# Supplementary material for: (E)-1-(2,6-Di­chloro­phen­yl)-2-(3-nitro­benzyl­idene)hydrazine: crystal structure and Hirshfeld surface analysis
Source: Acta Crystallogr E Crystallogr Commun. 2020 Jul 17;76(Pt 8):1291–5. doi: 10.1107/S2056989020009433 (PMC7405561; doi:10.1107/S2056989020009433)
Supplement: Supplementary file 1 [file e-76-01291-sup1.cif]

##############################################################################
#                                                                            #
# This CIF contains the data in a paper accepted for publication in          #
# Acta Crystallographica Section E. It conforms to the requirements of       #
# Notes for Authors for Acta Crystallographica Section E, and has been       #
# peer reviewed under the auspices of the IUCr Commission on Journals.       #
#                                                                            #
# Full details of the Crystallographic Information File format               #
# are given in the paper "The Crystallographic Information File (CIF):       #
# a New Standard Archive File for Crystallography" by S. R. Hall, F. H.      #
# Allen and I. D. Brown [Acta Cryst. (1991), A47, 655-685].                  #
#                                                                            #
# The current version of the core CIF dictionary is obtainable from          #
# ftp://ftp.iucr.org/pub/cif_core.dic.                                       #
#                                                                            #
# Software is freely available for graphical display of the structure(s)     #
# in this CIF. For information consult the CIF software page                 #
# http://www.iucr.org/resources/cif/software.                                #
#                                                                            #
# This file may be used for bona fide research purposes within the           #
# scientific community so long as proper attribution is given to the journal # 
# article from which it was obtained.                                        #
#                                                                            #
##############################################################################
data_I
_audit_creation_method     'SHELXL-2016/6'
_journal_date_recd_electronic     2020-07-04
_journal_date_accepted     2020-07-10
_journal_name_full     'Acta Crystallographica, Section E'
_journal_year     2020
_journal_volume     76
_journal_issue      8
_journal_page_first     1291
_journal_page_last     1295
_journal_paper_category     GO
_journal_paper_doi     10.1107/S2056989020009433
_journal_coeditor_code     VM2237
_publ_contact_author_name     'Sixberth Mlowe'
_publ_contact_author_address
;
University of Dar es Salaam,
Dar es Salaam University College of Education,
Department of Chemistry,
P.O. Box 2329, Dar es Salaam,
Tanzania
;
_publ_contact_author_email     'sixberth.mlowe@duce.ac.tz'
_publ_contact_author_fax     ?
_publ_contact_author_phone     ?
_publ_section_title
;
(<i>E</i>)-1-(2,6-Dichlorophenyl)-2-(3-nitrobenzylidene)hydrazine: crystal
structure and Hirshfeld surface analysis
;
_publ_section_title_footnote     .
loop_
    _publ_author_name
    _publ_author_address
    'Zeliha Atio\(glu'
;
\.Ilke Education and Health Foundation,
Cappadocia University,
Cappadocia Vocational College,
The Medical Imaging Techniques Program,
50420 Mustafapa\,sa, \"Urg\"up,
Nev\,sehir,
Turkey
;
    'Akkurt, Mehmet'
;
Department of Physics,
Faculty of Sciences,
Erciyes University,
38039 Kayseri,
Turkey
;
    'Namiq Q. Shikhaliyev'
;
Organic Chemistry Department,
Baku State University,
Z. Khalilov str. 23, AZ
1148 Baku, Azerbaijan
;
    'Gulnar T. Suleymanova'
;
Organic Chemistry Department,
Baku State University,
Z. Khalilov str. 23, AZ
1148 Baku, Azerbaijan
;
    'Gulnare V. Babayeva'
;
Organic Chemistry Department,
Baku State University,
Z. Khalilov str. 23, AZ,
1148 Baku, Azerbaijan
;
    'Nurana V. Gurbanova'
;
Organic Chemistry Department,
Baku State University,
Z. Khalilov str. 23, AZ,
1148 Baku, Azerbaijan
;
    'Gunay Z. Mammadova'
;
Organic Chemistry Department,
Baku State University,
Z. Khalilov str. 23, AZ
1148 Baku, Azerbaijan
;
    'Sixberth Mlowe'
;
University of Dar es Salaam,
Dar es Salaam University College of Education,
Department of Chemistry,
PO Box 2329, Dar es Salaam,
Tanzania
;
_publ_section_synopsis
;
In the crystal, face-to-face \p-\p stacking interactions along the <i>a</i>-axis
direction occur between the 2,6-dichlorophenyl ring and nitro-substituted
benzene ring of the title molecule. The molecules are further linked by
C---H...O contacts and N---H...O and C---H...Cl hydrogen bonds, forming pairs
of hydrogen-bonded molecular layers parallel to (100).
;
_chemical_name_systematic
;
(<i>E</i>)-1-(2,6-Dichlorophenyl)-2-(3-nitrobenzylidene)hydrazine
;
_chemical_name_common     ?
_chemical_formula_moiety     'C13 H9 Cl2 N3 O2'
_chemical_formula_sum     'C13 H9 Cl2 N3 O2'
_chemical_formula_iupac     'C13 H9 Cl2 N3 O2'
_chemical_formula_weight     310.13
_chemical_melting_point     ?
_chemical_absolute_configuration     ?
_space_group_crystal_system     monoclinic
_space_group_name_H-M_alt     'P 21'
_space_group_name_Hall     'P 2yb'
loop_
    _space_group_symop_operation_xyz
    'x, y, z'
    '-x, y+1/2, -z'
_cell_length_a     7.1212(14)
_cell_length_b     12.711(3)
_cell_length_c     7.6991(16)
_cell_angle_alpha     90
_cell_angle_beta     105.940(7)
_cell_angle_gamma     90
_cell_volume     670.1(2)
_cell_formula_units_Z     2
_cell_measurement_reflns_used     9800
_cell_measurement_theta_min     2.75
_cell_measurement_theta_max     26.27
_cell_measurement_temperature     296(2)
_exptl_crystal_description     'plate'
_exptl_crystal_colour     'orange'
_exptl_crystal_size_max     0.260
_exptl_crystal_size_mid     0.220
_exptl_crystal_size_min     0.180
_exptl_crystal_density_diffrn     1.537
_exptl_crystal_density_meas     ?
_exptl_crystal_density_method     ?
_exptl_crystal_F_000     316
_exptl_absorpt_coefficient_mu     0.488
_exptl_absorpt_correction_type     multi-scan
_exptl_absorpt_process_details
;
(SADABS; Bruker, 2003)
;
_exptl_absorpt_correction_T_min     0.873
_exptl_absorpt_correction_T_max     0.902
_diffrn_ambient_temperature     296(2)
_diffrn_source     ?
_diffrn_radiation_type     MoK\a
_diffrn_radiation_wavelength     0.71073
_diffrn_measurement_device_type     'Bruker APEXII CCD'
_diffrn_measurement_method     '\f and \w scans'
_diffrn_detector_area_resol_mean     ?
_diffrn_reflns_number     22230
_diffrn_reflns_av_R_equivalents     0.0619
_diffrn_reflns_av_unetI/netI     0.0297
_diffrn_reflns_theta_min     2.751
_diffrn_reflns_theta_max     26.443
_diffrn_reflns_theta_full     25.242
_diffrn_measured_fraction_theta_max     0.995
_diffrn_measured_fraction_theta_full     0.996
_diffrn_reflns_limit_h_min     -8
_diffrn_reflns_limit_h_max     8
_diffrn_reflns_limit_k_min     -15
_diffrn_reflns_limit_k_max     15
_diffrn_reflns_limit_l_min     -9
_diffrn_reflns_limit_l_max     9
_refine_special_details     ?
_reflns_number_total     2744
_reflns_number_gt     2392
_reflns_threshold_expression     'I > 2\s(I)'
_refine_ls_structure_factor_coef     Fsqd
_refine_ls_matrix_type     full
_refine_ls_R_factor_all     0.0402
_refine_ls_R_factor_gt     0.0307
_refine_ls_wR_factor_gt     0.0604
_refine_ls_wR_factor_ref     0.0635
_refine_ls_goodness_of_fit_ref     1.107
_refine_ls_restrained_S_all     1.107
_refine_ls_number_reflns     2744
_refine_ls_number_parameters     181
_refine_ls_number_restraints     1
_refine_ls_hydrogen_treatment     constr
_refine_ls_weighting_scheme     calc
_refine_ls_weighting_details
              'w=1/[\s^2^(Fo^2^)+(0.0217P)^2^+0.0759P] where P=(Fo^2^+2Fc^2^)/3'
_atom_sites_solution_hydrogens     mixed
_atom_sites_solution_primary     direct
_atom_sites_solution_secondary     difmap
_refine_ls_shift/su_max     0.000
_refine_ls_shift/su_mean     0.000
_refine_diff_density_max     0.147
_refine_diff_density_min     -0.160
_refine_ls_extinction_method     none
_refine_ls_extinction_coef     .
_refine_ls_abs_structure_details
;
Flack <i>x</i> determined using 1032 quotients
[(<i>I</i>^+^)-(<i>I</i>^-^)]/[(<i>I</i>^+^)+(<i>I</i>^-^)]
(Parsons <i>et al.</i>,  2013)
;
_refine_ls_abs_structure_Flack     0.04(3)
loop_
    _atom_type_symbol
    _atom_type_description
    _atom_type_scat_dispersion_real
    _atom_type_scat_dispersion_imag
    _atom_type_scat_source
    'C' 'C' 0.0033 0.0016
                         'International Tables Vol C Tables 4.2.6.8 and 6.1.1.4'
    'H' 'H' 0.0000 0.0000
                         'International Tables Vol C Tables 4.2.6.8 and 6.1.1.4'
    'Cl' 'Cl' 0.1484 0.1585
                         'International Tables Vol C Tables 4.2.6.8 and 6.1.1.4'
    'N' 'N' 0.0061 0.0033
                         'International Tables Vol C Tables 4.2.6.8 and 6.1.1.4'
    'O' 'O' 0.0106 0.0060
                         'International Tables Vol C Tables 4.2.6.8 and 6.1.1.4'
_computing_data_collection
;
APEX3 (Bruker, 2007)
;
_computing_cell_refinement
;
SAINT (Bruker, 2007)
;
_computing_data_reduction
;
SAINT (Bruker, 2007)
;
_computing_structure_solution
;
<i>SHELXT2016/6</i> (Sheldrick, 2015a)
;
_computing_structure_refinement
;
<i>SHELXL2016/6</i> (Sheldrick, 2015b)
;
_computing_molecular_graphics
;
ORTEP-3 for Windows (Farrugia, 2012) and <i>OLEX2</i> (Dolomanov <i>et
al.</i>,  2009)
;
_computing_publication_material
;
PLATON (Spek, 2020)
;
loop_
    _atom_site_type_symbol
    _atom_site_label
    _atom_site_fract_x
    _atom_site_fract_y
    _atom_site_fract_z
    _atom_site_U_iso_or_equiv
    _atom_site_adp_type
    _atom_site_calc_flag
    _atom_site_occupancy
    _atom_site_disorder_assembly
    _atom_site_disorder_group
    Cl Cl1 0.28649(13) 0.12020(5) 0.58310(10) 0.0583(2) Uani d 1 . .
    Cl Cl2 0.28511(15) 0.43809(7) 0.10800(12) 0.0666(3) Uani d 1 . .
    O O1 0.3919(5) 0.7625(2) 1.1215(3) 0.0799(8) Uani d 1 . .
    O O2 0.2541(5) 0.9024(2) 0.9937(4) 0.0848(9) Uani d 1 . .
    N N1 0.3362(4) 0.34075(17) 0.4897(3) 0.0465(6) Uani d 1 . .
    H H1N 0.401372 0.310054 0.602708 0.056 Uiso d 1 . .
    N N2 0.2806(3) 0.44380(18) 0.4863(3) 0.0397(5) Uani d 1 . .
    N N3 0.3101(4) 0.8121(2) 0.9871(4) 0.0531(7) Uani d 1 . .
    C C1 0.2672(4) 0.2769(2) 0.3396(4) 0.0365(6) Uani d 1 . .
    C C2 0.2365(4) 0.1696(2) 0.3645(4) 0.0411(7) Uani d 1 . .
    C C3 0.1710(5) 0.1009(2) 0.2220(4) 0.0543(8) Uani d 1 . .
    H H3A 0.152757 0.030205 0.243822 0.065 Uiso calc 1 . .
    C C4 0.1330(5) 0.1370(3) 0.0483(5) 0.0588(9) Uani d 1 . .
    H H4A 0.086569 0.091344 -0.048297 0.071 Uiso calc 1 . .
    C C5 0.1641(5) 0.2419(3) 0.0174(4) 0.0558(8) Uani d 1 . .
    H H5A 0.139312 0.266660 -0.100398 0.067 Uiso calc 1 . .
    C C6 0.2322(4) 0.3105(2) 0.1614(4) 0.0426(7) Uani d 1 . .
    C C7 0.3439(5) 0.4963(2) 0.6318(4) 0.0413(7) Uani d 1 . .
    H H7A 0.421014 0.463484 0.734710 0.050 Uiso calc 1 . .
    C C8 0.2957(4) 0.6082(2) 0.6376(3) 0.0359(6) Uani d 1 . .
    C C9 0.2219(5) 0.6675(2) 0.4811(4) 0.0433(7) Uani d 1 . .
    H H9A 0.201931 0.635668 0.368765 0.052 Uiso calc 1 . .
    C C10 0.1784(5) 0.7724(2) 0.4908(4) 0.0512(8) Uani d 1 . .
    H H10A 0.131772 0.810787 0.384850 0.061 Uiso calc 1 . .
    C C11 0.2029(5) 0.8214(2) 0.6557(4) 0.0475(7) Uani d 1 . .
    H H11A 0.169393 0.891678 0.662994 0.057 Uiso calc 1 . .
    C C12 0.2790(4) 0.7623(2) 0.8092(4) 0.0387(6) Uani d 1 . .
    C C13 0.3274(4) 0.6576(2) 0.8048(4) 0.0375(6) Uani d 1 . .
    H H13A 0.380225 0.620594 0.911236 0.045 Uiso calc 1 . .
loop_
    _atom_site_aniso_label
    _atom_site_aniso_U_11
    _atom_site_aniso_U_22
    _atom_site_aniso_U_33
    _atom_site_aniso_U_12
    _atom_site_aniso_U_13
    _atom_site_aniso_U_23
    Cl1 0.0720(6) 0.0433(4) 0.0608(5) 0.0025(4) 0.0200(4) 0.0100(4)
    Cl2 0.0988(8) 0.0470(4) 0.0610(5) 0.0050(5) 0.0339(5) 0.0121(4)
    O1 0.122(2) 0.0705(17) 0.0406(13) 0.0047(16) 0.0118(14) -0.0139(12)
    O2 0.106(2) 0.0565(16) 0.0844(19) 0.0181(15) 0.0135(16) -0.0350(14)
    N1 0.0622(17) 0.0308(12) 0.0418(13) 0.0081(10) 0.0060(11) -0.0040(9)
    N2 0.0457(13) 0.0285(10) 0.0451(12) 0.0019(11) 0.0128(10) -0.0042(10)
    N3 0.0580(18) 0.0489(15) 0.0529(16) -0.0065(13) 0.0163(14) -0.0188(13)
    C1 0.0341(15) 0.0321(12) 0.0434(14) 0.0045(11) 0.0110(12) -0.0048(10)
    C2 0.0420(17) 0.0315(13) 0.0513(17) 0.0049(12) 0.0153(13) -0.0011(11)
    C3 0.0538(19) 0.0350(16) 0.073(2) 0.0013(14) 0.0155(16) -0.0127(15)
    C4 0.059(2) 0.055(2) 0.0569(19) 0.0011(16) 0.0081(15) -0.0228(15)
    C5 0.058(2) 0.066(2) 0.0420(17) 0.0124(17) 0.0099(15) -0.0063(14)
    C6 0.0452(18) 0.0368(14) 0.0477(16) 0.0057(13) 0.0158(14) -0.0013(13)
    C7 0.0522(19) 0.0326(14) 0.0385(15) 0.0020(12) 0.0116(13) -0.0017(11)
    C8 0.0366(14) 0.0336(13) 0.0379(13) -0.0044(12) 0.0108(11) -0.0043(12)
    C9 0.0506(19) 0.0418(16) 0.0354(15) -0.0022(13) 0.0080(13) -0.0064(11)
    C10 0.059(2) 0.0423(16) 0.0455(18) 0.0014(15) 0.0033(15) 0.0060(13)
    C11 0.0504(19) 0.0295(13) 0.0594(19) 0.0028(13) 0.0097(15) -0.0045(13)
    C12 0.0380(15) 0.0361(14) 0.0417(16) -0.0054(12) 0.0104(12) -0.0109(11)
    C13 0.0422(16) 0.0355(13) 0.0355(14) -0.0025(11) 0.0119(12) -0.0009(10)
_geom_special_details
;
 All esds (except the esd in the dihedral angle between two l.s. planes)
 are estimated using the full covariance matrix.  The cell esds are taken
 into account individually in the estimation of esds in distances, angles
 and torsion angles; correlations between esds in cell parameters are only
 used when they are defined by crystal symmetry.  An approximate (isotropic)
 treatment of cell esds is used for estimating esds involving l.s. planes.
;
loop_
    _geom_bond_atom_site_label_1
    _geom_bond_atom_site_label_2
    _geom_bond_site_symmetry_2
    _geom_bond_distance
    _geom_bond_publ_flag
    Cl1 C2 . 1.739(3) ?
    Cl2 C6 . 1.740(3) ?
    O1 N3 . 1.215(4) ?
    O2 N3 . 1.220(4) ?
    N1 N2 . 1.367(3) ?
    N1 C1 . 1.387(3) ?
    N1 H1N . 0.9500 ?
    N2 C7 . 1.275(3) ?
    N3 C12 . 1.469(3) ?
    C1 C6 . 1.392(4) ?
    C1 C2 . 1.404(4) ?
    C2 C3 . 1.379(4) ?
    C3 C4 . 1.369(5) ?
    C3 H3A . 0.9300 ?
    C4 C5 . 1.383(5) ?
    C4 H4A . 0.9300 ?
    C5 C6 . 1.389(4) ?
    C5 H5A . 0.9300 ?
    C7 C8 . 1.467(4) ?
    C7 H7A . 0.9300 ?
    C8 C13 . 1.393(3) ?
    C8 C9 . 1.396(4) ?
    C9 C10 . 1.375(4) ?
    C9 H9A . 0.9300 ?
    C10 C11 . 1.382(4) ?
    C10 H10A . 0.9300 ?
    C11 C12 . 1.379(4) ?
    C11 H11A . 0.9300 ?
    C12 C13 . 1.378(4) ?
    C13 H13A . 0.9300 ?
loop_
    _geom_angle_atom_site_label_1
    _geom_angle_atom_site_label_2
    _geom_angle_atom_site_label_3
    _geom_angle_site_symmetry_1
    _geom_angle_site_symmetry_3
    _geom_angle
    _geom_angle_publ_flag
    N2 N1 C1 . . 120.7(2) ?
    N2 N1 H1N . . 118.5 ?
    C1 N1 H1N . . 119.7 ?
    C7 N2 N1 . . 117.0(2) ?
    O1 N3 O2 . . 122.6(3) ?
    O1 N3 C12 . . 119.0(3) ?
    O2 N3 C12 . . 118.5(3) ?
    N1 C1 C6 . . 124.6(2) ?
    N1 C1 C2 . . 119.2(3) ?
    C6 C1 C2 . . 116.1(2) ?
    C3 C2 C1 . . 122.5(3) ?
    C3 C2 Cl1 . . 118.4(2) ?
    C1 C2 Cl1 . . 119.0(2) ?
    C4 C3 C2 . . 119.9(3) ?
    C4 C3 H3A . . 120.1 ?
    C2 C3 H3A . . 120.1 ?
    C3 C4 C5 . . 119.6(3) ?
    C3 C4 H4A . . 120.2 ?
    C5 C4 H4A . . 120.2 ?
    C4 C5 C6 . . 120.3(3) ?
    C4 C5 H5A . . 119.8 ?
    C6 C5 H5A . . 119.8 ?
    C5 C6 C1 . . 121.5(3) ?
    C5 C6 Cl2 . . 116.6(2) ?
    C1 C6 Cl2 . . 121.8(2) ?
    N2 C7 C8 . . 120.4(3) ?
    N2 C7 H7A . . 119.8 ?
    C8 C7 H7A . . 119.8 ?
    C13 C8 C9 . . 118.7(2) ?
    C13 C8 C7 . . 119.0(2) ?
    C9 C8 C7 . . 122.2(2) ?
    C10 C9 C8 . . 120.9(3) ?
    C10 C9 H9A . . 119.5 ?
    C8 C9 H9A . . 119.5 ?
    C9 C10 C11 . . 120.9(3) ?
    C9 C10 H10A . . 119.6 ?
    C11 C10 H10A . . 119.6 ?
    C12 C11 C10 . . 117.5(3) ?
    C12 C11 H11A . . 121.2 ?
    C10 C11 H11A . . 121.2 ?
    C13 C12 C11 . . 123.2(2) ?
    C13 C12 N3 . . 117.7(3) ?
    C11 C12 N3 . . 119.1(2) ?
    C12 C13 C8 . . 118.7(2) ?
    C12 C13 H13A . . 120.7 ?
    C8 C13 H13A . . 120.7 ?
loop_
    _geom_torsion_atom_site_label_1
    _geom_torsion_atom_site_label_2
    _geom_torsion_atom_site_label_3
    _geom_torsion_atom_site_label_4
    _geom_torsion_site_symmetry_1
    _geom_torsion_site_symmetry_2
    _geom_torsion_site_symmetry_3
    _geom_torsion_site_symmetry_4
    _geom_torsion
    _geom_torsion_publ_flag
    C1 N1 N2 C7 . . . . 177.3(3) ?
    N2 N1 C1 C6 . . . . 35.6(4) ?
    N2 N1 C1 C2 . . . . -147.1(3) ?
    N1 C1 C2 C3 . . . . -179.0(3) ?
    C6 C1 C2 C3 . . . . -1.5(4) ?
    N1 C1 C2 Cl1 . . . . -0.1(4) ?
    C6 C1 C2 Cl1 . . . . 177.4(2) ?
    C1 C2 C3 C4 . . . . -0.2(5) ?
    Cl1 C2 C3 C4 . . . . -179.1(3) ?
    C2 C3 C4 C5 . . . . 1.2(5) ?
    C3 C4 C5 C6 . . . . -0.4(5) ?
    C4 C5 C6 C1 . . . . -1.4(5) ?
    C4 C5 C6 Cl2 . . . . 175.0(3) ?
    N1 C1 C6 C5 . . . . 179.6(3) ?
    C2 C1 C6 C5 . . . . 2.3(4) ?
    N1 C1 C6 Cl2 . . . . 3.4(4) ?
    C2 C1 C6 Cl2 . . . . -173.9(2) ?
    N1 N2 C7 C8 . . . . 178.2(2) ?
    N2 C7 C8 C13 . . . . 165.5(3) ?
    N2 C7 C8 C9 . . . . -15.6(4) ?
    C13 C8 C9 C10 . . . . -1.0(4) ?
    C7 C8 C9 C10 . . . . -179.9(3) ?
    C8 C9 C10 C11 . . . . -1.3(5) ?
    C9 C10 C11 C12 . . . . 2.3(5) ?
    C10 C11 C12 C13 . . . . -1.2(4) ?
    C10 C11 C12 N3 . . . . 179.1(3) ?
    O1 N3 C12 C13 . . . . 6.2(4) ?
    O2 N3 C12 C13 . . . . -174.4(3) ?
    O1 N3 C12 C11 . . . . -174.0(3) ?
    O2 N3 C12 C11 . . . . 5.4(4) ?
    C11 C12 C13 C8 . . . . -1.0(4) ?
    N3 C12 C13 C8 . . . . 178.8(3) ?
    C9 C8 C13 C12 . . . . 2.0(4) ?
    C7 C8 C13 C12 . . . . -179.0(3) ?
loop_
    _geom_hbond_atom_site_label_D
    _geom_hbond_atom_site_label_H
    _geom_hbond_atom_site_label_A
    _geom_hbond_site_symmetry_A
    _geom_hbond_distance_DH
    _geom_hbond_distance_HA
    _geom_hbond_distance_DA
    _geom_hbond_angle_DHA
    _geom_hbond_publ_flag
    N1 H1N Cl1 1_555 0.95 2.54 2.940(2) 106 yes
    N1 H1N O1 2_647 0.95 2.31 3.243(3) 168 yes
_shelx_space_group_comment
;
The symmetry employed for this shelxl refinement is uniquely defined
by the following loop, which should always be used as a source of
symmetry information in preference to the above space-group names.
They are only intended as comments.
;
_shelx_estimated_absorpt_T_min     0.884
_shelx_estimated_absorpt_T_max     0.917
_shelx_hkl_file
;
   1   0   0 1117.49   41.20
   1   0   0 1058.39   41.10
  -1   0   0 1020.00   41.10
  -3   0   0 1333.07   58.59
  -3   0   0 1313.47   54.09
  -3   0   0 1383.46   54.29
   3   0   0 1439.46   54.09
  -4   0   0  807.82   40.40
  -4   0   0  829.62   35.30
  -4   0   0  913.81   34.30
  -5   0   0  478.45   20.70
  -5   0   0  455.95   25.90
  -6   0   0    1.20    6.10
  -6   0   0    5.80    3.70
  -6   0   0   -4.70    3.60
  -7   0   0  103.59    9.20
  -7   0   0  100.19    9.30
  -7   0   0  103.99   15.00
  -8   0   0   -4.00    7.80
  -8   0   0    9.20   13.50
  -8   0   0   12.00    7.60
  -1  -1   0  658.33   29.00
   1  -1   0  727.73   27.90
  -1  -1   0  648.54   27.50
   1  -1   0  636.84   27.60
  -1  -1   0  650.23   27.50
   1  -1   0  710.63   28.60
  -1  -1   0  653.83   28.90
  -1   1   0  743.53   28.80
  -1   1   0  766.82   28.20
  -1   1   0  674.33   28.50
   1   1   0  738.93   27.60
   1   1   0  729.83   29.30
   1   1   0  734.43   27.60
   2  -1   0 2820.82  105.89
   2  -1   0 2765.52  105.69
  -2  -1   0 2586.74  107.69
  -2   1   0 2768.92  104.89
   2   1   0 2818.82  107.89
  -2   1   0 2662.33  105.79
  -3  -1   0  221.18   16.20
   3  -1   0  232.98   13.80
   3  -1   0  235.28   13.80
  -3   1   0  251.07   12.40
  -3   1   0  234.48   13.40
  -3   1   0  242.28   12.90
   4  -1   0  406.36   20.10
   4  -1   0  434.06   20.00
  -4  -1   0  392.76   23.40
  -4   1   0  433.56   19.30
  -4   1   0  424.76   19.30
  -4   1   0  423.36   24.10
  -4   1   0  406.16   19.50
  -5  -1   0   29.60    3.20
  -5  -1   0   28.90    3.10
  -5  -1   0   22.30    5.00
  -5   1   0   26.80    4.50
  -5   1   0   26.40    4.60
  -5   1   0   30.30    4.50
  -6  -1   0   50.49   10.30
  -6  -1   0   48.70    5.70
  -6  -1   0   46.00    5.50
  -6   1   0   44.50    6.40
  -6   1   0   53.59    6.40
  -6   1   0   58.39   10.10
  -6   1   0   39.10    7.30
  -7  -1   0   28.10    5.00
  -7  -1   0   24.20    4.90
  -7  -1   0   22.50    8.00
  -7   1   0   20.70    8.20
  -7   1   0   21.60    5.90
  -7   1   0   35.80    5.90
  -8  -1   0   15.20   10.20
  -8  -1   0    8.60    7.40
  -8  -1   0   14.00    7.50
  -8  -1   0   -6.20   13.10
  -8   1   0   24.20    8.40
  -8   1   0   17.60   11.90
  -8   1   0   11.60    8.10
   0  -2   0 3260.47  131.19
   0  -2   0 3289.67  131.39
   0  -2   0 3397.26  131.69
   0  -2   0 3552.84  131.29
   0  -2   0 3628.84  131.79
   0   2   0 3246.38  131.49
   0   2   0 3605.04  131.69
   0   2   0 3544.45  131.49
   0   2   0 3540.05  131.29
   0   2   0 3252.47  131.09
  -1  -2   0  351.56   17.20
   1  -2   0  364.36   17.70
  -1  -2   0  378.76   16.10
   1  -2   0  387.26   18.70
   1  -2   0  361.86   18.20
  -1  -2   0  377.36   18.60
  -1  -2   0  366.46   18.10
   1  -2   0  398.56   18.20
  -1  -2   0  404.26   17.50
   1   2   0  377.56   18.50
  -1   2   0  360.76   18.50
  -1   2   0  382.26   18.40
   1   2   0  385.26   18.40
   1   2   0  403.26   17.50
  -1   2   0  353.66   18.00
  -1   2   0  374.56   17.90
  -1   2   0  393.46   19.30
  -2  -2   0  415.26   21.50
   2  -2   0  447.56   18.80
  -2  -2   0  413.16   18.30
  -2  -2   0  395.26   21.10
  -2  -2   0  399.96   18.30
   2  -2   0  431.16   20.60
   2  -2   0  376.56   18.00
  -2   2   0  390.96   20.20
   2   2   0  449.26   22.00
  -2   2   0  437.96   19.80
   3  -2   0  496.35   23.30
  -3  -2   0  480.05   24.40
   3  -2   0  495.75   23.50
  -3  -2   0  443.56   24.90
  -3   2   0  517.85   22.70
  -3   2   0  460.45   23.00
   3   2   0  486.55   26.00
  -4  -2   0   28.50    6.00
   4  -2   0   41.10    8.00
   4  -2   0   42.10    7.20
  -4   2   0   44.20    5.50
  -4   2   0   44.50    6.40
  -4   2   0   42.30    5.50
  -5  -2   0  133.19   11.50
   5  -2   0  147.29   10.80
   5  -2   0  150.58   11.20
  -5   2   0  127.29    8.70
  -5   2   0  146.59   12.00
  -5   2   0  135.59    9.00
  -5   2   0  136.69    9.80
  -5   2   0  135.39    8.90
  -6  -2   0    5.70    5.00
  -6  -2   0    6.20    3.10
  -6  -2   0   11.20    6.40
   6  -2   0    8.20    4.60
   6  -2   0    5.00    4.30
  -6  -2   0    6.70    3.00
  -6   2   0    2.10    4.30
  -6   2   0    3.30    4.60
  -6   2   0   -5.20    4.40
  -6   2   0    0.50    4.40
  -6   2   0    2.10    6.20
  -7  -2   0    5.60    8.60
  -7  -2   0    4.70    6.80
  -7  -2   0   10.80    4.60
  -7  -2   0   11.30    4.60
  -7   2   0    9.40    6.40
  -7   2   0   13.90    9.10
  -7   2   0   13.70    5.80
  -7   2   0   15.90    5.70
  -7   2   0   13.40    6.50
  -8  -2   0   10.60    7.40
  -8  -2   0    6.60    7.00
  -8  -2   0  -10.10    9.90
  -8  -2   0   -3.60   11.90
  -8   2   0    9.80    8.70
  -8   2   0    4.80   12.20
  -8   2   0  -11.30    8.80
   0  -3   0    4.00    5.80
   0  -3   0    3.90    5.60
   0  -3   0    2.20    6.20
   0  -3   0    5.10    6.30
   0  -3   0    4.60    7.40
   0   3   0    2.40    5.20
   0   3   0    0.90    5.70
   0   3   0   -0.70    5.30
   0   3   0    8.10    7.20
   0   3   0    4.10    6.00
  -1  -3   0 7269.17  261.27
  -1  -3   0 6567.14  260.37
  -1  -3   0 6572.84  261.07
  -1  -3   0 6575.44  261.37
   1  -3   0 6531.15  261.37
   1  -3   0 6424.06  261.17
   1  -3   0 7117.29  262.27
  -1  -3   0 6538.35  261.77
  -1  -3   0 6964.50  260.27
   1   3   0 6871.51  261.37
  -1   3   0 6533.85  261.97
  -1   3   0 7343.07  262.37
  -1   3   0 6590.24  261.37
  -1   3   0 7296.67  261.67
   1   3   0 7069.69  262.07
  -1   3   0 7093.79  261.57
   1   3   0 7121.59  261.17
  -2  -3   0  530.95   23.80
  -2  -3   0  532.05   26.10
   2  -3   0  565.84   26.20
  -2  -3   0  504.05   21.80
  -2  -3   0  515.15   25.70
  -2  -3   0  524.85   23.50
   2  -3   0  580.74   24.60
   2  -3   0  544.05   25.20
   2  -3   0  518.25   24.00
   2   3   0  545.15   26.20
  -2   3   0  495.85   25.50
   2   3   0  546.45   23.70
  -2   3   0  547.05   25.10
  -2   3   0  568.44   25.90
  -2   3   0  507.65   24.90
  -2   3   0  550.64   26.60
   2   3   0  550.64   26.40
   2   3   0  547.35   23.90
  -3  -3   0  316.27   19.20
   3  -3   0  308.27   14.60
  -3  -3   0  327.07   18.90
   3  -3   0  345.27   15.80
  -3  -3   0  326.27   15.30
   3  -3   0  328.37   18.90
  -3   3   0  305.27   17.20
  -3   3   0  343.57   17.90
  -3   3   0  351.56   19.90
   3   3   0  338.87   20.40
  -3   3   0  327.77   17.90
  -4  -3   0  242.98   14.80
  -4  -3   0  216.28   15.30
   4  -3   0  247.18   15.40
   4  -3   0  240.38   15.40
  -4   3   0  209.58   12.70
  -4   3   0  238.08   14.10
  -4   3   0  205.78   12.90
  -5  -3   0    4.90    4.20
   5  -3   0    7.70    4.40
  -5  -3   0    4.40    3.80
   5  -3   0    1.40    5.30
  -5   3   0    3.60    3.80
  -5   3   0    1.30    3.60
  -5   3   0    0.80    3.60
  -5   3   0   -5.20    3.70
  -6  -3   0  140.19   12.10
  -6  -3   0  121.79    7.80
  -6  -3   0  119.19   12.00
   6  -3   0  147.99   11.50
   6  -3   0  141.99   11.20
  -6   3   0  130.79    9.80
  -6   3   0  147.09   11.70
  -6   3   0  127.09   12.60
  -6   3   0  129.09   10.10
  -7  -3   0   -2.40    7.60
  -7  -3   0    7.70    4.50
  -7  -3   0   -3.90    9.10
  -7  -3   0    3.40    4.60
  -7   3   0    3.10   10.30
  -7   3   0   10.00    6.50
  -7   3   0    2.80    6.30
  -7   3   0    4.40    6.80
  -7   3   0    4.50    6.40
  -8  -3   0   19.10   11.90
  -8  -3   0   16.20   11.30
  -8  -3   0   35.50    7.30
  -8   3   0   13.60    8.90
  -8   3   0   34.40    9.50
  -8   3   0   10.20   12.10
  -8   3   0   29.80    8.70
   0  -4   0 1490.05   61.09
   0  -4   0 1578.54   62.09
   0  -4   0 1635.54   61.39
   0  -4   0 1479.75   61.79
   0  -4   0 1480.75   61.49
   0   4   0 1417.66   61.39
   0   4   0 1523.45   61.49
   0   4   0 1544.35   60.99
   0   4   0 1351.36   60.29
   0   4   0 1567.54   62.19
  -1  -4   0   43.10    6.70
   1  -4   0   43.00    7.60
  -1  -4   0   50.89    9.40
   1  -4   0   39.40    8.10
  -1  -4   0   37.30    7.30
  -1  -4   0   42.00    7.50
  -1  -4   0   47.70    8.40
   1  -4   0   45.80    8.60
   1  -4   0   34.80    6.60
  -1  -4   0   35.20    7.10
  -1   4   0   43.30    7.50
  -1   4   0   38.00    7.80
  -1   4   0   53.89    9.30
   1   4   0   51.89   10.30
  -1   4   0   47.60    9.80
  -1   4   0   45.50    7.90
   1   4   0   41.80    6.90
   1   4   0   40.70    7.40
   1   4   0   50.59    8.40
   1   4   0   46.50    8.00
  -2  -4   0 1250.47   50.89
  -2  -4   0 1180.58   52.89
   2  -4   0 1307.07   54.19
  -2  -4   0 1224.28   53.69
   2  -4   0 1367.46   52.99
  -2  -4   0 1270.57   50.69
  -2  -4   0 1268.17   51.99
   2  -4   0 1184.58   53.29
   2  -4   0 1207.38   52.09
  -2   4   0 1204.08   52.89
  -2   4   0 1293.87   53.39
  -2   4   0 1322.17   53.39
   2   4   0 1307.17   52.09
   2   4   0 1300.57   54.19
   2   4   0 1291.67   51.99
  -2   4   0 1303.47   54.29
  -2   4   0 1224.48   53.69
   2   4   0 1372.36   53.99
  -3  -4   0  159.18   12.90
  -3  -4   0  140.09   12.10
   3  -4   0  168.78   13.70
   3  -4   0  168.08   11.40
  -3  -4   0  150.38    8.00
   3  -4   0  160.38   10.50
  -3  -4   0  158.88    9.30
  -3  -4   0  152.08    9.60
   3  -4   0  153.48    9.70
  -3  -4   0  153.28    8.80
  -3   4   0  175.48   14.30
   3   4   0  172.68   10.80
  -3   4   0  155.38   11.80
  -3   4   0  169.98   14.20
   3   4   0  174.88   14.60
  -3   4   0  153.78   11.40
  -3   4   0  170.78   13.30
   3   4   0  165.08   11.00
   4  -4   0  264.27   16.90
  -4  -4   0  261.67   11.20
  -4  -4   0  249.48   15.90
  -4  -4   0  254.87   15.90
  -4  -4   0  235.98   11.50
  -4   4   0  267.67   16.90
   4   4   0  279.57   18.80
  -4   4   0  262.17   15.90
  -4   4   0  237.48   14.20
  -4   4   0  265.37   15.20
  -5  -4   0  168.18   12.50
  -5  -4   0  163.88   12.10
  -5  -4   0  159.78    8.00
   5  -4   0  171.18   13.90
   5  -4   0  158.48   12.60
  -5  -4   0  161.88    8.70
  -5   4   0  160.98   11.00
  -5   4   0  189.88   12.80
  -5   4   0  175.48   11.50
  -5   4   0  160.08   11.00
   6  -4   0   19.40    6.10
  -6  -4   0   15.00    5.70
   6  -4   0   16.80    6.50
  -6  -4   0   19.80    6.00
  -6  -4   0   25.40    4.90
  -6  -4   0   27.10    3.80
  -6   4   0   12.30    6.80
  -6   4   0   29.70    5.30
  -6   4   0   18.20    5.60
  -6   4   0   17.30    5.70
  -6   4   0   27.70    6.90
  -7  -4   0    7.20    4.70
   7  -4   0    5.10    7.10
  -7  -4   0   -0.60    8.50
  -7  -4   0   11.80    4.70
  -7  -4   0    8.80    8.50
   7  -4   0   10.20    6.90
  -7   4   0    8.70    7.40
  -7   4   0    5.00    7.30
  -7   4   0   19.70    7.60
  -7   4   0    8.20    7.30
  -7   4   0   10.80   11.10
  -8  -4   0   -5.00   11.40
  -8  -4   0  -17.20   12.90
  -8  -4   0   12.70    7.40
  -8  -4   0    1.30    7.30
  -8   4   0    1.20   10.10
  -8   4   0    7.40   10.20
  -8   4   0   -3.40   14.20
  -8   4   0    3.20    9.60
  -8   4   0   18.70   10.70
   0  -5   0   -2.30    6.40
   0  -5   0    6.40    7.40
   0  -5   0    2.40    5.40
   0  -5   0   -6.20    6.30
   0  -5   0    3.00    5.70
   0   5   0   -0.40    5.60
   0   5   0   -0.10    5.60
   0   5   0    2.20    6.00
   0   5   0    0.60    5.70
   0   5   0    2.30    6.50
  -1  -5   0  752.72   32.80
  -1  -5   0  681.53   32.00
  -1  -5   0  738.43   31.60
  -1  -5   0  684.73   31.80
   1  -5   0  644.14   31.60
  -1  -5   0  668.93   31.10
   1  -5   0  727.43   32.50
   1  -5   0  650.23   31.60
  -1   5   0  648.04   32.50
   1   5   0  706.93   32.20
   1   5   0  725.53   30.50
   1   5   0  659.13   31.20
  -1   5   0  710.13   32.30
  -1   5   0  709.43   32.10
   1   5   0  726.23   32.90
  -1   5   0  650.63   31.70
  -1   5   0  713.73   33.50
   1   5   0  706.33   32.20
   1   5   0  667.33   29.80
   2  -5   0    5.60    6.80
   2  -5   0    7.50    5.90
  -2  -5   0    3.50    5.60
  -2  -5   0    2.90    4.20
   2  -5   0   -3.20    4.00
  -2  -5   0    6.10    5.20
   2  -5   0    4.30    4.40
  -2  -5   0    2.10    6.30
  -2  -5   0    2.40    4.80
  -2  -5   0    5.40    4.00
  -2   5   0    5.60    5.90
   2   5   0   15.60    7.30
  -2   5   0    0.60    4.30
   2   5   0    4.50    6.40
  -2   5   0    1.30    6.00
  -2   5   0   -4.20    6.60
  -2   5   0    9.30    5.40
   2   5   0    7.40    6.00
   2   5   0    7.40    6.20
  -3  -5   0  327.87   16.10
   3  -5   0  354.36   20.70
   3  -5   0  315.67   17.80
  -3  -5   0  328.47   16.40
   3  -5   0  342.67   18.50
  -3  -5   0  341.77   16.50
  -3  -5   0  330.17   18.90
  -3  -5   0  330.77   16.90
  -3  -5   0  330.07   19.10
   3  -5   0  314.47   16.80
   3   5   0  352.16   20.90
  -3   5   0  360.26   20.40
   3   5   0  346.87   17.60
  -3   5   0  311.57   18.00
  -3   5   0  346.97   20.30
  -3   5   0  341.27   19.60
   3   5   0  336.57   17.50
  -3   5   0  313.97   18.50
  -4  -5   0   24.20    3.50
  -4  -5   0   21.30    3.70
   4  -5   0   19.50    2.80
   4  -5   0   20.40    3.60
  -4  -5   0   19.50    4.30
  -4  -5   0   21.60    4.20
   4  -5   0   29.00    4.90
   4  -5   0   33.60    7.80
  -4  -5   0   23.10    4.00
  -4  -5   0   23.80    3.50
  -4   5   0   29.40    6.30
  -4   5   0   23.90    6.00
  -4   5   0   28.40    7.10
   4   5   0   26.70    7.80
  -4   5   0   27.30    4.90
  -4   5   0   24.00    4.00
  -5  -5   0    8.80    4.80
   5  -5   0    9.70    6.00
  -5  -5   0   13.20    4.80
  -5  -5   0   13.50    2.60
   5  -5   0   11.70    5.00
  -5  -5   0    9.70    3.70
  -5   5   0   11.30    6.20
  -5   5   0   14.40    6.30
   5   5   0    9.70    7.70
  -5   5   0    9.00    4.80
  -5   5   0    8.60    4.60
  -6  -5   0    8.00    6.70
  -6  -5   0   11.70    6.50
  -6  -5   0    2.40    3.90
   6  -5   0   -0.30    6.00
   6  -5   0    9.90    6.20
  -6  -5   0    3.30    3.40
  -6   5   0    6.40    6.10
  -6   5   0   16.10    6.10
  -6   5   0    8.30    6.30
  -6   5   0    4.10    5.90
  -7  -5   0   11.60    5.30
  -7  -5   0   -1.80    9.10
   7  -5   0   12.10    7.80
   7  -5   0   -3.50    7.50
  -7  -5   0   20.40    9.10
  -7  -5   0    8.10    4.90
  -7   5   0   12.30    8.10
  -7   5   0   22.50    8.20
  -7   5   0   26.80    8.40
  -7   5   0   24.40    8.30
  -7   5   0    5.90    9.30
  -8  -5   0   -0.70    7.40
   8  -5   0   17.70    9.60
   8  -5   0    8.10   10.10
  -8  -5   0   11.60    8.10
  -8  -5   0    7.70   11.70
  -8  -5   0  -20.50   14.10
  -8   5   0    8.60   11.70
  -8   5   0   26.90   11.30
  -8   5   0    4.90   14.60
  -8   5   0   26.10   11.70
  -8   5   0    4.20   11.00
   0  -6   0 9940.21  357.96
   0  -6   0 9131.89  357.16
   0  -6   0 8969.90  356.16
   0  -6   0 9999.00  356.76
   0  -6   0 8733.43  356.56
   0   6   0 9493.65  356.96
   0   6   0 9604.24  357.36
   0   6   0 8838.12  355.46
   0   6   0 9633.44  356.16
   0   6   0 8702.03  356.76
  -1  -6   0  160.18   14.20
   1  -6   0  144.89   12.20
  -1  -6   0  132.19   12.00
   1  -6   0  144.99   14.60
  -1  -6   0  180.78   13.20
  -1  -6   0  164.38   13.80
  -1  -6   0  144.89   11.60
   1  -6   0  169.08   15.30
   1  -6   0  153.68   12.20
  -1   6   0  164.28   15.30
   1   6   0  160.58   14.30
   1   6   0  158.78   12.00
  -1   6   0  143.59   12.30
  -1   6   0  153.88   12.70
  -1   6   0  163.58   14.00
  -1   6   0  154.78   13.70
   1   6   0  155.38   10.50
   1   6   0  161.38   11.60
   1   6   0  162.58   14.30
   1   6   0  166.18   14.50
   2  -6   0 3054.09  131.09
  -2  -6   0 3437.56  128.89
  -2  -6   0 3220.48  130.29
  -2  -6   0 3220.88  128.79
   2  -6   0 3153.68  129.79
  -2  -6   0 3153.68  131.09
  -2  -6   0 3404.56  130.09
  -2  -6   0 3286.37  129.79
   2  -6   0 3407.76  132.09
   2  -6   0 3436.96  130.49
  -2   6   0 3170.68  131.39
   2   6   0 3198.58  125.39
   2   6   0 3077.99  125.29
  -2   6   0 3157.38  130.09
  -2   6   0 3391.86  130.79
  -2   6   0 3511.75  132.39
   2   6   0 3389.86  129.79
   2   6   0 3395.46  131.69
   2   6   0 3337.17  130.59
  -2   6   0 3316.47  130.69
   3  -6   0  376.66   22.70
  -3  -6   0  384.86   18.80
  -3  -6   0  364.56   18.60
   3  -6   0  359.86   18.80
  -3  -6   0  371.56   20.80
   3  -6   0  344.57   20.10
   3  -6   0  387.76   20.90
  -3  -6   0  355.06   20.40
  -3  -6   0  357.76   18.10
  -3  -6   0  361.56   18.60
  -3   6   0  406.76   22.80
   3   6   0  380.86   20.10
   3   6   0  394.36   22.50
  -3   6   0  336.77   19.60
  -3   6   0  406.46   22.20
  -3   6   0  403.86   22.10
  -3   6   0  364.16   20.60
   3   6   0  379.16   22.80
   3   6   0  385.56   19.80
  -4  -6   0  266.67   16.80
  -4  -6   0  269.97   17.20
  -4  -6   0  296.57   14.70
   4  -6   0  305.97   19.20
   4  -6   0  294.07   16.70
   4  -6   0  277.07   16.00
   4  -6   0  271.57   14.20
  -4  -6   0  275.67   14.20
  -4  -6   0  273.07   14.90
  -4   6   0  325.57   19.70
   4   6   0  287.07   15.70
   4   6   0  299.57   15.70
   4   6   0  313.07   20.20
  -4   6   0  298.67   19.00
  -4   6   0  278.97   18.50
  -4   6   0  262.57   16.30
  -4   6   0  275.67   16.60
  -5  -6   0  324.37   19.40
   5  -6   0  327.57   20.50
  -5  -6   0  320.57   15.90
  -5  -6   0  329.17   19.40
  -5  -6   0  314.37   16.10
  -5  -6   0  290.97   15.40
  -5   6   0  329.67   20.70
  -5   6   0  299.87   17.60
   5   6   0  336.37   22.60
  -5   6   0  313.47   18.60
  -5   6   0  342.27   20.20
  -5   6   0  320.97   20.50
  -6  -6   0   17.10    4.20
  -6  -6   0    5.90    6.90
   6  -6   0   16.60    7.10
  -6  -6   0   18.40    4.80
  -6  -6   0   14.20    7.10
   6  -6   0   21.40    7.70
  -6   6   0    8.90    6.80
  -6   6   0   22.80    6.90
  -6   6   0   19.80    6.80
  -6   6   0   18.10    6.70
  -6   6   0   11.20    6.40
   7  -6   0  248.28   18.20
  -7  -6   0  157.88   18.80
  -7  -6   0  183.38   12.20
   7  -6   0  224.38   17.50
  -7   6   0  254.37   19.30
  -7   6   0  179.18   17.10
  -7   6   0  221.78   17.70
  -7   6   0  212.88   21.50
  -7   6   0  171.08   17.30
  -7   6   0  215.48   16.90
   0  -7   0    5.70    3.90
   0  -7   0   -0.90    6.90
   0  -7   0   -5.70    3.30
   0  -7   0   -1.60    4.70
   0  -7   0   -6.20    3.60
   0   7   0    3.20    5.70
   0   7   0   -1.40    5.80
   0   7   0   -3.30    3.60
   0   7   0    4.40    4.80
   0   7   0    3.80    6.10
   0   7   0    1.00    5.10
   1  -7   0  211.98   17.00
   1  -7   0  189.78   13.30
  -1  -7   0  214.48   15.30
  -1  -7   0  189.58   12.90
   1  -7   0  176.38   13.20
  -1  -7   0  195.68   13.70
  -1  -7   0  195.28   14.20
   1  -7   0  209.08   16.20
  -1  -7   0  223.38   16.00
   1   7   0  228.58   16.00
  -1   7   0  223.78   15.90
  -1   7   0  185.08   13.60
   1   7   0  199.28   16.00
  -1   7   0  186.18   13.20
   1   7   0  217.08   16.30
  -1   7   0  211.48   16.80
   1   7   0  214.88   14.00
   1   7   0  202.18   13.00
   1   7   0  191.48   11.80
  -1   7   0  228.08   15.70
   2  -7   0  250.67   15.70
  -2  -7   0  256.17   15.90
   2  -7   0  268.07   15.90
  -2  -7   0  252.27   16.40
  -2  -7   0  254.17   15.00
   2  -7   0  284.07   19.20
   2  -7   0  288.07   18.50
  -2  -7   0  274.67   17.30
  -2  -7   0  265.27   16.50
  -2  -7   0  256.27   15.60
   2  -7   0  243.48   16.20
   2   7   0  282.67   14.20
  -2   7   0  281.97   18.20
  -2   7   0  274.67   15.90
  -2   7   0  253.17   16.40
   2   7   0  286.97   18.70
   2   7   0  295.87   19.30
   2   7   0  251.67   12.40
  -2   7   0  278.07   18.60
  -2   7   0  284.87   17.90
   2   7   0  289.97   17.80
   3  -7   0  393.96   22.10
  -3  -7   0  387.56   20.00
   3  -7   0  396.06   23.50
   3  -7   0  349.57   19.30
   3  -7   0  364.16   21.00
  -3  -7   0  379.66   21.30
  -3  -7   0  363.66   18.80
  -3  -7   0  358.86   20.50
  -3  -7   0  357.66   19.50
   3   7   0  394.76   21.00
   3   7   0  392.66   23.40
  -3   7   0  384.36   22.70
  -3   7   0  380.96   21.40
  -3   7   0  379.16   20.60
   3   7   0  397.96   23.10
   3   7   0  392.16   20.80
  -3   7   0  397.66   22.30
  -3   7   0  416.06   23.00
   4  -7   0   64.59    8.10
  -4  -7   0   92.29    8.70
   4  -7   0   79.09    9.90
  -4  -7   0   67.19    8.30
  -4  -7   0   69.39    6.40
  -4  -7   0   55.99    8.10
  -4  -7   0   75.09    7.30
  -4  -7   0   66.19    6.60
   4  -7   0   81.49   10.90
   4  -7   0   59.69    6.50
   4   7   0   81.29   12.70
  -4   7   0   69.19   10.40
  -4   7   0   77.99   10.60
  -4   7   0   69.59   11.00
   4   7   0   74.89    8.70
   4   7   0   70.99    9.40
  -4   7   0   78.49    8.20
  -4   7   0   64.09    8.20
   5  -7   0  223.78   12.80
  -5  -7   0  208.58   13.00
  -5  -7   0  206.78   12.30
  -5  -7   0  211.18   15.20
   5  -7   0  188.78   10.60
  -5  -7   0  204.08   12.50
  -5  -7   0  204.08   14.90
   5  -7   0  217.08   16.50
   5  -7   0  195.88   13.50
  -5  -7   0  199.18   11.90
   5   7   0  205.68   18.10
  -5   7   0  238.88   16.40
  -5   7   0  217.98   15.80
  -5   7   0  246.98   16.60
  -6  -7   0   64.89    8.40
  -6  -7   0   67.19   13.00
  -6  -7   0   54.29    8.70
   6  -7   0   82.59   13.00
  -6  -7   0   65.89    8.80
  -6   7   0   62.09   11.90
  -6   7   0   75.39   11.10
  -6   7   0   88.49   12.20
  -6   7   0   99.39   13.30
  -7  -7   0   28.50   10.80
   7  -7   0   39.60   10.00
  -7  -7   0   17.70    9.80
   7  -7   0   46.30   10.50
  -7  -7   0   48.80    7.20
  -7  -7   0   26.70    6.90
  -7   7   0   49.60   11.10
  -7   7   0   48.60   10.60
  -7   7   0   33.30   10.60
  -7   7   0   20.50   10.60
   0  -8   0  157.78   12.40
   0  -8   0  177.38   15.00
   0  -8   0  162.78   11.60
   0  -8   0  174.88   15.20
   0  -8   0  166.88   12.20
   0   8   0  158.58   11.10
   0   8   0  147.19   14.10
   0   8   0  158.28   14.40
   0   8   0  172.08   13.80
   0   8   0  180.98   14.90
   0   8   0  149.99   11.90
  -1  -8   0   11.60    6.90
  -1  -8   0    2.90    3.30
  -1  -8   0    5.70    6.50
  -1  -8   0    8.80    3.40
   1  -8   0    5.30    3.10
   1  -8   0    5.40    8.10
  -1  -8   0    5.40    3.90
   1  -8   0    0.70    5.70
   1   8   0    1.60    6.30
  -1   8   0    8.80    5.70
   1   8   0    6.50    4.30
   1   8   0   11.40    6.50
  -1   8   0   13.90    6.50
  -1   8   0   15.00    6.20
  -1   8   0    1.40    3.90
   1   8   0    6.20    6.30
   1   8   0    2.10    3.00
   1   8   0    1.40    4.50
  -1   8   0    5.70    3.60
   2  -8   0  133.69   10.20
  -2  -8   0  135.09   10.70
  -2  -8   0  134.89   10.10
  -2  -8   0  164.58   12.90
  -2  -8   0  144.49   12.70
   2  -8   0  132.89   10.70
   2  -8   0  127.79   10.10
  -2  -8   0  138.39   10.40
   2  -8   0  143.69   13.70
   2  -8   0  163.78   15.40
  -2   8   0  123.69   10.10
   2   8   0  145.09   10.00
  -2   8   0  143.49   13.00
  -2   8   0  150.38   13.90
   2   8   0  142.69   12.70
   2   8   0  123.99    9.20
  -2   8   0  128.99   10.80
   2   8   0  126.09    7.70
   2   8   0  138.99   13.70
   2   8   0  167.78   14.40
  -2   8   0  143.39   14.10
   3  -8   0   24.40    4.10
   3  -8   0   17.60    6.70
  -3  -8   0   22.20    4.30
   3  -8   0   24.90    4.60
   3  -8   0   23.40    8.00
  -3  -8   0   31.00    5.00
  -3  -8   0   32.30    7.40
  -3  -8   0   40.50    6.90
  -3  -8   0   35.30    6.50
  -3  -8   0   27.40    5.60
   3   8   0   28.90    7.40
   3   8   0   35.80    7.30
  -3   8   0   28.70    5.90
  -3   8   0   32.80    7.80
   3   8   0   33.20    8.10
  -3   8   0   33.10    6.50
   3   8   0   27.90    6.90
  -3   8   0   27.40    7.00
  -3   8   0   35.40    5.00
  -4  -8   0  174.98   12.50
  -4  -8   0  147.89   10.40
  -4  -8   0  176.98   12.60
  -4  -8   0  175.68   12.70
  -4  -8   0  155.28   10.80
  -4  -8   0  152.48   11.20
   4  -8   0  178.08   15.00
   4  -8   0  153.38   14.10
   4  -8   0  171.28   12.40
   4  -8   0  153.88   10.70
   4   8   0  160.68   13.20
  -4   8   0  178.88   14.60
   4   8   0  163.98   16.50
  -4   8   0  165.48   14.20
  -4   8   0  154.08   12.60
   4   8   0  168.18   12.00
  -4   8   0  180.58   14.60
  -4   8   0  139.49   12.30
  -5  -8   0   20.90    6.40
  -5  -8   0   12.10    5.30
   5  -8   0   17.00    4.50
  -5  -8   0   17.10    5.40
   5  -8   0   21.70    7.20
  -5  -8   0   27.40    5.40
   5  -8   0    4.70    6.30
   5  -8   0   14.70    6.10
  -5  -8   0   12.10    6.60
  -5  -8   0   13.10    5.00
  -5   8   0    7.40    5.80
   5   8   0   17.60    5.90
   5   8   0    7.90    5.10
  -5   8   0    3.20    6.90
  -5   8   0   21.20    7.60
  -5   8   0   11.00    7.40
   5   8   0   26.50    9.00
  -5   8   0   12.40    6.90
   6  -8   0   31.50    8.20
  -6  -8   0   48.10    7.00
  -6  -8   0   37.40    9.20
  -6  -8   0   23.30    8.00
  -6  -8   0   32.10    6.20
  -6   8   0   25.40    8.90
  -6   8   0   41.90    9.40
  -6   8   0   54.39    9.00
  -7  -8   0    0.90   10.80
  -7  -8   0   -6.20   11.60
  -7  -8   0    8.60    8.30
   7  -8   0    3.60   11.20
   7  -8   0   -2.10   11.80
  -7   8   0   35.30   12.80
  -7   8   0   21.00   10.90
  -7   8   0    9.20   12.00
  -7   8   0   23.20   11.70
   0  -9   0    1.90    3.70
   0  -9   0   -1.40    4.60
   0  -9   0    0.90    6.10
   0  -9   0    2.10    3.80
   0  -9   0   -0.10    4.60
   0   9   0   -0.20    6.10
   0   9   0   -3.10    4.10
   0   9   0    0.00    3.70
   0   9   0   -4.00    4.90
   0   9   0    1.80    6.20
   0   9   0    0.20    4.80
   1  -9   0 1569.74   64.79
  -1  -9   0 1427.36   62.79
   1  -9   0 1420.16   63.49
  -1  -9   0 1539.15   63.79
  -1  -9   0 1514.15   64.89
   1  -9   0 1430.26   63.09
  -1  -9   0 1413.86   63.39
  -1  -9   0 1436.76   64.19
   1  -9   0 1590.04   66.59
   1   9   0 1514.15   64.89
  -1   9   0 1372.76   63.69
   1   9   0 1458.75   63.99
  -1   9   0 1473.45   65.39
   1   9   0 1381.66   62.99
   1   9   0 1449.95   64.39
  -1   9   0 1401.86   62.19
  -1   9   0 1497.95   63.99
   1   9   0 1368.76   60.39
  -1   9   0 1450.75   64.19
   1   9   0 1494.15   61.89
   2  -9   0   68.69    7.50
   2  -9   0   75.39    7.70
  -2  -9   0   75.59   10.00
  -2  -9   0   61.39    8.00
   2  -9   0   79.59    8.70
  -2  -9   0   65.89    7.60
   2  -9   0   75.69   11.00
  -2  -9   0   68.69    8.40
   2  -9   0   84.79   12.80
   2   9   0   58.39    7.00
   2   9   0   73.59   10.90
   2   9   0   77.29   10.10
  -2   9   0   80.29   10.40
   2   9   0   67.09    8.40
  -2   9   0   78.79    8.30
   2   9   0   62.19    5.40
  -2   9   0   66.29   10.70
  -2   9   0   68.59    8.20
  -2   9   0   81.39   11.40
   2   9   0   81.89   12.10
   3  -9   0  172.18   13.30
  -3  -9   0  206.88   13.30
   3  -9   0  190.98   12.50
   3  -9   0  222.38   16.40
  -3  -9   0  192.08   12.50
  -3  -9   0  200.68   13.30
  -3  -9   0  180.38   15.00
  -3  -9   0  188.88   13.90
   3  -9   0  199.78   16.70
  -3  -9   0  223.58   15.70
  -3   9   0  166.68   13.20
   3   9   0  166.18   15.30
  -3   9   0  157.08   14.90
  -3   9   0  206.08   15.40
  -3   9   0  183.48   13.80
   3   9   0  191.58   16.90
   3   9   0  165.48   14.00
  -3   9   0  172.28   16.30
  -4  -9   0   66.99   10.60
   4  -9   0   60.79   10.80
  -4  -9   0   64.09    8.70
  -4  -9   0   60.19    9.20
  -4  -9   0   76.19    9.40
   4  -9   0   76.09   12.80
  -4  -9   0   75.39    8.30
   4  -9   0   90.19   12.20
  -4  -9   0   71.89   10.80
   4  -9   0   72.89    8.60
  -4   9   0   95.89   12.30
   4   9   0   87.29    9.90
   4   9   0   82.09   13.60
   4   9   0   80.29   10.70
  -4   9   0   78.59   10.00
  -4   9   0   78.69   10.10
  -4   9   0   80.09   12.30
  -4   9   0   77.09   11.10
   5  -9   0   16.50    7.40
  -5  -9   0   24.20    6.20
  -5  -9   0   15.80    6.50
  -5  -9   0   23.50    5.90
   5  -9   0   26.30    7.70
  -5  -9   0   30.40    6.00
  -5  -9   0    9.00    7.60
  -5  -9   0   18.70    7.30
   5  -9   0   13.00    5.60
   5  -9   0   23.90    7.90
  -5   9   0    7.80    8.40
  -5   9   0   17.40    7.60
  -5   9   0   17.80    8.00
  -5   9   0    9.40    6.60
   5   9   0   14.60    6.10
   5   9   0   19.30    5.80
   5   9   0   24.20    8.10
  -5   9   0    7.70    7.90
  -6  -9   0   48.10    7.50
  -6  -9   0   55.59    9.90
  -6  -9   0   41.90    7.50
   6  -9   0   34.00   10.60
   6  -9   0   40.00    9.50
  -6  -9   0   43.80    9.70
  -6   9   0   47.80   10.30
  -6   9   0   40.30    9.10
   6   9   0   50.89   10.80
  -6   9   0   44.10   10.40
  -6   9   0   33.30   10.10
  -6   9   0   60.59   10.90
  -7  -9   0   20.80    9.90
  -7  -9   0    6.70   13.50
  -7  -9   0    9.60    9.80
  -7  -9   0   -8.90   13.60
   7  -9   0    9.80   13.60
  -7   9   0   13.90   12.00
  -7   9   0   11.50   15.20
  -7   9   0   24.20   13.60
  -7   9   0   18.90   13.30
  -7   9   0   16.20   13.60
   0 -10   0  431.56   26.10
   0 -10   0  441.46   25.00
   0 -10   0  429.76   23.50
   0 -10   0  419.76   23.40
   0  10   0  409.16   22.30
   0  10   0  406.56   23.30
   0  10   0  434.76   25.10
   0  10   0  474.55   26.90
   0  10   0  423.46   26.20
   0  10   0  443.06   24.90
  -1 -10   0   28.40    5.70
   1 -10   0   25.30    4.50
  -1 -10   0   13.80    6.30
   1 -10   0   23.40    6.00
   1 -10   0   26.40    6.80
  -1 -10   0   15.50    4.70
   1 -10   0   26.50    5.30
  -1 -10   0   19.80    7.40
   1 -10   0   23.70    7.90
  -1  10   0   20.10    8.60
   1  10   0   21.30    4.50
   1  10   0   10.40    6.00
  -1  10   0   30.20    6.60
   1  10   0   19.70    4.00
  -1  10   0   13.30    4.90
  -1  10   0   19.80    6.30
   1  10   0   22.40    6.20
  -1  10   0   29.90    5.60
   1  10   0   13.50    5.20
   1  10   0   33.70    9.70
   2 -10   0  182.38   14.90
   2 -10   0  225.18   18.30
   2 -10   0  251.57   17.60
   2 -10   0  228.18   14.10
  -2 -10   0  215.88   14.70
  -2 -10   0  202.98   15.10
  -2 -10   0  230.98   17.10
  -2 -10   0  228.68   16.20
  -2 -10   0  207.48   13.80
   2 -10   0  220.28   14.30
  -2  10   0  190.38   14.70
   2  10   0  225.98   14.00
   2  10   0  233.78   16.70
   2  10   0  233.08   19.10
   2  10   0  184.78   13.50
  -2  10   0  209.28   16.70
  -2  10   0  205.98   15.90
   2  10   0  197.08   11.30
  -2  10   0  187.98   14.10
  -2  10   0  209.28   17.90
   2  10   0  238.58   16.10
  -3 -10   0  112.79   10.80
  -3 -10   0   97.89   11.70
   3 -10   0   99.69   10.10
   3 -10   0   98.29   13.50
  -3 -10   0   96.29   11.80
  -3 -10   0  115.29   11.40
   3 -10   0   93.49   12.70
   3 -10   0  112.59   11.90
  -3 -10   0  106.09   10.00
  -3  10   0  115.99   13.60
  -3  10   0  119.09   11.30
  -3  10   0  102.89   11.80
   3  10   0   92.59   13.30
   3  10   0  123.79   14.50
   3  10   0  116.79   11.90
  -3  10   0  103.09   12.30
  -3  10   0  106.69   10.90
   4 -10   0   13.40    8.30
   4 -10   0    2.80    6.20
  -4 -10   0   13.00    6.20
  -4 -10   0   13.60    7.00
  -4 -10   0    9.60    6.70
  -4 -10   0   16.40    5.90
   4 -10   0   19.20    8.00
  -4 -10   0   18.20    6.80
   4 -10   0    7.30    8.10
  -4 -10   0   13.10    6.10
  -4  10   0   17.20    7.00
  -4  10   0    7.00    7.10
  -4  10   0   21.30    9.00
   4  10   0   18.10    8.10
   4  10   0   14.20    6.20
   4  10   0   19.60    6.40
  -4  10   0   11.00    7.60
  -4  10   0    6.20    7.40
   4  10   0   19.70    7.10
   5 -10   0  102.29   15.20
  -5 -10   0  101.49   11.30
  -5 -10   0   81.49    9.60
   5 -10   0   89.89   11.00
   5 -10   0  126.09   16.20
   5 -10   0   89.49   13.50
  -5 -10   0  100.69   13.60
  -5 -10   0   90.49   11.80
  -5 -10   0   85.69   11.80
   5  10   0   93.69   11.40
  -5  10   0   72.99    9.60
  -5  10   0   74.69   13.80
   5  10   0   95.79   11.40
  -5  10   0  118.29   14.50
  -5  10   0   68.89   13.80
   5  10   0  105.09   15.00
  -6 -10   0   -0.80    9.10
  -6 -10   0   23.30   11.60
  -6 -10   0    1.20    9.00
  -6 -10   0    2.30    8.90
   6 -10   0   -2.10    6.60
  -6 -10   0   15.10   11.00
   6 -10   0    5.90   10.90
   6 -10   0   12.30   11.80
  -6  10   0  -10.40   11.50
   6  10   0   14.00   12.50
  -6  10   0   17.40   12.40
  -6  10   0    9.30   11.80
  -6  10   0   -1.40   11.50
  -6  10   0    7.50   10.00
   0 -11   0    0.00    5.20
   0 -11   0   -6.70    6.60
   0 -11   0    1.10    6.40
   0 -11   0   -0.40    5.10
   0  11   0    2.10    6.10
   0  11   0    0.10    6.20
   0  11   0   -1.90    4.90
   0  11   0    5.90    5.20
   0  11   0    0.20    5.00
   0  11   0    4.00    5.40
  -1 -11   0   13.60    5.50
  -1 -11   0   12.50    6.50
   1 -11   0    6.40    8.00
   1 -11   0   16.80    8.50
   1 -11   0   15.80    5.90
   1 -11   0    6.20    4.90
   1 -11   0    0.20    5.50
  -1 -11   0   19.40    7.30
  -1 -11   0    4.90    5.40
  -1  11   0   13.40    5.30
   1  11   0    7.90    4.50
   1  11   0   15.80    6.10
   1  11   0   12.90    6.00
  -1  11   0    4.90    5.80
   1  11   0   -3.40    6.00
  -1  11   0    9.30    5.50
  -1  11   0    1.60    6.20
  -1  11   0    5.70    5.30
   1  11   0   14.90    7.20
   1  11   0    9.90    5.70
   2 -11   0   11.50    6.90
   2 -11   0    8.60    5.30
  -2 -11   0    4.00    6.90
   2 -11   0    3.10    7.10
   2 -11   0    3.50    6.10
  -2 -11   0    0.40    5.90
  -2 -11   0   13.00    6.80
   2 -11   0    2.80    8.10
  -2 -11   0   12.90    5.90
  -2 -11   0  -12.70    6.70
  -2  11   0    6.90    6.70
  -2  11   0   -1.90    6.10
   2  11   0    6.30    6.60
  -2  11   0   -9.50    5.60
   2  11   0    1.60    6.50
  -2  11   0   -1.70    7.30
   2  11   0   -2.00    5.40
   2  11   0    5.70    6.20
   2  11   0    2.70    3.90
   2  11   0    4.50    4.90
   3 -11   0   49.80    9.40
  -3 -11   0   37.70    7.00
   3 -11   0   50.09    6.90
  -3 -11   0   54.59    9.80
  -3 -11   0   49.90    7.90
  -3 -11   0   40.30    7.60
   3 -11   0   41.20    8.80
   3 -11   0   30.40    8.60
   3  11   0   38.40    7.80
  -3  11   0   45.10    7.70
  -3  11   0   29.10    7.80
  -3  11   0   32.00    7.00
  -3  11   0   29.00    7.50
  -3  11   0   26.50    7.30
   3  11   0   56.29   11.90
  -4 -11   0   -0.70    7.30
  -4 -11   0    3.40    7.20
  -4 -11   0    1.00    8.00
   4 -11   0    7.80    7.40
  -4 -11   0    5.30    7.90
  -4 -11   0    5.90    7.30
   4 -11   0    2.60    8.90
   4 -11   0   -7.10    9.40
   4 -11   0    9.60    9.60
   4  11   0    0.70    8.20
  -4  11   0   -5.00    7.90
  -4  11   0    6.40    8.20
   4  11   0    4.90    7.30
  -4  11   0   -6.90    8.40
  -4  11   0   -8.50    7.70
  -4  11   0   -3.00   10.30
   4  11   0    3.60    7.60
   4  11   0    2.90    7.10
   5 -11   0   14.90   12.40
  -5 -11   0   26.10    8.90
  -5 -11   0   26.10    8.70
   5 -11   0   -1.20   11.30
   5 -11   0    9.20    8.20
  -5 -11   0    1.50    8.70
  -5 -11   0    5.80    8.50
  -5 -11   0    6.30    9.90
   5 -11   0   13.90    9.50
   5  11   0   10.10   10.30
   5  11   0   15.20    8.30
  -5  11   0   14.40   10.30
  -5  11   0   -2.50   12.30
  -5  11   0   11.80    8.80
  -5  11   0   21.10   10.30
  -5  11   0   23.70   10.50
  -6 -11   0   11.00   12.50
  -6 -11   0   -4.20   11.10
   6 -11   0   -4.00    8.30
  -6 -11   0    7.70   13.30
   6 -11   0    2.70   12.80
  -6 -11   0    0.40   10.50
  -6 -11   0   -3.30   10.50
   6 -11   0  -13.00    9.40
   6 -11   0   -6.90   15.40
   6  11   0    7.60   12.70
  -6  11   0  -13.30   15.00
  -6  11   0    5.00   12.60
  -6  11   0    0.10   13.40
  -6  11   0    1.50   13.50
  -6  11   0  -10.00   12.20
   0 -12   0  275.37   19.20
   0 -12   0  343.37   20.60
   0 -12   0  299.47   18.50
   0 -12   0  314.67   22.70
   0 -12   0  277.27   18.50
   0  12   0  277.37   19.50
   0  12   0  272.87   18.40
   0  12   0  291.07   21.10
   0  12   0  316.77   21.40
   0  12   0  288.47   19.10
   0  12   0  264.97   17.20
  -1 -12   0    2.70    7.20
  -1 -12   0   20.60    7.60
  -1 -12   0   24.70    6.50
   1 -12   0   32.90    8.20
   1 -12   0   16.20    6.70
   1 -12   0   22.70    8.40
  -1 -12   0   19.50    6.80
   1 -12   0   10.80    6.00
   1 -12   0   19.50    8.00
   1  12   0   16.70    5.50
  -1  12   0   18.10    7.30
  -1  12   0   22.60    6.10
  -1  12   0   14.90    6.50
   1  12   0   15.20    6.20
   1  12   0   14.90    6.70
  -1  12   0   15.60    6.80
   1  12   0   13.50    7.80
   1  12   0   24.50    7.90
  -1  12   0   20.60    8.30
   1  12   0   12.20    6.30
  -1  12   0   17.00    6.90
   2 -12   0  150.88   14.70
   2 -12   0  156.78   12.70
   2 -12   0  135.99   15.40
  -2 -12   0  137.29   14.40
  -2 -12   0  151.28   14.60
   2 -12   0  157.08   13.20
   2 -12   0  155.58   16.90
  -2 -12   0  150.78   13.40
  -2 -12   0  160.68   14.80
   2  12   0  137.89   14.70
  -2  12   0  135.89   13.30
  -2  12   0  126.09   14.20
   2  12   0  172.08   16.50
  -2  12   0  138.89   14.60
   2  12   0  154.08   14.30
  -2  12   0  159.48   16.70
   2  12   0  135.59   12.60
   2  12   0  149.69   13.40
  -2  12   0  151.48   14.00
   2  12   0  132.29    9.50
   3 -12   0   70.09   12.00
  -3 -12   0   41.20    8.10
  -3 -12   0   51.79    8.10
  -3 -12   0   44.10    8.00
   3 -12   0   50.99    9.70
  -3 -12   0   56.99    8.50
   3 -12   0   61.89   10.80
   3 -12   0   79.29   11.30
   3  12   0   59.49   11.30
  -3  12   0   54.39    9.30
   3  12   0   36.20    8.30
   3  12   0   60.49   11.90
   3  12   0   62.89   13.00
  -3  12   0   59.09    8.40
  -3  12   0   56.39    8.60
   4 -12   0   57.69   10.90
  -4 -12   0   29.60    9.10
   4 -12   0   55.39   10.60
  -4 -12   0   57.09    9.00
  -4 -12   0   51.89    8.60
  -4 -12   0   54.89    9.90
   4 -12   0   28.40    9.00
   4 -12   0   33.50   12.20
   4  12   0   45.40    9.00
   4  12   0   43.40    9.70
   4  12   0   48.90   10.30
   4  12   0   32.10   10.20
  -4  12   0   54.69   10.40
  -4  12   0   63.89   11.40
  -4  12   0   28.10   10.10
  -4  12   0   36.40    9.70
  -4  12   0   61.39    9.50
  -5 -12   0   98.79   11.10
   5 -12   0   62.79   13.80
   5 -12   0   64.69   10.30
   5 -12   0  109.59   15.60
   5 -12   0   77.19   11.80
  -5 -12   0   62.09   12.00
  -5 -12   0   74.49   10.70
  -5  12   0   77.59   13.30
  -5  12   0   55.69   12.50
   5  12   0   79.59   12.70
   5  12   0   85.79   15.30
   5  12   0   83.49   14.80
  -5  12   0   42.50   14.50
  -5  12   0   57.89   11.40
  -5  12   0   76.49   14.30
   0 -13   0   -4.60    8.70
   0 -13   0   10.30    9.20
   0 -13   0   11.80    9.10
   0 -13   0   -0.30    7.70
   0 -13   0    3.80    7.90
   0  13   0    5.30    6.80
   0  13   0    5.00    8.60
   0  13   0    5.30    9.00
   0  13   0    1.00    7.50
   0  13   0    4.60    7.80
   0  13   0    3.10    7.30
  -1 -13   0  355.66   22.30
   1 -13   0  351.56   21.90
  -1 -13   0  401.96   24.20
   1 -13   0  342.27   22.00
  -1 -13   0  363.76   23.30
   1 -13   0  418.66   27.20
   1 -13   0  392.56   24.40
  -1 -13   0  339.27   22.90
   1 -13   0  379.56   24.40
  -1 -13   0  389.96   24.60
   1  13   0  343.07   19.90
   1  13   0  405.56   25.30
  -1  13   0  364.76   23.60
  -1  13   0  394.96   26.20
   1  13   0  367.36   24.20
   1  13   0  366.66   22.80
   1  13   0  324.77   21.90
  -1  13   0  441.86   26.60
  -1  13   0  395.16   24.50
   1  13   0  398.86   25.50
  -1  13   0  373.26   24.10
  -1  13   0  372.36   22.20
  -2 -13   0  102.79   14.30
   2 -13   0  137.39   16.10
   2 -13   0  106.99   14.30
  -2 -13   0  112.79   15.60
  -2 -13   0   96.39   13.40
   2 -13   0  119.79   17.80
   2 -13   0   95.19   13.50
   2 -13   0   99.59   15.70
   2  13   0   95.19   11.60
  -2  13   0  107.09   14.50
  -2  13   0   98.09   14.10
  -2  13   0  111.49   14.80
   2  13   0   98.69   14.10
  -2  13   0  132.39   16.30
   2  13   0   83.99   13.30
   2  13   0   92.19   14.30
  -2  13   0  117.19   14.20
   2  13   0  100.29    9.10
   2  13   0  124.39   15.80
   3 -13   0   88.69   14.80
  -3 -13   0  128.79   15.80
   3 -13   0  106.69   18.40
  -3 -13   0   88.09   11.10
   3 -13   0  104.99   18.90
  -3 -13   0   91.19   14.80
   3  13   0   96.39   12.10
  -3  13   0   97.99   16.40
  -3  13   0  109.29   15.80
   3  13   0   92.59   14.30
   3  13   0   81.69   15.30
  -3  13   0  109.19   16.10
  -3  13   0  129.49   18.10
   3  13   0  118.99   15.70
  -3  13   0  140.69   15.60
   4 -13   0  120.99   14.90
  -4 -13   0  125.69   17.10
   4 -13   0  105.89   17.20
  -4 -13   0  101.69   17.10
  -4 -13   0   84.39   17.00
  -4 -13   0  119.09   17.10
  -4 -13   0  124.29   20.50
   4 -13   0  111.59   18.30
   4 -13   0  123.89   21.50
   4  13   0   98.09   12.60
  -4  13   0  111.59   19.50
   4  13   0  123.79   16.70
  -4  13   0  130.59   18.30
   4  13   0  143.39   16.10
  -4  13   0  146.19   21.10
  -4  13   0  113.49   18.70
   4  13   0   87.29   18.20
  -4  13   0  114.59   18.60
   0 -14   0   13.10    9.30
   0 -14   0   22.90    9.00
   0 -14   0   21.30   11.00
   0 -14   0   13.20    9.20
   0 -14   0   49.99   11.70
   0  14   0   34.20    8.80
   0  14   0   28.40    9.50
   0  14   0   23.00    8.20
   0  14   0   30.70   10.40
   0  14   0   34.20    9.30
   0  14   0    4.20   11.90
  -1 -14   0    9.30   11.90
  -1 -14   0   11.90    9.40
   1 -14   0    1.60    8.80
   1 -14   0    3.80   11.10
  -1 -14   0    1.30   10.80
   1 -14   0   10.80   11.70
   1 -14   0   -9.80   10.40
   1 -14   0    6.50    9.70
  -1 -14   0  -17.10    9.50
  -1 -14   0    3.70    9.50
  -1  14   0   12.20    8.70
   1  14   0   18.60   12.00
   1  14   0   -9.70    8.70
   1  14   0   10.00    9.80
  -1  14   0   -6.80    9.60
   1  14   0    5.70    7.70
   1  14   0   -2.60    9.90
   1  14   0   13.50    8.40
  -1  14   0   28.40   11.30
  -1  14   0  -10.80    8.80
  -1  14   0   13.90   10.20
  -1  14   0   -4.80   11.10
   2 -14   0   18.70    9.40
  -2 -14   0   19.20   10.20
   2 -14   0   30.20   13.10
  -2 -14   0   30.20   10.50
   2 -14   0   32.40   12.20
  -2 -14   0   25.00   10.20
  -2 -14   0   18.90   10.20
   2 -14   0   23.00   10.50
   2 -14   0   18.50   12.80
  -2  14   0   12.10   11.20
  -2  14   0   19.40    9.20
   2  14   0   28.30    8.60
  -2  14   0   41.50   10.80
  -2  14   0   32.00   10.90
   2  14   0   14.00   10.10
   2  14   0   22.40    7.80
  -2  14   0   16.40   11.10
   2  14   0   24.30   11.00
   2  14   0   19.90    6.30
   2  14   0   42.20   10.30
  -2  14   0    9.30   10.20
  -3 -14   0   38.90   12.20
   3 -14   0   29.90   15.60
  -3 -14   0   28.80   11.70
   3 -14   0   10.10   11.80
   3 -14   0   12.50   14.10
  -3 -14   0    8.70   11.60
  -3 -14   0   18.20   11.30
  -3 -14   0    3.50   11.10
   3 -14   0   17.10   13.00
   3  14   0   10.30   11.50
  -3  14   0    5.70   10.60
   3  14   0   34.70   12.10
   3  14   0   24.90   11.80
  -3  14   0   12.60   11.40
  -3  14   0   20.80   12.30
  -3  14   0   34.30   10.50
  -3  14   0   24.20   14.50
   3  14   0    6.70   11.90
  -4 -14   0   31.70   12.60
   4 -14   0   42.30   14.80
  -4 -14   0   16.00   13.40
  -4 -14   0   13.50   13.60
   4 -14   0   17.50   16.40
   4 -14   0   18.20   13.20
  -4 -14   0   25.50   14.00
  -4 -14   0    4.20   13.10
   4 -14   0   16.40   15.00
   4  14   0   12.80   12.10
   4  14   0   10.30   13.40
   4  14   0   12.40   13.40
  -4  14   0   12.30   15.30
  -4  14   0   18.80   15.10
  -4  14   0   24.60   14.70
   4  14   0   18.00   12.20
  -4  14   0   20.10   13.50
  -4  14   0  -14.40   12.00
   0 -15   0    9.60   13.60
   0 -15   0   -6.00   13.40
   0 -15   0   -7.40   11.30
   0 -15   0   -5.90   12.20
   0 -15   0    1.10   11.40
   0  15   0   15.00    9.90
   0  15   0  -17.20   10.60
   0  15   0  -16.60    9.90
   0  15   0    5.40   11.40
   0  15   0    3.60   11.30
   0  15   0   15.10   13.50
   1 -15   0   89.49   13.90
   1 -15   0   56.39   12.50
   1 -15   0   66.69   11.80
  -1 -15   0   56.49   12.20
   1 -15   0   56.09   13.60
  -1 -15   0   80.39   13.40
  -1 -15   0   71.99   12.80
  -1 -15   0   42.90   12.00
  -1 -15   0   92.59   13.70
   1  15   0   60.89   12.00
   1  15   0   81.89   11.60
   1  15   0   84.59   12.50
  -1  15   0   71.49   12.60
  -1  15   0   93.39   15.10
  -1  15   0   63.69   11.00
  -1  15   0  111.59   19.60
   1  15   0   82.19   15.30
   1  15   0   85.19   13.80
   1  15   0   85.29   14.30
  -1  15   0   79.69   11.60
  -1  15   0   74.59   13.70
   2 -15   0   30.20   14.00
   2 -15   0    3.00   15.80
  -2 -15   0   16.80   12.80
   2 -15   0    6.90   11.60
  -2 -15   0   24.00   14.80
  -2 -15   0   -1.80   13.90
  -2 -15   0   -0.30   14.30
  -2 -15   0   -3.50   12.60
   2 -15   0    8.90   12.90
   2 -15   0   14.50   12.90
  -2  15   0    0.60   16.00
  -2  15   0   22.30   13.00
   2  15   0   16.90   12.10
  -2  15   0    7.40   12.10
  -2  15   0   -0.80   11.10
   2  15   0    6.60    8.50
  -2  15   0  -13.70   14.70
   2  15   0    5.50    7.50
   2  15   0   17.30   11.80
  -2  15   0   -1.20   12.50
   2  15   0   -8.40   11.80
   2  15   0    3.40   14.50
  -8   0   1    4.20   11.20
  -8   0   1   12.00    6.20
  -8   0   1    1.40    6.70
  -8   0   1   -2.10    8.50
  -7   0   1   15.10    8.20
  -7   0   1   17.20    4.30
  -7   0   1   30.40    5.90
  -6   0   1   31.80    4.10
  -6   0   1   35.90    6.10
  -6   0   1   37.80    3.70
  -5   0   1   55.49    7.20
   1   0  -1  378.46   16.50
  -1   0   1  373.16   15.30
  -1   0   1  351.36   16.40
  -1   0   1  380.96   15.30
  -1   0   1  384.66   16.50
   0   0  -1  143.49    8.90
   0   0  -1  145.99    9.00
   0   0   1  160.48    9.10
   0   0   1  150.98    9.00
   0   0  -1  135.19    9.20
   0   0  -1  136.19    9.40
   0   0   1  133.69    8.70
   0   0   1  146.09    9.30
   1   0   1   -0.20    3.50
  -1   0  -1    6.30    4.90
   1   0   1    1.80    5.10
  -1   0  -1    6.40    6.40
  -1   0  -1    6.60    6.00
  -1   0  -1    6.60    6.10
   1   0   1    3.40    5.50
   1   0   1    5.00    4.60
   1   0   1    3.30    6.70
  -1   0  -1    4.40    5.00
   2   0   1    3.50    7.50
   2   0   1   -1.70    2.80
  -2   0  -1    1.10    5.10
  -2   0  -1    0.20    5.80
  -2   0  -1   -0.90    6.20
   2   0   1   -0.10    5.10
  -2   0  -1    1.20    4.60
  -2   0  -1    3.70    5.30
   2   0   1   -0.10    3.90
  -3   0  -1   63.49    6.90
  -3   0  -1   57.39    8.20
   3   0   1   55.49    9.60
  -3   0  -1   49.80    6.90
  -3   0  -1   60.69   10.60
  -3   0  -1   63.89    8.00
   3   0   1   55.19    9.60
  -4   0  -1    7.80    3.40
   4   0   1    6.70    4.80
   4   0   1   10.80    5.90
  -4   0  -1   16.30    4.20
  -4   0  -1   11.50    3.40
  -4   0  -1    8.70    2.70
  -4   0  -1   12.00    3.20
  -5   0  -1   26.00    4.00
  -5   0  -1   18.30    3.50
  -5   0  -1   24.30    3.80
  -5   0  -1   17.60    4.30
   5   0   1   26.00    6.00
   5   0   1   26.20    5.60
  -6   0  -1    9.70    4.50
  -6   0  -1   17.30    7.20
  -6   0  -1    8.20    4.70
  -6   0  -1    6.40    4.80
  -6   0  -1   -0.10    4.30
  -7   0  -1   32.40    6.50
  -7   0  -1   28.30    9.30
  -8   0  -1   -8.30   15.50
  -8   0  -1   12.50    9.70
  -8   0  -1    5.50    9.30
  -8  -1   1    3.90   10.50
  -8  -1   1   12.00    5.60
  -8  -1   1    3.80    8.40
  -8  -1   1    7.60    6.00
  -8   1   1    1.60    6.90
  -8   1   1   -6.30   11.70
  -8   1   1    5.60    7.40
  -7  -1   1   10.00    5.90
  -7  -1   1    6.00    3.60
  -7  -1   1   19.40    7.30
  -7   1   1    8.40    7.40
  -7   1   1   15.10    4.90
  -6  -1   1   91.89    9.10
  -6  -1   1   77.19    9.90
  -6   1   1  112.29    7.50
  -6   1   1   90.19   10.50
  -5  -1   1  164.88   12.50
  -5   1   1  159.48    8.30
  -5   1   1  178.98    9.10
  -4  -1   1 2433.26  104.29
  -4   1   1 2725.13   98.79
  -4   1   1 2579.44   98.59
  -4   1   1 2556.64  100.09
   3  -1  -1  428.96   19.30
   3  -1  -1  440.16   19.50
  -3  -1   1  404.26   21.80
  -3  -1   1  415.66   20.60
  -3   1   1  423.96   19.20
  -3   1   1  428.46   19.40
  -3   1   1  461.65   17.70
   1  -1  -1  907.51   36.80
   1  -1  -1  836.42   36.60
  -1  -1   1  977.40   36.90
  -1  -1   1  921.11   35.80
  -1  -1   1  848.22   36.70
   1  -1  -1  890.51   37.60
  -1  -1   1  861.51   36.60
   1   1  -1 1004.60   36.90
  -1   1   1  979.80   37.70
  -1   1   1  962.50   37.00
  -1   1   1  930.91   37.70
   1   1  -1  997.20   36.90
   1   1  -1  954.30   36.90
  -1   1   1  903.21   36.90
   0  -1   1 4114.09  148.59
   0  -1  -1 3742.83  149.09
   0  -1  -1 4293.77  149.19
   0  -1   1 4154.38  148.29
   0  -1  -1 4165.68  148.59
   0  -1  -1 3742.43  148.39
   0  -1   1 3650.83  148.69
   0  -1  -1 3786.52  148.79
   0  -1   1 3667.03  148.29
   0  -1   1 4141.49  148.89
   0   1  -1 3635.94  148.69
   0   1   1 3948.30  149.19
   0   1  -1 4006.00  148.89
   0   1  -1 3662.13  148.09
   0   1  -1 3565.04  148.29
   0   1   1 3716.93  148.39
   0   1   1 4023.10  148.89
   0   1   1 3947.90  148.49
  -1  -1  -1  161.18   10.90
  -1  -1  -1  167.58   12.40
   1  -1   1  140.19   11.30
  -1  -1  -1  151.18   13.00
  -1  -1  -1  155.78   11.40
   1  -1   1  158.98   12.50
   1  -1   1  151.08   11.60
   1  -1   1  142.69   10.80
  -1  -1  -1  139.69   10.20
   1   1   1  162.68    9.90
  -1   1  -1  169.18   11.30
  -1   1  -1  162.38   11.30
  -1   1  -1  151.78   12.70
  -1   1  -1  171.68   12.50
  -1   1  -1  158.28   12.10
   1   1   1  160.88   11.60
   1   1   1  168.68   10.30
  -2  -1  -1  770.42   31.60
   2  -1   1  707.53   31.00
  -2  -1  -1  688.33   32.30
  -2  -1  -1  710.73   31.20
   2  -1   1  770.42   33.30
  -2  -1  -1  793.42   32.90
  -2   1  -1  717.23   32.10
  -2   1  -1  725.53   33.00
   2   1   1  757.82   32.80
  -2   1  -1  798.32   32.60
   2   1   1  776.62   35.50
  -2   1  -1  817.92   33.90
   2   1   1  766.22   32.40
  -3  -1  -1   63.79    6.70
  -3  -1  -1   60.49    7.50
   3  -1   1   67.79   10.00
  -3  -1  -1   71.09   10.80
  -3  -1  -1   68.99    8.00
   3  -1   1   71.29   10.40
  -3  -1  -1   64.49    6.80
   3   1   1   68.29   13.00
  -3   1  -1   61.39    7.70
   3   1   1   73.29    9.10
  -3   1  -1   68.89   10.20
  -3   1  -1   76.89    8.90
   3   1   1   71.69    9.80
  -3   1  -1   71.69    8.20
  -3   1  -1   88.19   10.90
  -4  -1  -1  409.36   19.90
  -4  -1  -1  408.46   20.10
  -4  -1  -1  392.56   23.90
   4  -1   1  433.76   21.90
   4  -1   1  404.06   21.70
  -4  -1  -1  440.86   19.90
  -4   1  -1  414.46   20.80
   4   1   1  436.16   20.90
  -4   1  -1  434.96   20.90
   4   1   1  469.95   21.50
  -4   1  -1  410.46   20.30
  -4   1  -1  413.16   24.40
  -4   1  -1  465.85   21.40
  -5  -1  -1   83.89    6.60
   5  -1   1   77.79    9.10
  -5  -1  -1   66.19    9.30
  -5  -1  -1   83.69    6.90
  -5  -1  -1   70.29    7.30
   5  -1   1   62.39    9.50
  -5  -1  -1   77.69    6.60
   5   1   1   85.89    8.40
  -5   1  -1   79.29    7.10
  -5   1  -1   71.69    7.00
  -5   1  -1   59.09    9.60
   5   1   1   81.59    8.00
  -5   1  -1   67.39    6.70
  -5   1  -1   93.19    8.50
   6  -1   1   78.49    9.90
  -6  -1  -1   85.89    7.70
  -6  -1  -1   93.99    8.80
  -6  -1  -1   73.29   11.80
  -6  -1  -1   76.79    8.00
   6  -1   1   73.19    9.40
  -6  -1  -1   93.49    7.70
  -6   1  -1   70.69    8.40
  -6   1  -1   66.89   12.00
  -6   1  -1   81.79    8.50
  -6   1  -1   79.59    9.70
  -6   1  -1   81.49    8.60
  -7  -1  -1    8.90    6.00
  -7  -1  -1   -0.80    6.40
  -7  -1  -1   -2.70   10.00
  -7   1  -1    7.80    6.80
  -7   1  -1    8.10    6.50
  -7   1  -1   15.70    6.80
  -7   1  -1    4.70   11.20
  -8  -1  -1   -3.10    9.00
  -8  -1  -1  -11.60   13.70
  -8  -1  -1    2.70    9.50
  -8   1  -1    9.30    9.50
  -8   1  -1    1.70   15.70
  -8   1  -1    9.30   10.40
  -8  -2   1   24.30    8.90
  -8  -2   1    3.10   10.30
  -8  -2   1   23.20    5.20
  -8   2   1   19.30   10.80
  -8   2   1   17.80    7.50
  -8   2   1    3.50    8.00
  -7  -2   1    7.90    8.00
  -7  -2   1   13.90    6.10
  -7   2   1   19.20    5.50
  -6  -2   1  418.96   23.90
  -6  -2   1  424.96   22.40
  -6   2   1  449.95   20.80
  -6   2   1  422.36   19.70
  -6   2   1  403.96   19.60
  -5  -2   1   33.90    6.10
   5  -2  -1   38.90    6.20
   5  -2  -1   42.30    6.80
  -5  -2   1   36.30    6.70
  -5   2   1   38.70    4.90
  -5   2   1   39.10    5.10
  -5   2   1   38.70    4.80
  -5   2   1   30.30    4.70
  -4  -2   1 3976.10  158.48
  -4  -2   1 3949.30  159.68
   4  -2  -1 4095.89  156.38
   4  -2  -1 4177.98  156.48
  -4   2   1 3881.61  156.48
  -4   2   1 3944.41  156.58
  -4   2   1 4055.19  155.68
  -4   2   1 4281.27  155.88
  -3  -2   1  377.66   19.50
  -3  -2   1  368.06   19.20
   3  -2  -1  392.16   19.20
   3  -2  -1  373.06   19.10
  -3   2   1  370.26   18.30
  -3   2   1  387.86   17.90
  -3   2   1  374.66   18.70
  -3   2   1  374.36   17.50
  -2  -2   1 8623.74  333.47
   2  -2  -1 9089.49  334.07
  -2  -2   1 8478.55  333.97
  -2   2   1 8553.34  334.07
  -2   2   1 9323.17  334.27
  -2   2   1 8608.94  333.27
   1  -2  -1  333.97   16.20
   1  -2  -1  297.67   14.40
   1  -2  -1  292.07   16.60
   1  -2  -1  316.97   16.90
  -1  -2   1  296.87   15.80
  -1  -2   1  294.97   15.60
   1  -2  -1  300.47   15.70
  -1  -2   1  315.87   15.80
  -1  -2   1  292.57   14.10
  -1  -2   1  316.57   14.30
  -1   2   1  309.87   16.00
   1   2  -1  319.97   16.00
   1   2  -1  326.67   15.60
  -1   2   1  296.77   16.80
  -1   2   1  330.37   17.20
  -1   2   1  327.47   16.00
  -1   2   1  329.07   14.80
   1   2  -1  325.47   13.50
   0  -2  -1 2865.21  112.59
   0  -2  -1 2771.42  112.99
   0  -2   1 2851.41  112.69
   0  -2  -1 3068.29  112.79
   0  -2   1 3027.40  112.69
   0  -2  -1 2817.62  113.59
   0  -2   1 2839.62  112.49
   0  -2  -1 2825.12  112.39
   0  -2   1 2851.51  113.09
   0  -2  -1 3082.19  113.29
   0  -2   1 3236.98  113.59
   0   2   1 2960.70  113.69
   0   2   1 2934.81  113.09
   0   2  -1 2949.90  112.79
   0   2  -1 2963.20  112.59
   0   2   1 2785.92  113.09
   0   2   1 2948.80  112.39
   0   2  -1 3060.49  113.39
   0   2  -1 2791.52  112.99
   0   2  -1 2779.82  112.39
   0   2   1 2965.60  112.59
   0   2   1 2799.02  112.49
  -1  -2  -1 2081.19   78.29
  -1  -2  -1 1874.41   77.89
  -1  -2  -1 2218.88   79.39
   1  -2   1 1873.91   78.39
  -1  -2  -1 1993.00   78.89
   1  -2   1 2165.98   79.99
   1  -2   1 2137.39   78.99
   1  -2   1 1951.20   79.39
  -1   2  -1 2062.99   79.79
  -1   2  -1 1857.81   78.59
  -1   2  -1 1876.91   79.39
  -1   2  -1 2105.69   79.09
   1   2   1 2050.69   78.89
   1   2   1 1980.60   80.19
   1   2   1 1803.42   77.29
   1   2   1 1948.01   77.59
   2  -2   1  550.54   26.20
  -2  -2  -1  558.24   24.00
  -2  -2  -1  511.55   24.70
   2  -2   1  515.65   24.10
  -2  -2  -1  482.75   27.10
  -2  -2  -1  514.75   23.50
  -2  -2  -1  576.44   25.70
   2  -2   1  544.35   25.20
   2   2   1  566.84   25.10
  -2   2  -1  573.74   25.60
  -2   2  -1  531.65   26.00
   2   2   1  546.65   25.00
   2   2   1  548.45   28.10
  -2   2  -1  599.74   27.10
  -2   2  -1  526.65   25.20
  -3  -2  -1  964.10   45.50
   3  -2   1 1050.49   43.40
  -3  -2  -1  956.40   40.40
  -3  -2  -1  988.60   41.50
   3  -2   1 1075.39   40.20
   3  -2   1  941.71   39.50
  -3  -2  -1  952.30   41.40
  -3  -2  -1 1008.50   40.60
   3   2   1  987.90   41.60
   3   2   1 1009.90   41.70
   3   2   1  996.20   46.10
  -3   2  -1  914.41   45.40
  -3   2  -1  926.01   42.50
  -3   2  -1 1046.50   43.90
  -3   2  -1 1039.20   42.60
  -4  -2  -1   54.69    5.10
  -4  -2  -1   55.09    6.30
  -4  -2  -1   56.39    5.40
  -4  -2  -1   58.49    7.80
   4  -2   1   52.79    9.30
   4  -2   1   49.60    9.30
  -4  -2  -1   47.00    5.00
   4   2   1   54.89    7.80
  -4   2  -1   58.29    7.60
  -4   2  -1   50.69    8.00
  -4   2  -1   40.10    6.10
  -4   2  -1   42.50    5.80
   4   2   1   54.59    7.50
   4   2   1   51.69   11.10
  -4   2  -1   41.10    7.00
  -5  -2  -1  190.28   11.00
  -5  -2  -1  158.58    9.80
   5  -2   1  199.28   13.90
   5  -2   1  195.88   13.10
  -5  -2  -1  171.78   13.80
  -5  -2  -1  171.28   10.40
  -5  -2  -1  178.08   10.10
  -5   2  -1  173.78   11.00
  -5   2  -1  163.38   10.90
  -5   2  -1  162.58   11.00
  -5   2  -1  165.88   13.80
  -5   2  -1  176.08   12.30
  -6  -2  -1   -2.10    4.60
   6  -2   1    2.20    5.10
   6  -2   1   -6.90    5.00
  -6  -2  -1   -1.50    6.50
  -6  -2  -1    1.80    4.50
  -6  -2  -1    3.20    4.20
  -6   2  -1   -9.80    5.60
  -6   2  -1   -2.20    6.10
  -6   2  -1    8.50    5.40
  -6   2  -1    7.00    5.10
   7  -2   1   30.30    6.20
   7  -2   1   33.70    6.90
  -7  -2  -1   37.10    6.00
  -7  -2  -1   51.69    9.80
  -7  -2  -1   19.60    8.10
  -7  -2  -1   10.30    9.60
  -7   2  -1   36.80    7.60
  -7   2  -1   24.40    7.20
  -7   2  -1   14.20    7.20
  -7   2  -1   34.70    7.30
  -7   2  -1   23.90   11.50
  -8  -2  -1    5.90    9.40
  -8  -2  -1  -12.10   13.60
  -8  -2  -1    5.50   12.40
  -8  -2  -1    3.20    8.90
  -8   2  -1    0.90   13.90
  -8   2  -1    6.30    9.60
  -8   2  -1    6.40    9.50
  -8   2  -1   14.90   10.40
  -8   2  -1    6.20   10.90
  -8  -3   1    7.70    9.40
  -8  -3   1    1.90   10.80
  -8  -3   1    5.30    5.00
  -8   3   1   -1.40    8.20
  -8   3   1    6.80    8.70
  -8   3   1    0.30   12.50
  -7  -3   1    0.90    6.50
  -7  -3   1    3.80    7.50
  -7   3   1    2.90    8.10
  -7   3   1    1.90    5.70
  -7   3   1   -2.50    5.40
  -7   3   1    1.30    6.00
  -7   3   1    6.90    5.90
  -6  -3   1   72.19    9.20
  -6  -3   1   65.79    8.90
   6  -3  -1   63.59    8.60
  -6   3   1   67.49    8.20
  -6   3   1   67.69    7.60
  -6   3   1   67.69    7.20
  -6   3   1   61.59    7.40
  -5  -3   1   11.30    3.80
   5  -3  -1    8.70    4.70
   5  -3  -1   13.80    5.30
  -5   3   1    5.70    3.30
  -5   3   1    9.50    3.60
  -5   3   1    4.90    3.90
  -5   3   1    6.10    3.40
  -4  -3   1  433.86   22.90
   4  -3  -1  456.75   22.70
   4  -3  -1  468.15   22.90
  -4  -3   1  445.76   23.10
  -4   3   1  452.55   21.20
  -4   3   1  442.46   21.50
  -4   3   1  435.66   21.60
  -4   3   1  470.25   21.90
  -3  -3   1  264.47   14.70
   3  -3  -1  237.38   11.10
   3  -3  -1  255.17   12.00
  -3  -3   1  251.57   15.50
   3  -3  -1  257.47   15.70
  -3   3   1  238.28   14.20
  -3   3   1  234.78   14.60
  -3   3   1  259.57   14.60
  -3   3   1  261.87   16.10
  -3   3   1  245.18   15.00
  -2  -3   1  558.34   23.10
   2  -3  -1  590.24   26.70
  -2  -3   1  544.75   24.70
   2  -3  -1  602.54   25.90
  -2  -3   1  541.45   24.80
  -2  -3   1  561.64   26.80
   2  -3  -1  542.95   25.30
   2  -3  -1  582.74   27.50
  -2  -3   1  567.54   24.70
  -2   3   1  568.44   27.20
  -2   3   1  540.05   26.10
  -2   3   1  609.64   27.70
   2   3  -1  600.14   25.10
   2   3  -1  594.84   27.10
  -2   3   1  599.34   25.90
  -2   3   1  612.54   26.60
   2   3  -1  616.34   25.30
   2   3  -1  591.84   25.40
  -1  -3   1  215.58   14.30
  -1  -3   1  231.98   14.20
   1  -3  -1  221.78   14.00
   1  -3  -1  207.88   14.80
  -1  -3   1  221.88   13.70
   1  -3  -1  232.58   15.50
  -1  -3   1  211.88   12.40
  -1  -3   1  227.58   13.00
   1  -3  -1  245.48   14.80
   1  -3  -1  213.38   12.70
  -1   3   1  240.28   15.90
  -1   3   1  223.78   13.10
  -1   3   1  210.48   14.10
  -1   3   1  240.78   14.50
  -1   3   1  215.48   15.20
   1   3  -1  221.18   14.50
   1   3  -1  216.68   14.60
   1   3  -1  225.08   11.90
   1   3  -1  234.78   11.60
   1   3  -1  223.48   11.40
   0  -3  -1  376.46   19.50
   0  -3  -1  365.46   20.70
   0  -3  -1  364.76   20.30
   0  -3   1  408.56   20.60
   0  -3  -1  398.56   20.60
   0  -3   1  375.06   20.30
   0  -3   1  408.96   20.00
   0  -3   1  377.86   19.60
   0  -3  -1  412.96   20.00
   0  -3  -1  373.36   19.40
   0  -3   1  372.06   19.10
   0   3   1  394.76   19.50
   0   3   1  379.46   19.20
   0   3   1  384.16   20.90
   0   3  -1  400.36   20.40
   0   3   1  353.66   19.20
   0   3   1  392.76   20.40
   0   3  -1  368.56   19.20
   0   3   1  376.76   19.90
   0   3  -1  377.16   20.40
   0   3  -1  407.76   19.40
  -1  -3  -1  379.36   20.00
   1  -3   1  398.66   21.10
   1  -3   1  357.86   19.60
  -1  -3  -1  377.86   21.70
  -1  -3  -1  357.76   18.90
   1  -3   1  404.96   20.50
   1  -3   1  377.56   20.50
  -1  -3  -1  398.76   19.30
  -1  -3  -1  379.06   20.30
  -1  -3  -1  397.76   20.40
   1   3   1  386.46   20.10
   1   3   1  400.76   18.60
  -1   3  -1  400.16   20.30
  -1   3  -1  391.86   20.50
   1   3   1  380.06   19.20
  -1   3  -1  363.76   20.00
  -1   3  -1  409.36   21.50
   1   3   1  397.36   21.70
   1   3   1  401.86   20.50
  -1   3  -1  361.16   20.70
   2  -3   1  153.18   12.30
  -2  -3  -1  170.28   14.60
  -2  -3  -1  163.08   13.30
  -2  -3  -1  161.18   10.70
  -2  -3  -1  169.68   11.70
  -2  -3  -1  170.18   11.50
  -2  -3  -1  178.58   13.10
   2  -3   1  171.58   14.30
   2  -3   1  153.68   11.20
  -2   3  -1  181.48   13.30
  -2   3  -1  156.38   12.80
  -2   3  -1  175.08   14.60
   2   3   1  186.18   15.90
   2   3   1  166.18   12.60
  -2   3  -1  163.78   13.50
   2   3   1  160.78   14.50
  -3  -3  -1  179.18   10.60
  -3  -3  -1  184.58   13.50
   3  -3   1  166.78   10.30
  -3  -3  -1  190.88   11.40
   3  -3   1  213.28   12.40
  -3  -3  -1  182.58   14.70
  -3  -3  -1  180.78   11.40
  -3  -3  -1  170.48   11.00
   3  -3   1  190.88   14.60
   3   3   1  203.68   16.80
   3   3   1  177.78   12.80
   3   3   1  193.38   12.60
  -3   3  -1  173.78   12.80
  -3   3  -1  185.68   14.60
  -3   3  -1  190.48   14.10
   4  -3   1   25.60    6.60
  -4  -3  -1   28.40    4.30
  -4  -3  -1   23.90    4.30
  -4  -3  -1   28.90    4.30
  -4  -3  -1   34.60    4.40
  -4  -3  -1   31.80    6.40
   4   3   1   28.20    5.40
  -4   3  -1   24.90    5.90
  -4   3  -1   20.40    4.00
  -4   3  -1   26.60    4.70
   4   3   1   26.40    9.40
   4   3   1   30.70    6.10
  -4   3  -1   20.60    4.50
  -4   3  -1   21.40    6.40
  -5  -3  -1   45.10    5.80
   5  -3   1   44.80    7.60
  -5  -3  -1   51.59    5.90
  -5  -3  -1   62.59    8.60
  -5  -3  -1   43.40    6.60
  -5  -3  -1   46.60    5.50
   5  -3   1   52.29    9.90
  -5  -3  -1   61.59    8.30
  -5   3  -1   44.20    7.00
  -5   3  -1   54.79    7.10
  -5   3  -1   63.29    8.80
  -5   3  -1   44.80    9.00
  -5   3  -1   61.49    7.10
  -6  -3  -1    8.60    6.90
  -6  -3  -1   10.00    4.70
   6  -3   1   19.30    5.50
   6  -3   1   14.90    6.70
  -6  -3  -1   16.70    6.00
  -6  -3  -1   17.90    4.30
  -6   3  -1    9.90    5.60
  -6   3  -1   10.00    5.90
  -6   3  -1    5.60    6.60
  -6   3  -1   21.30    5.50
   7  -3   1   19.50    6.80
   7  -3   1   -1.00    7.10
  -7  -3  -1   -5.20    9.30
  -7  -3  -1    3.00    6.00
  -7  -3  -1   11.20    8.20
  -7  -3  -1    4.20    6.40
  -7   3  -1    7.50    9.30
  -7   3  -1    8.30    7.90
  -7   3  -1    7.90    8.00
  -7   3  -1   12.90    8.00
  -7   3  -1    2.40    7.60
  -8  -3  -1  -12.00   14.00
  -8  -3  -1   23.80    9.70
  -8  -3  -1    1.70    8.90
  -8  -3  -1   12.10   12.40
  -8   3  -1   26.00   11.10
  -8   3  -1    9.20   11.30
  -8   3  -1    3.70   14.40
  -8   3  -1   16.60   10.60
  -8   3  -1    9.30   10.40
  -8  -4   1    0.50    4.90
  -8  -4   1   -7.20   10.90
  -8  -4   1   -0.40    9.80
  -8   4   1    5.20   12.20
  -8   4   1   -2.10    8.40
  -8   4   1   12.60    8.90
  -8   4   1    3.50    8.70
  -8   4   1    7.10    9.80
   7  -4  -1   16.00    6.00
  -7  -4   1   12.30    6.90
   7  -4  -1   15.70    6.20
  -7  -4   1   12.30    7.70
  -7   4   1   24.50    6.60
  -7   4   1    6.90    6.70
  -7   4   1   22.10    6.60
  -7   4   1   20.40    6.10
   6  -4  -1   32.40    7.50
  -6  -4   1   43.70    8.70
  -6  -4   1   19.40    5.10
   6  -4  -1   32.00    6.30
  -6   4   1   31.40    5.00
  -6   4   1   44.60    8.70
  -6   4   1   31.60    5.30
  -6   4   1   34.10    5.40
  -5  -4   1   -0.20    3.60
   5  -4  -1    1.80    5.40
   5  -4  -1    7.20    5.10
  -5   4   1    4.10    3.80
  -5   4   1    4.10    3.60
  -5   4   1    4.20    4.00
  -5   4   1    4.80    3.90
  -4  -4   1  284.37   16.40
   4  -4  -1  265.47   17.70
   4  -4  -1  290.47   17.90
  -4  -4   1  277.17   16.80
  -4   4   1  284.67   16.10
  -4   4   1  311.17   17.20
  -4   4   1  311.87   17.80
  -4   4   1  288.57   15.90
  -4   4   1  330.77   17.90
  -3  -4   1  135.39    8.10
  -3  -4   1  135.19    6.60
   3  -4  -1  129.99    8.70
  -3  -4   1  136.59    8.60
  -3  -4   1  150.28   10.40
   3  -4  -1  140.39   10.50
  -3  -4   1  127.59   11.20
   3  -4  -1  133.29   12.60
  -3   4   1  143.09   12.10
  -3   4   1  137.09   12.70
   3   4  -1  144.89   12.00
   3   4  -1  151.48   13.10
  -3   4   1  143.39   11.80
  -3   4   1  131.89   10.90
  -3   4   1  130.29   10.60
   2  -4  -1 1351.56   60.29
   2  -4  -1 1396.36   59.09
   2  -4  -1 1523.85   61.29
   2  -4  -1 1385.66   59.09
   2  -4  -1 1543.55   59.89
  -2  -4   1 1392.16   58.79
  -2  -4   1 1445.66   58.79
  -2  -4   1 1469.35   57.59
  -2  -4   1 1399.46   60.49
  -2  -4   1 1418.06   57.69
  -2  -4   1 1379.26   58.09
  -2   4   1 1469.15   61.09
  -2   4   1 1435.86   60.89
   2   4  -1 1510.25   58.89
  -2   4   1 1444.26   60.09
  -2   4   1 1533.95   59.49
   2   4  -1 1556.24   58.79
   2   4  -1 1514.65   58.99
   2   4  -1 1538.05   60.89
  -2   4   1 1531.35   60.39
   1  -4  -1  153.28   13.20
  -1  -4   1  159.18   13.00
   1  -4  -1  134.09   12.10
  -1  -4   1  146.99   11.20
  -1  -4   1  162.88   11.80
  -1  -4   1  147.49   12.40
   1  -4  -1  148.39   11.30
   1  -4  -1  143.99   13.90
   1  -4  -1  156.78   13.70
  -1  -4   1  144.99   12.20
   1   4  -1  142.79    9.70
   1   4  -1  159.08   13.10
  -1   4   1  132.19   12.80
   1   4  -1  161.88   10.70
  -1   4   1  140.69   11.80
   1   4  -1  150.28   10.30
  -1   4   1  120.59   12.50
  -1   4   1  155.98   14.60
  -1   4   1  144.79   12.60
   1   4  -1  161.78   13.10
   0  -4  -1 1127.39   50.09
   0  -4   1 1127.19   49.30
   0  -4  -1 1137.69   49.40
   0  -4   1 1133.99   49.80
   0  -4  -1 1126.49   49.30
   0  -4   1 1138.89   50.09
   0  -4  -1 1254.77   49.80
   0  -4   1 1213.28   50.39
   0  -4   1 1243.58   49.80
   0  -4  -1 1257.27   50.79
   0   4  -1 1241.38   49.40
   0   4   1 1220.78   50.49
   0   4  -1 1217.98   49.99
   0   4   1 1240.08   49.50
   0   4  -1 1154.88   49.99
   0   4   1 1130.79   49.10
   0   4   1 1274.67   49.80
   0   4  -1 1131.69   49.00
   0   4   1 1236.98   51.09
   0   4   1 1153.58   49.99
  -1  -4  -1 1096.19   48.00
   1  -4   1 1152.28   49.00
  -1  -4  -1 1175.98   47.20
   1  -4   1 1076.69   47.50
   1  -4   1 1093.89   48.70
  -1  -4  -1 1107.49   48.30
  -1  -4  -1 1071.39   48.90
  -1  -4  -1 1171.18   48.30
  -1  -4  -1 1092.09   47.00
   1  -4   1 1181.48   48.10
   1   4   1 1092.39   47.50
   1   4   1 1185.78   48.60
   1   4   1 1186.98   46.70
  -1   4  -1 1104.59   48.50
   1   4   1 1081.79   46.10
  -1   4  -1 1159.98   48.50
   1   4   1 1180.88   48.10
  -1   4  -1 1195.18   48.20
  -1   4  -1 1091.09   47.70
   1   4   1 1143.19   49.10
   2  -4   1   45.20    7.90
  -2  -4  -1   50.29   10.60
  -2  -4  -1   56.79   10.10
   2  -4   1   54.79    9.60
   2  -4   1   45.00    7.90
  -2  -4  -1   51.29    8.00
  -2  -4  -1   52.59    8.20
  -2  -4  -1   51.59    9.20
  -2  -4  -1   44.60    7.40
   2  -4   1   56.29    9.30
  -2   4  -1   38.70    8.30
   2   4   1   37.90    5.40
  -2   4  -1   57.49   10.70
   2   4   1   38.90    3.70
  -2   4  -1   46.90    7.90
  -2   4  -1   42.60    9.00
   2   4   1   51.19   10.10
   2   4   1   60.09   10.70
  -2   4  -1   44.40    8.00
  -3  -4  -1  559.14   26.60
   3  -4   1  529.75   27.40
   3  -4   1  619.44   27.50
  -3  -4  -1  553.64   29.70
   3  -4   1  529.35   25.80
  -3  -4  -1  568.14   29.00
  -3  -4  -1  600.44   26.10
  -3  -4  -1  556.84   25.70
   3  -4   1  584.34   29.40
  -3  -4  -1  578.24   26.60
  -3   4  -1  553.54   28.30
  -3   4  -1  597.64   29.90
  -3   4  -1  556.44   27.60
  -3   4  -1  628.84   29.00
   3   4   1  595.14   27.40
   3   4   1  630.54   31.70
   3   4   1  633.84   27.60
   4  -4   1   44.40    4.10
  -4  -4  -1   51.19    5.60
  -4  -4  -1   60.39    7.00
   4  -4   1   55.49    6.70
  -4  -4  -1   49.20    7.50
  -4  -4  -1   50.89    6.30
   4  -4   1   46.10    9.20
  -4  -4  -1   46.00    5.10
  -4  -4  -1   56.69    5.40
  -4   4  -1   58.49    8.60
  -4   4  -1   34.10    6.30
   4   4   1   51.19    7.80
   4   4   1   52.09    7.70
  -4   4  -1   66.19    8.60
  -4   4  -1   48.00    6.40
   4   4   1   58.19   12.30
  -5  -4  -1  127.99    8.70
  -5  -4  -1  129.39   11.40
  -5  -4  -1  129.19   11.50
  -5  -4  -1  126.49    9.50
  -5  -4  -1  135.09    8.60
   5  -4   1  143.09   13.00
  -5  -4  -1  133.89    9.40
   5  -4   1  133.09   11.50
  -5   4  -1  140.39   10.30
   5   4   1  121.19   15.00
  -5   4  -1  116.09   12.40
  -5   4  -1  136.59   12.70
  -5   4  -1  125.79   10.40
   6  -4   1   47.80    7.50
  -6  -4  -1   49.30    6.10
  -6  -4  -1   30.80    6.40
  -6  -4  -1   44.90    7.00
  -6  -4  -1   41.30    7.30
   6  -4   1   59.39   10.90
  -6   4  -1   43.80    8.90
  -6   4  -1   40.60    6.40
  -6   4  -1   28.00    6.70
  -6   4  -1   41.00    6.40
  -6   4  -1   43.00    7.00
   7  -4   1   20.70    8.10
  -7  -4  -1   10.80   10.60
  -7  -4  -1    1.20    6.00
  -7  -4  -1    8.80    8.70
  -7  -4  -1   -3.90    6.60
   7  -4   1   20.60    7.80
  -7   4  -1    2.70   10.20
  -7   4  -1   19.40    8.60
  -7   4  -1    7.90    8.60
  -7   4  -1   13.30    8.40
  -7   4  -1   12.20    8.40
  -8  -4  -1   25.50   13.50
  -8   4  -1   12.60   11.60
   8  -5  -1    5.60    8.90
  -8  -5   1    9.60    5.60
  -8  -5   1    7.60   11.20
  -8  -5   1    2.40    5.20
  -8   5   1   -9.70   10.40
  -8   5   1   -4.60   14.70
  -8   5   1   10.80    9.60
  -8   5   1   15.10   10.80
  -8   5   1   12.30   10.50
  -8   5   1   -1.00   10.10
   7  -5  -1   23.90    7.20
   7  -5  -1   21.90    7.10
  -7  -5   1    0.20    7.70
  -7  -5   1   15.20    8.00
  -7   5   1   15.10    7.60
  -7   5   1    7.60    7.10
  -7   5   1   10.60    7.50
  -7   5   1   10.10    7.40
  -7   5   1   10.40    7.40
  -6  -5   1   55.69    9.30
   6  -5  -1   54.59    9.20
  -6  -5   1   52.99    6.90
   6  -5  -1   45.80    8.70
  -6   5   1   45.40    6.10
  -6   5   1   45.10    6.00
  -6   5   1   45.50    6.00
  -6   5   1   75.49   10.90
  -6   5   1   54.89    9.60
  -5  -5   1   62.49    7.00
   5  -5  -1   50.69    9.70
   5  -5  -1   41.20    7.20
  -5  -5   1   54.79    7.40
  -5   5   1   49.90    8.90
  -5   5   1   31.90    6.50
  -5   5   1   42.30    8.00
  -5   5   1   40.00    7.20
  -5   5   1   50.39    8.80
  -4  -5   1  442.06   23.80
   4  -5  -1  485.55   25.00
  -4  -5   1  441.96   19.40
   4  -5  -1  435.86   20.10
   4  -5  -1  492.45   21.40
  -4  -5   1  475.65   23.40
  -4   5   1  486.55   24.20
  -4   5   1  488.95   25.00
   4   5  -1  479.45   25.10
  -4   5   1  497.55   24.50
  -4   5   1  439.86   23.50
  -4   5   1  436.56   22.90
   3  -5  -1  572.84   26.70
  -3  -5   1  566.14   25.10
  -3  -5   1  563.04   24.30
   3  -5  -1  585.44   29.00
   3  -5  -1  543.85   25.60
  -3  -5   1  551.14   26.20
  -3  -5   1  552.44   27.90
  -3  -5   1  555.24   24.10
   3   5  -1  576.24   29.00
  -3   5   1  540.75   27.10
  -3   5   1  602.24   28.20
  -3   5   1  596.24   29.30
  -3   5   1  592.84   27.60
   3   5  -1  615.94   27.40
   3   5  -1  558.04   25.60
   3   5  -1  567.94   25.60
  -3   5   1  522.15   27.60
  -2  -5   1 1434.16   56.49
   2  -5  -1 1290.67   57.29
  -2  -5   1 1322.57   57.29
   2  -5  -1 1387.36   58.19
   2  -5  -1 1422.76   56.89
   2  -5  -1 1299.27   55.89
  -2  -5   1 1321.77   54.79
  -2  -5   1 1383.06   54.89
   2  -5  -1 1287.07   56.09
  -2  -5   1 1307.07   54.79
  -2  -5   1 1298.67   55.69
  -2   5   1 1367.76   56.29
   2   5  -1 1355.66   56.09
  -2   5   1 1406.46   58.29
   2   5  -1 1390.66   57.79
  -2   5   1 1414.76   57.29
  -2   5   1 1321.17   56.79
   2   5  -1 1370.46   55.89
  -2   5   1 1273.47   57.39
   2   5  -1 1421.26   55.29
  -1  -5   1 1140.59   48.30
   1  -5  -1 1174.88   49.40
  -1  -5   1 1186.68   47.40
  -1  -5   1 1099.59   47.00
   1  -5  -1 1116.19   47.50
   1  -5  -1 1083.19   48.80
   1  -5  -1 1189.58   48.30
   1  -5  -1 1078.99   47.70
  -1  -5   1 1097.99   47.90
   1   5  -1 1113.69   48.50
  -1   5   1 1089.99   47.90
  -1   5   1 1159.78   49.40
   1   5  -1 1044.40   45.70
  -1   5   1 1071.39   48.70
  -1   5   1 1161.48   48.30
  -1   5   1 1146.29   47.60
   1   5  -1 1161.28   46.40
   1   5  -1 1067.69   47.30
   1   5  -1 1130.79   46.30
   1   5  -1 1135.19   48.30
   0  -5   1   48.90    8.80
   0  -5   1   39.70    7.90
   0  -5   1   33.60    7.20
   0  -5  -1   35.50    7.20
   0  -5  -1   42.80    8.50
   0  -5  -1   36.80    8.30
   0  -5   1   40.60    7.70
   0  -5   1   48.00    9.00
   0  -5  -1   45.80    8.50
   0  -5  -1   32.10    6.60
   0   5  -1   53.29    9.10
   0   5   1   62.29   10.80
   0   5   1   54.39   10.30
   0   5  -1   46.10    8.40
   0   5   1   48.70    7.90
   0   5   1   53.59    8.40
   0   5   1   44.30    8.30
   0   5   1   43.70    8.00
   0   5  -1   47.40    7.70
   0   5  -1   59.69   10.60
   0   5  -1   57.69    8.50
   1  -5   1  459.75   25.80
  -1  -5  -1  487.35   26.60
   1  -5   1  473.85   25.70
  -1  -5  -1  482.95   25.80
   1  -5   1  499.05   25.50
  -1  -5  -1  504.65   25.90
  -1  -5  -1  556.04   27.00
  -1  -5  -1  509.95   25.20
  -1  -5  -1  500.35   24.80
   1  -5   1  543.45   27.60
   1  -5   1  532.25   26.30
  -1   5  -1  494.45   25.50
   1   5   1  553.34   24.80
   1   5   1  560.44   27.80
   1   5   1  518.45   25.40
  -1   5  -1  496.05   26.20
   1   5   1  502.15   23.90
  -1   5  -1  541.45   26.70
  -1   5  -1  524.15   27.10
   1   5   1  545.05   26.60
   1   5   1  533.75   26.60
  -1   5  -1  554.74   26.40
   2  -5   1  960.20   44.80
  -2  -5  -1  993.40   42.70
  -2  -5  -1  967.90   43.50
   2  -5   1  962.70   43.30
   2  -5   1 1089.59   46.30
  -2  -5  -1  953.90   45.20
  -2  -5  -1 1011.80   42.90
  -2  -5  -1 1054.69   44.40
  -2  -5  -1  950.10   44.70
  -2   5  -1 1049.09   44.70
  -2   5  -1 1063.29   45.60
  -2   5  -1  972.00   44.00
   2   5   1  931.51   39.70
   2   5   1 1043.30   44.10
  -2   5  -1  986.50   45.00
   2   5   1 1038.30   46.30
   2   5   1 1028.50   40.30
  -3  -5  -1   86.29    8.40
  -3  -5  -1   76.39    6.90
   3  -5   1   74.49   11.90
   3  -5   1   96.39   11.10
  -3  -5  -1   77.69    7.10
  -3  -5  -1   78.69    6.90
  -3  -5  -1   76.49    9.00
   3  -5   1   72.19    6.60
  -3  -5  -1   90.69    8.30
   3  -5   1   72.29    7.40
   3   5   1   94.19    9.90
  -3   5  -1   70.69    8.30
   3   5   1   89.69   12.50
   3   5   1   84.39    9.90
  -3   5  -1   76.49    8.00
  -3   5  -1   88.49   12.40
  -3   5  -1   88.19   10.70
   4  -5   1  492.35   26.70
  -4  -5  -1  486.85   23.10
   4  -5   1  543.35   23.90
   4  -5   1  458.95   21.90
  -4  -5  -1  481.25   23.10
  -4  -5  -1  500.45   26.90
  -4  -5  -1  457.25   22.40
  -4  -5  -1  511.35   26.30
   4  -5   1  449.16   24.10
  -4  -5  -1  501.95   23.40
   4   5   1  501.25   24.00
   4   5   1  526.85   30.00
  -4   5  -1  528.35   27.00
  -4   5  -1  495.45   26.70
   4   5   1  493.15   24.00
  -4   5  -1  465.55   24.70
  -4   5  -1  476.75   25.10
  -5  -5  -1  206.68   12.10
  -5  -5  -1  175.58   14.40
  -5  -5  -1  198.88   11.70
  -5  -5  -1  203.98   12.80
  -5  -5  -1  198.18   15.40
  -5  -5  -1  188.18   11.20
   5  -5   1  218.88   15.70
  -5   5  -1  197.18   15.60
   5   5   1  205.18   18.20
  -5   5  -1  213.38   15.30
  -5   5  -1  186.88   13.60
  -5   5  -1  199.18   13.60
  -6  -5  -1   54.39    8.00
  -6  -5  -1   39.10    8.50
  -6  -5  -1   41.70    7.90
   6  -5   1   48.40    9.00
   6  -5   1   53.69    8.30
  -6  -5  -1   48.00    7.90
  -6   5  -1   45.10    7.60
  -6   5  -1   62.39   10.80
  -6   5  -1   37.30    8.50
  -6   5  -1   50.39    7.30
  -6   5  -1   50.39    8.80
   7  -5   1   97.59   14.60
  -7  -5  -1   92.29   11.90
  -7  -5  -1   80.49   11.70
   7  -5   1  106.29   14.90
  -7  -5  -1   82.19   11.20
  -7   5  -1   55.39   11.90
  -7   5  -1   81.09   15.40
  -7   5  -1   88.69   14.50
  -7   5  -1   71.39   10.00
  -7   5  -1   79.89   15.20
  -8  -6   1   11.10   11.20
   8  -6  -1    1.20   10.70
  -8  -6   1   -6.40    6.40
  -8  -6   1    9.70    6.50
   8  -6  -1   -2.80    9.70
  -8   6   1    1.80   12.00
  -8   6   1   -1.70   14.00
  -8   6   1   -2.40   11.90
  -8   6   1    7.70   11.50
  -8   6   1   -0.70   11.60
   7  -6  -1   28.60    8.40
  -7  -6   1   31.80    9.00
  -7  -6   1   24.60    4.60
   7  -6  -1   28.40    8.80
  -7  -6   1   34.50    8.90
  -7   6   1   16.90    8.60
  -7   6   1   41.30    8.50
  -7   6   1   38.00    8.30
  -7   6   1   35.80    8.60
  -7   6   1   44.20    8.50
  -6  -6   1   14.00    6.30
   6  -6  -1   16.30    6.40
  -6  -6   1   28.40    6.60
   6  -6  -1   11.90    7.80
  -6  -6   1   19.70    3.40
  -6   6   1   28.70    6.30
  -6   6   1   18.90    6.40
  -6   6   1   22.50    6.30
  -6   6   1   18.90    6.40
  -5  -6   1   19.70    4.80
   5  -6  -1   34.30    7.20
  -5  -6   1   22.30    4.30
  -5   6   1   22.40    5.90
  -5   6   1   36.40    7.20
  -5   6   1   18.30    6.00
  -5   6   1   32.60    7.10
  -4  -6   1  338.57   16.60
  -4  -6   1  339.27   18.00
  -4  -6   1  323.37   19.10
   4  -6  -1  319.47   18.10
  -4  -6   1  339.77   15.90
   4  -6  -1  356.56   21.00
  -4  -6   1  342.47   16.50
   4  -6  -1  306.97   15.90
   4  -6  -1  363.86   18.10
  -4   6   1  330.47   18.40
  -4   6   1  360.26   21.00
  -4   6   1  326.17   18.90
  -4   6   1  347.07   19.80
   4   6  -1  340.47   20.30
  -4   6   1  342.27   20.30
  -3  -6   1   45.30    5.00
  -3  -6   1   54.29    5.40
   3  -6  -1   41.40    5.40
  -3  -6   1   52.39    6.20
  -3  -6   1   48.70    7.00
   3  -6  -1   60.19   11.10
  -3  -6   1   56.59    6.70
   3  -6  -1   49.00    9.40
  -3   6   1   59.49    8.60
  -3   6   1   37.80    6.20
  -3   6   1   49.20    6.80
   3   6  -1   54.09    8.90
   3   6  -1   44.90    8.10
   3   6  -1   52.99    8.10
  -3   6   1   56.69    9.40
  -3   6   1   56.69    9.70
   3   6  -1   59.79    8.80
  -2  -6   1 1452.45   57.89
  -2  -6   1 1335.07   56.09
   2  -6  -1 1380.46   59.29
  -2  -6   1 1341.27   55.99
   2  -6  -1 1291.57   58.39
   2  -6  -1 1425.76   58.19
   2  -6  -1 1308.97   56.89
  -2  -6   1 1319.87   58.19
  -2  -6   1 1335.97   56.99
   2  -6  -1 1325.27   57.19
  -2   6   1 1403.46   57.69
   2   6  -1 1395.16   56.39
  -2   6   1 1373.26   58.29
   2   6  -1 1394.56   58.89
   2   6  -1 1400.06   57.29
   2   6  -1 1397.56   53.59
  -2   6   1 1283.07   58.49
  -2   6   1 1403.06   59.39
  -2   6   1 1288.37   57.59
   1  -6  -1   34.70    6.10
  -1  -6   1   46.30    8.60
  -1  -6   1   51.49    9.00
   1  -6  -1   42.30    8.00
   1  -6  -1   38.10    8.90
  -1  -6   1   31.60    7.50
   1  -6  -1   49.40    9.20
  -1  -6   1   47.80    8.40
   1  -6  -1   36.90    7.20
  -1  -6   1   43.60    7.50
   1   6  -1   46.60    8.60
  -1   6   1   44.10    8.20
   1   6  -1   41.00    6.80
   1   6  -1   37.10    8.20
  -1   6   1   41.50    7.40
  -1   6   1   44.10    8.80
  -1   6   1   37.80    7.50
   1   6  -1   46.00    8.80
   1   6  -1   42.60    6.50
   1   6  -1   43.30    7.60
  -1   6   1   47.80    8.50
   0  -6   1 1427.56   63.09
   0  -6  -1 1448.26   62.29
   0  -6   1 1587.04   63.09
   0  -6  -1 1558.74   63.89
   0  -6   1 1568.44   64.09
   0  -6   1 1438.16   62.19
   0  -6   1 1433.76   62.79
   0  -6  -1 1483.45   63.49
   0  -6  -1 1557.14   62.79
   0  -6  -1 1432.46   62.49
   0   6  -1 1558.04   63.49
   0   6   1 1515.75   63.69
   0   6   1 1566.14   64.49
   0   6   1 1556.44   62.49
   0   6  -1 1355.46   61.29
   0   6  -1 1392.76   62.69
   0   6  -1 1574.64   62.49
   0   6   1 1546.85   62.99
   0   6   1 1377.26   61.49
   0   6   1 1440.56   63.09
   0   6  -1 1521.95   63.69
   1  -6   1  355.66   20.40
  -1  -6  -1  396.46   22.00
  -1  -6  -1  347.57   19.50
  -1  -6  -1  357.46   20.50
   1  -6   1  347.07   19.90
  -1  -6  -1  337.47   20.80
   1  -6   1  333.67   20.30
  -1  -6  -1  382.76   20.90
   1  -6   1  402.26   21.80
  -1  -6  -1  356.76   20.10
   1   6   1  366.66   19.90
  -1   6  -1  391.36   21.40
  -1   6  -1  385.16   22.60
   1   6   1  391.66   19.70
  -1   6  -1  364.16   21.40
   1   6   1  334.87   18.00
   1   6   1  378.56   21.60
  -1   6  -1  355.36   20.00
   1   6   1  366.26   22.70
  -2  -6  -1  107.79   10.70
  -2  -6  -1  112.49    9.00
  -2  -6  -1  115.79    9.60
   2  -6   1  131.39   13.40
   2  -6   1  133.59   13.30
  -2  -6  -1  101.69    9.80
  -2  -6  -1  120.09   10.90
   2  -6   1  117.09    9.30
  -2  -6  -1  111.69   11.90
   2  -6   1  110.89   10.00
   2   6   1  116.29    7.00
   2   6   1  119.89    8.70
   2   6   1  116.19   13.30
  -2   6  -1  109.39    9.80
  -2   6  -1  109.79   12.50
   2   6   1  124.79   14.00
   2   6   1  122.29   12.10
  -2   6  -1  125.49   12.80
  -2   6  -1  119.39   12.80
  -2   6  -1  115.79   10.20
   3  -6   1   20.30    8.20
  -3  -6  -1   17.80    3.90
   3  -6   1   21.20    7.20
  -3  -6  -1   15.60    5.00
  -3  -6  -1   21.60    4.50
   3  -6   1   11.80    3.50
  -3  -6  -1   14.90    3.60
  -3  -6  -1   19.60    5.20
   3  -6   1   13.10    3.90
   3   6   1    4.70    6.30
   3   6   1   15.70    6.70
  -3   6  -1    8.00    4.00
  -3   6  -1   15.70    6.50
  -3   6  -1    6.60    6.00
   3   6   1   16.80    5.50
  -3   6  -1   14.70    3.90
  -3   6  -1   16.20    6.70
   4  -6   1   30.00    7.60
   4  -6   1   33.40    6.60
  -4  -6  -1   23.90    4.20
  -4  -6  -1   21.50    5.60
   4  -6   1   31.90    5.30
  -4  -6  -1   29.40    5.40
  -4  -6  -1   31.30    6.00
  -4  -6  -1   33.10    5.30
  -4  -6  -1   15.80    4.40
   4   6   1   23.60    8.20
  -4   6  -1   27.30    7.60
   4   6   1   21.50    6.10
  -4   6  -1   40.50    7.10
  -4   6  -1   19.90    4.80
  -4   6  -1   24.00    7.30
   4   6   1   24.10    5.90
  -4   6  -1   17.70    6.50
  -5  -6  -1  173.08   12.00
  -5  -6  -1  157.38   13.50
   5  -6   1  157.48   14.10
   5  -6   1  140.99   11.30
  -5  -6  -1  156.78    9.90
   5  -6   1  147.99    8.30
  -5  -6  -1  152.28   10.50
   5  -6   1  178.68   10.40
  -5  -6  -1  156.88   10.90
  -5  -6  -1  165.58   13.80
   5   6   1  158.68   11.10
  -5   6  -1  156.28   12.60
  -5   6  -1  162.98   14.90
   5   6   1  156.98   16.40
  -5   6  -1  172.48   14.10
  -5   6  -1  133.29   11.90
  -5   6  -1  151.38   14.50
   5   6   1  173.18   11.70
  -6  -6  -1    5.80    5.50
  -6  -6  -1    4.30    5.70
  -6  -6  -1    6.40    5.50
   6  -6   1    5.80    7.30
  -6  -6  -1   -3.70    5.20
  -6  -6  -1    7.50    7.90
  -6  -6  -1  -13.70    8.60
  -6   6  -1    1.70    7.50
  -6   6  -1    5.10    7.50
  -6   6  -1    2.10    9.30
  -6   6  -1   -0.60    7.70
  -6   6  -1   -9.80    7.70
  -6   6  -1   13.40    8.30
  -7  -6  -1   20.20   12.40
  -7  -6  -1   21.60   10.40
  -7  -6  -1   39.00    7.40
  -7   6  -1   61.09   10.60
  -7   6  -1   51.39   11.80
  -7   6  -1   40.60   10.20
  -7   6  -1   51.49   10.70
  -7  -7   1    8.80    6.10
   7  -7  -1  -10.20    9.20
   7  -7  -1   -3.90    8.80
  -7  -7   1    6.20    5.70
  -7  -7   1   12.20    9.70
  -7  -7   1   -7.90    9.10
  -7   7   1   10.00    8.40
  -7   7   1   10.00    9.40
  -7   7   1   -5.20    9.60
  -7   7   1    5.50    9.10
  -7   7   1    8.60    9.50
  -6  -7   1   34.20    6.70
   6  -7  -1   37.70    8.30
  -6  -7   1   30.20    6.80
  -6  -7   1   42.70    6.80
  -6  -7   1   35.90    6.70
   6  -7  -1   42.70   10.00
  -6   7   1   37.80    7.40
  -6   7   1   50.09    7.50
  -6   7   1   28.00    7.40
  -6   7   1   44.30    7.30
  -6   7   1   28.50    7.30
  -5  -7   1   96.29    7.20
   5  -7  -1   82.49    9.20
   5  -7  -1   91.09    8.10
  -5  -7   1  105.19   10.60
   5  -7  -1   76.29   11.50
  -5  -7   1  105.79    9.50
   5  -7  -1   92.79    6.20
  -5  -7   1   84.19    7.80
  -5   7   1  110.29   12.20
  -5   7   1   83.69   10.20
  -5   7   1  103.29   11.50
  -5   7   1   74.69    9.50
   4  -7  -1  115.89    8.70
  -4  -7   1  130.09    8.70
  -4  -7   1  141.89    9.80
  -4  -7   1  132.49   10.80
  -4  -7   1  132.29    9.50
   4  -7  -1  156.48   12.00
  -4  -7   1  135.69    9.30
  -4  -7   1  133.69    9.00
   4  -7  -1  128.79   10.70
   4  -7  -1  145.79   13.10
  -4   7   1  135.59   13.20
   4   7  -1  137.59   13.90
  -4   7   1  131.49   10.70
  -4   7   1  152.18   12.90
   4   7  -1  152.98   10.50
  -4   7   1  145.59   12.90
   4   7  -1  161.28   11.10
  -4   7   1  135.09   10.70
   4   7  -1  144.19   12.80
  -3  -7   1  336.17   19.30
   3  -7  -1  318.27   17.60
  -3  -7   1  329.07   17.60
  -3  -7   1  331.37   17.70
   3  -7  -1  343.07   20.10
  -3  -7   1  328.47   17.10
   3  -7  -1  319.97   21.10
  -3  -7   1  331.67   17.80
   3   7  -1  377.66   19.30
   3   7  -1  354.06   19.50
   3   7  -1  357.46   19.60
  -3   7   1  332.97   18.80
  -3   7   1  358.76   19.90
   3   7  -1  333.87   21.70
  -3   7   1  322.07   19.40
  -3   7   1  343.97   21.00
  -3   7   1  343.67   21.10
   2  -7  -1  638.54   32.60
   2  -7  -1  578.44   30.70
  -2  -7   1  682.93   31.30
  -2  -7   1  616.64   29.10
   2  -7  -1  693.83   32.00
   2  -7  -1  596.84   29.60
  -2  -7   1  654.33   29.90
   2  -7  -1  604.24   29.90
  -2  -7   1  629.64   31.10
  -2  -7   1  612.14   29.90
   2   7  -1  649.74   29.70
   2   7  -1  665.33   27.40
   2   7  -1  652.73   32.50
  -2   7   1  647.74   32.50
   2   7  -1  608.84   25.90
  -2   7   1  590.94   30.20
   2   7  -1  644.14   31.00
  -2   7   1  658.23   32.10
  -2   7   1  628.94   30.90
  -2   7   1  592.74   31.00
   1  -7  -1  324.07   19.80
   1  -7  -1  304.57   17.70
  -1  -7   1  317.07   17.50
  -1  -7   1  313.57   18.40
   1  -7  -1  339.27   21.30
  -1  -7   1  339.47   19.60
   1  -7  -1  289.47   17.70
   1  -7  -1  293.97   18.30
  -1  -7   1  320.47   18.90
  -1  -7   1  333.07   20.10
   1   7  -1  328.67   20.10
  -1   7   1  312.67   19.40
   1   7  -1  314.47   17.80
   1   7  -1  289.87   15.90
  -1   7   1  319.77   19.30
  -1   7   1  297.37   18.30
  -1   7   1  319.17   20.60
   1   7  -1  312.77   18.10
  -1   7   1  288.17   17.60
   1   7  -1  332.77   19.90
   1   7  -1  302.57   17.40
   0  -7   1  819.62   36.60
   0  -7   1  807.62   37.30
   0  -7  -1  770.92   36.30
   0  -7   1  754.72   36.30
   0  -7  -1  778.42   36.00
   0  -7  -1  754.92   35.70
   0  -7  -1  732.83   35.30
   0  -7  -1  810.62   37.30
   0  -7   1  758.12   35.50
   0   7  -1  724.03   34.40
   0   7  -1  774.32   37.20
   0   7   1  741.33   35.50
   0   7   1  711.33   34.40
   0   7  -1  802.02   35.80
   0   7  -1  730.13   35.80
   0   7   1  778.42   37.90
   0   7   1  780.12   37.10
   0   7   1  769.92   36.40
   0   7  -1  779.42   36.80
   0   7   1  717.13   35.90
  -1  -7  -1   31.70    7.60
   1  -7   1   30.00    7.70
  -1  -7  -1   24.00    6.60
   1  -7   1   24.80    5.30
  -1  -7  -1   21.10    4.80
  -1  -7  -1   27.10    5.30
   1  -7   1   34.10    9.20
   1  -7   1   16.50    3.80
  -1  -7  -1   25.30    5.80
   1  -7   1   22.60    4.80
  -1   7  -1   24.60    7.30
  -1   7  -1   27.10    7.60
   1   7   1   26.10    8.60
   1   7   1   26.30    6.90
   1   7   1   26.30    4.60
  -1   7  -1   30.70    5.80
   1   7   1   24.30    5.30
  -1   7  -1   18.00    5.90
   1   7   1   28.50    7.00
   1   7   1   29.20    7.00
  -1   7  -1   28.80    5.50
   2  -7   1  297.47   20.00
   2  -7   1  305.87   20.00
   2  -7   1  281.07   17.60
  -2  -7  -1  294.37   17.70
  -2  -7  -1  295.47   16.80
  -2  -7  -1  298.67   18.70
  -2  -7  -1  287.27   17.90
  -2  -7  -1  284.17   16.20
   2  -7   1  275.37   16.40
  -2  -7  -1  307.77   17.50
   2   7   1  289.07   16.10
   2   7   1  270.17   13.80
  -2   7  -1  293.67   19.40
   2   7   1  276.87   19.60
   2   7   1  284.97   18.50
   2   7   1  307.07   20.60
  -2   7  -1  272.27   17.60
   2   7   1  286.47   15.10
  -2   7  -1  329.47   20.20
  -2   7  -1  289.57   19.50
  -2   7  -1  269.17   16.80
  -3  -7  -1  155.58   12.30
   3  -7   1  187.78   15.70
   3  -7   1  161.18   12.50
  -3  -7  -1  169.78   12.50
  -3  -7  -1  169.08   12.80
   3  -7   1  172.58   11.20
   3  -7   1  173.28   15.30
  -3  -7  -1  184.88   13.50
  -3  -7  -1  175.48   11.40
  -3  -7  -1  161.18   10.90
   3   7   1  176.38   17.40
   3   7   1  192.88   14.00
  -3   7  -1  164.98   14.70
   3   7   1  190.68   13.70
  -3   7  -1  180.88   15.20
  -3   7  -1  168.98   12.70
  -3   7  -1  162.58   11.80
  -3   7  -1  175.28   14.50
  -4  -7  -1   18.90    4.70
  -4  -7  -1   20.40    4.60
   4  -7   1   17.60    4.10
  -4  -7  -1   20.70    5.30
  -4  -7  -1   17.00    5.40
  -4  -7  -1   15.50    4.00
   4  -7   1   35.00    8.20
  -4  -7  -1   23.10    4.60
   4   7   1   19.90    6.20
  -4   7  -1   27.30    5.20
  -4   7  -1   16.80    6.20
   4   7   1   31.30    8.40
  -4   7  -1   34.00    7.00
  -4   7  -1   33.50    8.80
  -4   7  -1   28.60    5.40
   4   7   1   20.50    6.20
  -5  -7  -1  205.98   13.40
  -5  -7  -1  209.88   12.90
  -5  -7  -1  219.78   14.70
   5  -7   1  199.78   16.10
   5  -7   1  198.78   14.80
   5  -7   1  222.28   13.80
  -5  -7  -1  219.18   16.30
   5  -7   1  188.38   11.10
  -5  -7  -1  191.18   12.40
  -5  -7  -1  219.78   16.40
   5   7   1  217.48   13.90
   5   7   1  202.28   13.60
  -5   7  -1  230.28   16.20
   5   7   1  180.78   18.40
  -5   7  -1  214.18   15.30
  -5   7  -1  209.38   18.20
  -5   7  -1  225.28   16.70
  -5   7  -1  198.88   15.00
  -6  -7  -1   13.80    6.20
  -6  -7  -1   14.60    6.30
  -6  -7  -1   14.60    6.70
  -6  -7  -1    5.10    6.30
   6  -7   1    9.70    8.00
   6  -7   1   13.40    8.80
  -6  -7  -1   14.40    8.90
  -6  -7  -1   16.70    9.40
  -6   7  -1   17.50    8.90
  -6   7  -1   16.30    8.40
   6   7   1   -1.60    9.60
  -6   7  -1   27.90   10.10
  -6   7  -1   19.20    8.50
  -6   7  -1    2.20    8.10
  -6   7  -1    4.70    8.40
  -7  -7  -1   32.60   11.90
  -7  -7  -1   51.09    8.80
   7  -7   1   57.29   12.10
  -7  -7  -1   21.10    8.50
   7  -7   1   41.30   11.90
  -7   7  -1   27.80   11.30
  -7   7  -1   65.99   11.90
  -7   7  -1   34.90   11.70
  -7   7  -1   44.50   13.30
  -7   7  -1   45.20   12.40
  -7   7  -1   67.39   11.80
   7  -8  -1    2.20   10.70
   7  -8  -1    1.00   10.60
  -7  -8   1    6.50    7.20
  -7  -8   1    5.10   10.30
  -7  -8   1   11.90    7.30
  -7  -8   1    2.70   10.00
  -7   8   1    4.30   11.40
  -7   8   1   11.50   10.40
  -7   8   1   16.40   10.80
  -7   8   1    7.70   11.00
  -7   8   1    1.60    9.40
  -6  -8   1   37.80    5.60
  -6  -8   1   30.70    8.20
   6  -8  -1   37.20    8.30
  -6  -8   1   31.20    6.10
  -6  -8   1   25.50    7.50
  -6   8   1   30.20    8.30
  -6   8   1   34.90    9.10
  -6   8   1   35.00    7.70
  -6   8   1   42.60    8.20
  -6   8   1   26.60    7.10
  -5  -8   1   48.60    7.40
  -5  -8   1   39.70    6.20
   5  -8  -1   30.60    4.50
   5  -8  -1   34.90    6.80
  -5  -8   1   42.40    8.90
  -5  -8   1   49.40    7.50
   5  -8  -1   35.00    7.90
  -5  -8   1   35.70    7.10
   5  -8  -1   48.80    7.30
  -5  -8   1   38.60    7.10
   5   8  -1   43.40    9.50
  -5   8   1   43.30    6.70
  -5   8   1   28.40    6.60
  -5   8   1   47.20    7.20
  -5   8   1   46.70    7.90
  -5   8   1   36.50    7.10
   4  -8  -1  498.95   26.30
   4  -8  -1  444.16   25.10
  -4  -8   1  464.15   23.40
  -4  -8   1  479.55   23.40
  -4  -8   1  479.45   24.00
  -4  -8   1  471.05   22.80
  -4  -8   1  486.85   25.90
   4  -8  -1  460.35   23.10
  -4  -8   1  446.56   22.90
   4   8  -1  494.65   24.50
   4   8  -1  479.55   27.80
   4   8  -1  498.95   24.10
   4   8  -1  513.95   26.60
  -4   8   1  461.35   25.80
  -4   8   1  507.25   27.30
  -4   8   1  506.85   27.80
  -4   8   1  481.75   26.10
  -4   8   1  457.55   25.10
  -3  -8   1  102.29    8.40
   3  -8  -1  125.69   13.90
  -3  -8   1  102.89    8.60
  -3  -8   1  117.09   10.20
  -3  -8   1  108.09    9.40
  -3  -8   1  117.79   10.90
  -3  -8   1  108.19    8.50
   3  -8  -1  128.29   13.70
   3  -8  -1  100.29    8.70
  -3   8   1  121.79    9.80
   3   8  -1   99.69   12.40
   3   8  -1  112.49   11.60
  -3   8   1  114.49   12.20
  -3   8   1  100.89    9.50
   3   8  -1  121.79   10.90
  -3   8   1  108.89   11.30
   3   8  -1  124.19   11.60
  -3   8   1  132.59   12.10
   2  -8  -1  870.91   40.60
  -2  -8   1  957.50   42.30
   2  -8  -1  925.11   44.10
  -2  -8   1  914.01   40.30
   2  -8  -1  977.10   42.90
   2  -8  -1  846.82   41.50
  -2  -8   1  878.11   41.80
  -2  -8   1  868.71   40.70
   2  -8  -1  864.71   40.40
  -2  -8   1  940.21   40.70
  -2   8   1  934.61   42.30
   2   8  -1  886.41   41.30
  -2   8   1  934.91   43.60
  -2   8   1  820.92   41.50
   2   8  -1  886.61   40.00
   2   8  -1  911.41   37.80
  -2   8   1  894.31   41.60
   2   8  -1  852.31   36.50
   2   8  -1  818.92   39.60
  -2   8   1  882.21   40.90
   2   8  -1  911.41   42.70
  -1  -8   1  188.68   13.50
  -1  -8   1  204.38   13.60
  -1  -8   1  208.78   15.80
   1  -8  -1  198.88   16.40
   1  -8  -1  180.78   13.60
   1  -8  -1  194.48   13.10
  -1  -8   1  189.68   12.90
   1  -8  -1  222.68   16.70
   1  -8  -1  183.68   12.70
  -1  -8   1  208.78   16.10
   1   8  -1  210.18   14.60
   1   8  -1  202.68   13.90
  -1   8   1  219.18   15.80
   1   8  -1  225.38   16.60
  -1   8   1  195.18   13.80
  -1   8   1  220.88   16.40
  -1   8   1  211.28   13.30
  -1   8   1  219.78   16.10
   1   8  -1  189.18   11.70
   1   8  -1  212.38   16.90
   1   8  -1  177.48   12.90
   0  -8  -1  443.36   23.50
   0  -8  -1  480.95   26.20
   0  -8  -1  444.36   23.90
   0  -8  -1  465.25   24.60
   0  -8  -1  484.25   25.60
   0  -8   1  496.95   26.10
   0  -8   1  463.85   24.80
   0  -8   1  497.45   26.40
   0  -8   1  430.16   23.30
   0  -8   1  461.25   24.30
   0   8  -1  462.95   25.80
   0   8   1  421.56   23.70
   0   8  -1  422.36   25.40
   0   8   1  448.36   24.60
   0   8   1  431.66   22.60
   0   8  -1  450.85   24.50
   0   8  -1  425.66   23.80
   0   8   1  448.26   25.70
   0   8  -1  412.06   22.30
   0   8   1  453.25   26.60
   0   8   1  451.15   25.40
   1  -8   1 1112.59   52.59
   1  -8   1 1279.67   53.49
  -1  -8  -1 1167.58   52.09
  -1  -8  -1 1240.88   52.19
   1  -8   1 1242.38   54.49
  -1  -8  -1 1163.48   51.29
   1  -8   1 1159.78   52.29
  -1  -8  -1 1227.28   53.39
   1  -8   1 1172.88   51.69
  -1  -8  -1 1150.68   52.29
  -1   8  -1 1187.68   53.39
   1   8   1 1191.68   53.09
  -1   8  -1 1102.99   50.99
   1   8   1 1183.48   53.19
   1   8   1 1110.29   51.69
   1   8   1 1184.88   53.79
  -1   8  -1 1091.79   52.19
   1   8   1 1106.89   49.10
   1   8   1 1158.98   50.49
  -1   8  -1 1188.88   53.69
  -1   8  -1 1187.78   52.49
  -2  -8  -1   31.20    7.40
  -2  -8  -1   35.20    6.00
  -2  -8  -1   39.80    6.60
  -2  -8  -1   32.80    6.90
   2  -8   1   44.50    9.30
   2  -8   1   42.20    6.90
  -2  -8  -1   40.90    8.20
   2  -8   1   37.10    6.10
   2  -8   1   36.70    8.20
  -2  -8  -1   41.10    6.80
   2   8   1   29.70    4.50
   2   8   1   38.70    7.10
  -2   8  -1   35.70    8.00
  -2   8  -1   37.50    8.00
   2   8   1   38.00    6.00
  -2   8  -1   23.90    4.30
  -2   8  -1   27.40    4.80
   2   8   1   35.70    7.90
   2   8   1   50.39   10.90
   2   8   1   37.80    6.00
  -2   8  -1   28.00    7.90
   2   8   1   41.60    8.00
  -3  -8  -1 1337.17   58.99
  -3  -8  -1 1327.17   60.89
   3  -8   1 1456.75   60.79
  -3  -8  -1 1392.96   58.89
  -3  -8  -1 1449.55   60.59
   3  -8   1 1417.56   62.79
  -3  -8  -1 1346.37   58.19
  -3  -8  -1 1325.87   60.69
   3  -8   1 1261.17   60.19
   3  -8   1 1307.77   58.49
  -3   8  -1 1277.87   60.59
   3   8   1 1376.66   62.99
  -3   8  -1 1447.96   61.59
  -3   8  -1 1362.56   61.29
  -3   8  -1 1315.37   59.79
   3   8   1 1407.26   59.69
  -3   8  -1 1406.96   62.49
  -4  -8  -1   46.70    9.20
   4  -8   1   38.60    7.60
  -4  -8  -1   35.10    7.30
   4  -8   1   26.50    5.70
   4  -8   1   36.70    5.00
  -4  -8  -1   38.70    5.70
   4  -8   1   42.30    8.10
  -4  -8  -1   33.00    6.00
  -4  -8  -1   40.60    7.70
  -4  -8  -1   43.40    7.40
   4   8   1   33.60    7.40
   4   8   1   36.10    7.50
  -4   8  -1   55.29   10.40
  -4   8  -1   31.50    7.00
  -4   8  -1   31.60    6.70
   4   8   1   34.70    9.20
  -4   8  -1   39.50    7.60
  -4   8  -1   41.30    6.20
  -5  -8  -1  362.26   20.10
   5  -8   1  328.37   21.10
  -5  -8  -1  357.06   19.50
   5  -8   1  315.17   17.40
  -5  -8  -1  380.56   19.90
   5  -8   1  375.96   20.90
  -5  -8  -1  340.37   22.40
  -5  -8  -1  362.46   22.50
   5  -8   1  391.76   23.40
  -5  -8  -1  344.57   18.90
  -5   8  -1  358.76   21.40
  -5   8  -1  384.76   22.70
  -5   8  -1  345.37   22.40
   5   8   1  376.66   25.00
   5   8   1  346.87   19.80
  -5   8  -1  349.77   21.40
  -5   8  -1  368.66   22.70
   5   8   1  353.36   20.00
   6  -8   1   24.70    9.20
  -6  -8  -1   35.70    7.40
  -6  -8  -1   18.70    9.00
   6  -8   1   45.60    9.60
  -6  -8  -1   28.20   10.10
  -6  -8  -1   28.50    7.40
  -6  -8  -1   35.20    7.60
  -6  -8  -1   28.80    7.40
  -6   8  -1   37.30    9.60
  -6   8  -1   21.70    9.40
  -6   8  -1   36.80    9.40
  -6   8  -1   45.20    9.90
   6   8   1   45.90   11.20
  -6   8  -1   30.70   10.00
  -7  -8  -1   19.50    9.80
   7  -8   1   27.10   13.60
  -7  -8  -1    3.80   14.10
  -7  -8  -1    9.60   12.30
  -7   8  -1   11.80   12.50
  -7   8  -1   17.90   15.30
  -7   8  -1   44.80   13.20
  -7   8  -1   16.50   13.40
  -7   8  -1   37.60   13.40
  -7   8  -1   18.60   13.70
  -7  -9   1   -5.70    8.40
   7  -9  -1   10.60   12.80
  -7  -9   1    1.00    8.70
  -7  -9   1   22.20   12.60
  -7  -9   1    8.00   11.80
  -7   9   1   -9.10   12.80
  -7   9   1   19.40   12.40
  -7   9   1    4.40   10.10
  -7   9   1   17.90   12.70
  -7   9   1   -3.40   12.20
  -6  -9   1    7.90    7.40
   6  -9  -1   -7.50    9.40
  -6  -9   1    5.60    6.60
  -6  -9   1   -1.60    9.40
  -6  -9   1    8.10    8.30
   6  -9  -1    1.20    8.80
  -6   9   1   27.20    9.60
  -6   9   1   21.40    9.10
  -6   9   1   14.00    8.80
  -6   9   1   11.10    9.40
  -6   9   1   12.40    7.80
   5  -9  -1   13.00    7.30
  -5  -9   1   -3.70    5.50
  -5  -9   1    7.70    5.50
  -5  -9   1    4.70    6.40
   5  -9  -1    7.70    5.30
  -5  -9   1    8.70    5.40
   5  -9  -1    5.10    7.70
  -5  -9   1    3.20    6.80
   5  -9  -1   -1.20    6.80
  -5  -9   1    7.20    6.10
   5   9  -1    9.60    5.70
   5   9  -1    2.20    5.30
  -5   9   1   -0.80    6.30
  -5   9   1    1.30    6.90
  -5   9   1    8.20    7.40
  -5   9   1    8.00    8.10
  -5   9   1    5.80    7.20
   5   9  -1   14.90    8.30
  -4  -9   1   13.50    4.70
   4  -9  -1   13.00    6.70
  -4  -9   1    6.00    5.00
   4  -9  -1   11.40    5.00
  -4  -9   1    6.00    4.70
  -4  -9   1    4.50    5.00
  -4  -9   1   13.90    6.50
   4  -9  -1   11.00    6.20
  -4  -9   1    6.30    5.70
   4  -9  -1    5.90    8.00
  -4   9   1   24.40    6.10
  -4   9   1    1.60    6.20
   4   9  -1    4.10    5.30
  -4   9   1   14.80    5.70
   4   9  -1    9.10    6.40
  -4   9   1    0.90    6.60
   4   9  -1    3.80    6.10
   4   9  -1   12.40    5.90
  -3  -9   1   20.60    4.30
  -3  -9   1   24.20    6.20
   3  -9  -1   37.00    8.50
   3  -9  -1   28.90    7.30
  -3  -9   1   15.60    4.90
  -3  -9   1   15.90    4.60
  -3  -9   1   16.20    6.30
   3   9  -1    7.80    5.10
   3   9  -1   24.20    7.00
  -3   9   1   24.30    7.30
   3   9  -1    9.90    6.00
  -3   9   1   23.10    5.00
  -3   9   1   25.00    5.70
   3   9  -1   16.70    6.00
  -3   9   1   17.70    5.10
  -3   9   1   11.30    5.90
  -2  -9   1    4.90    4.00
  -2  -9   1   -4.80    5.70
  -2  -9   1    5.00    4.70
  -2  -9   1    4.40    5.40
   2  -9  -1   -3.10    6.20
   2  -9  -1    0.50    5.20
   2  -9  -1    2.10    4.10
  -2  -9   1    3.10    3.90
   2  -9  -1    4.60    3.60
   2  -9  -1    2.30    6.00
  -2   9   1   -0.90    4.70
  -2   9   1    0.30    4.10
   2   9  -1    5.50    2.50
  -2   9   1   -0.90    4.90
   2   9  -1    2.70    5.20
  -2   9   1   -0.30    4.50
  -2   9   1    3.00    4.40
   2   9  -1    2.30    5.10
   2   9  -1    3.90    4.00
   2   9  -1    4.40    3.80
   2   9  -1    7.20    5.30
   1  -9  -1   64.19    7.50
   1  -9  -1   63.59    7.00
   1  -9  -1   64.39   10.50
  -1  -9   1   56.59    9.70
  -1  -9   1   55.79    7.50
   1  -9  -1   46.20    8.10
  -1  -9   1   65.59    8.00
   1  -9  -1   53.19   10.40
  -1  -9   1   55.99    7.20
  -1  -9   1   74.59   10.40
  -1   9   1   59.99   10.70
  -1   9   1   54.09   10.30
  -1   9   1   49.30    7.60
  -1   9   1   66.29    9.60
  -1   9   1   65.99   11.50
   1   9  -1   63.89   10.10
   1   9  -1   64.39    6.20
   1   9  -1   66.89   10.40
   1   9  -1   65.39    9.10
  -1   9   1   53.29    7.30
   1   9  -1   53.89   10.10
   0  -9   1  185.68   13.10
   0  -9   1  234.18   16.90
   0  -9  -1  197.78   16.20
   0  -9   1  220.98   17.10
   0  -9   1  203.38   13.70
   0  -9  -1  188.18   13.80
   0  -9  -1  190.18   13.30
   0  -9   1  167.58   13.10
   0  -9  -1  195.88   13.60
   0  -9  -1  200.48   15.60
   0   9   1  170.68   13.00
   0   9   1  213.48   17.30
   0   9  -1  188.38   13.50
   0   9  -1  187.78   12.40
   0   9  -1  212.88   16.50
   0   9   1  202.68   15.30
   0   9   1  201.98   12.50
   0   9  -1  198.78   16.90
   0   9   1  208.88   15.80
   0   9   1  205.28   17.70
   0   9  -1  208.68   15.90
  -1  -9  -1   19.20    4.30
   1  -9   1   23.70    4.30
   1  -9   1   20.00    4.60
  -1  -9  -1   22.70    5.30
  -1  -9  -1   14.50    4.10
  -1  -9  -1   17.10    5.00
  -1  -9  -1   26.70    7.20
   1  -9   1   22.80    8.20
   1   9   1   25.10    6.70
   1   9   1   29.30    7.30
   1   9   1   18.80    8.40
   1   9   1   17.30    4.00
  -1   9  -1   21.60    6.90
   1   9   1   32.80    5.70
   1   9   1   21.00    7.70
  -1   9  -1   26.50    4.20
  -1   9  -1   28.20    8.60
  -1   9  -1   20.60    6.30
   2  -9   1  284.17   20.20
  -2  -9  -1  281.17   18.10
   2  -9   1  267.77   19.50
  -2  -9  -1  268.67   16.30
  -2  -9  -1  260.17   17.10
   2  -9   1  262.37   16.00
  -2  -9  -1  273.77   16.70
   2  -9   1  242.68   16.50
  -2  -9  -1  271.97   18.90
  -2  -9  -1  274.77   17.60
   2   9   1  251.37   13.30
   2   9   1  272.87   21.50
   2   9   1  255.87   15.90
   2   9   1  290.67   19.40
  -2   9  -1  258.47   17.20
  -2   9  -1  283.67   19.10
   2   9   1  290.87   18.40
   2   9   1  272.97   15.90
  -2   9  -1  287.57   18.50
  -2   9  -1  256.77   16.50
  -2   9  -1  257.67   19.10
  -3  -9  -1   38.90    7.90
   3  -9   1   23.30    7.00
  -3  -9  -1   46.30    8.60
  -3  -9  -1   43.10    7.90
  -3  -9  -1   31.80    5.00
   3  -9   1   26.00    5.20
   3  -9   1   32.90    6.30
   3  -9   1   44.70    9.20
  -3  -9  -1   47.00    8.70
  -3  -9  -1   24.60    5.30
   3   9   1   36.20    7.00
  -3   9  -1   32.60    7.40
  -3   9  -1   25.20    6.80
  -3   9  -1   36.20    6.50
  -3   9  -1   39.90    6.20
   3   9   1   24.60    6.30
  -3   9  -1   45.70    9.80
   3   9   1   44.20    9.40
   4  -9   1   68.59    9.30
   4  -9   1   75.99   11.50
   4  -9   1   85.39   12.20
  -4  -9  -1   91.89   11.70
  -4  -9  -1   77.29   11.90
  -4  -9  -1   67.39    9.60
  -4  -9  -1   84.29   10.60
   4  -9   1   83.29   12.90
  -4  -9  -1   88.89   10.40
  -4  -9  -1   83.69    9.30
  -4   9  -1  105.49   12.80
   4   9   1   72.79   10.20
  -4   9  -1   91.09   12.10
   4   9   1   70.89   11.00
  -4   9  -1   97.69   11.10
   4   9   1   64.89   13.00
  -4   9  -1   81.89   12.20
  -4   9  -1   62.99   11.20
  -5  -9  -1   29.60    8.70
  -5  -9  -1   32.00    7.80
   5  -9   1   28.70    9.30
   5  -9   1   33.50    8.20
   5  -9   1   45.60    8.50
   5  -9   1   26.50    6.30
  -5  -9  -1   26.40    7.50
  -5  -9  -1   19.00    6.90
  -5  -9  -1   34.60    7.50
  -5  -9  -1   42.10    7.40
   5   9   1   56.79   10.50
  -5   9  -1   53.59   10.50
   5   9   1   47.70   10.70
  -5   9  -1   36.90    8.50
   5   9   1   41.80    7.80
  -5   9  -1   49.50    8.50
  -5   9  -1   35.70    9.20
  -5   9  -1   23.00    8.40
   6  -9   1   14.10    5.60
  -6  -9  -1    3.70    8.90
  -6  -9  -1    7.70   11.30
   6  -9   1   15.00   10.90
   6  -9   1   27.20    6.20
   6  -9   1   41.20   12.10
  -6  -9  -1   39.80    9.00
  -6  -9  -1   10.70    8.50
  -6  -9  -1   25.30    8.60
  -6  -9  -1   15.30    9.90
  -6   9  -1   -1.90    9.80
   6   9   1   31.60   11.80
  -6   9  -1   28.40   10.80
  -6   9  -1   29.40   11.40
  -6   9  -1   11.60   12.20
  -6   9  -1   27.90   12.10
  -6 -10   1   -6.80    8.10
  -6 -10   1    1.50    8.10
  -6 -10   1   -1.40   10.30
   6 -10  -1   15.00   10.60
  -6 -10   1    8.30    7.30
  -6 -10   1   13.00    9.30
   6 -10  -1   -0.90    5.60
  -6 -10   1   -9.10    8.50
   6 -10  -1  -10.10   12.30
  -6  10   1    3.90   11.10
  -6  10   1   -4.20   10.70
  -6  10   1   14.70   11.00
  -6  10   1   -4.20   10.20
  -6  10   1    7.20    8.90
   5 -10  -1    5.50   10.10
  -5 -10   1    4.00    8.20
  -5 -10   1   11.30    6.80
   5 -10  -1    3.80    7.90
  -5 -10   1   20.00    6.60
  -5 -10   1    9.50    6.70
  -5 -10   1   14.30    7.40
  -5 -10   1    6.00    6.70
   5 -10  -1   10.60    6.50
   5 -10  -1    6.70    8.60
   5  10  -1    7.40    6.90
  -5  10   1    0.60    8.20
  -5  10   1    3.50    8.20
   5  10  -1    6.00    8.50
  -5  10   1    2.20    8.30
   5  10  -1    5.60    6.50
  -5  10   1   -0.70    8.60
  -5  10   1    7.20    8.40
  -4 -10   1    9.10    5.50
   4 -10  -1    8.20    7.20
   4 -10  -1    3.80    7.40
   4 -10  -1   -9.50    8.30
  -4 -10   1    9.40    5.90
  -4 -10   1    0.40    6.80
  -4 -10   1    0.60    5.90
  -4 -10   1    5.30    6.50
   4 -10  -1   11.70    5.90
   4  10  -1   -9.70    6.00
  -4  10   1    6.90    5.90
  -4  10   1   -0.30    6.70
  -4  10   1   -0.30    7.00
  -4  10   1    3.10    8.70
  -4  10   1   -7.20    7.90
   4  10  -1    5.60    6.60
   4  10  -1   13.60    6.40
   4  10  -1   -3.50    6.70
  -3 -10   1   16.30    5.10
  -3 -10   1   25.00    5.60
   3 -10  -1    3.60    6.50
   3 -10  -1   20.70    5.60
  -3 -10   1   17.50    5.20
   3 -10  -1   11.20    6.70
   3 -10  -1   10.00    6.10
  -3 -10   1   19.70    5.40
  -3 -10   1   21.10    6.80
   3  10  -1    9.80    6.50
  -3  10   1   10.80    5.90
  -3  10   1    5.30    6.30
   3  10  -1   13.50    6.30
   3  10  -1   17.20    7.80
  -3  10   1   27.30    6.70
  -3  10   1   19.90    5.50
  -3  10   1    4.70    6.10
  -2 -10   1   47.80    8.30
   2 -10  -1   40.70    7.50
   2 -10  -1   27.30    7.30
   2 -10  -1   52.09   10.00
   2 -10  -1   47.10    8.00
  -2 -10   1   42.30    7.40
  -2 -10   1   41.50    8.70
  -2 -10   1   52.09    8.80
  -2 -10   1   58.59    8.60
   2 -10  -1   53.29    9.70
   2  10  -1   38.00    5.10
  -2  10   1   46.30    8.80
  -2  10   1   51.79   10.50
   2  10  -1   41.90    6.40
   2  10  -1   53.39   10.10
  -2  10   1   44.80    6.20
  -2  10   1   42.60    7.70
   2  10  -1   39.30    6.70
  -2  10   1   43.90    6.60
   2  10  -1   38.80    6.90
   2  10  -1   31.40    7.00
   1 -10  -1    8.50    5.90
  -1 -10   1   18.90    6.80
  -1 -10   1   24.50    8.10
   1 -10  -1    6.20    6.50
  -1 -10   1   20.40    4.60
  -1 -10   1   14.00    4.60
   1 -10  -1   18.40    4.90
  -1 -10   1   15.00    4.90
   1 -10  -1   21.00    4.60
  -1  10   1   13.30    4.50
  -1  10   1   25.00    8.20
   1  10  -1   16.60    5.90
  -1  10   1   16.30    7.90
  -1  10   1   18.30    4.90
   1  10  -1   32.40    7.30
   1  10  -1   20.80    4.10
   1  10  -1   25.10    5.40
  -1  10   1    9.00    5.10
   1  10  -1   16.90    6.00
  -1  10   1   18.00    6.10
   1  10  -1   18.20    5.70
   0 -10   1   22.70    8.00
   0 -10   1   35.10    8.40
   0 -10  -1   23.60    4.50
   0 -10  -1   19.70    5.70
   0 -10  -1   22.80    7.10
   0 -10   1   26.40    5.00
   0 -10   1   19.90    4.70
   0 -10  -1   26.00    5.10
   0 -10  -1   13.70    6.80
   0 -10   1   28.50    5.90
   0  10   1   10.40    5.20
   0  10   1   25.60    6.70
   0  10  -1   17.70    6.60
   0  10   1   11.80    4.40
   0  10   1   20.30    6.50
   0  10  -1   10.30    6.50
   0  10   1   12.60    7.10
   0  10  -1   19.30    7.60
   0  10  -1   25.80    6.30
   1 -10   1  140.39   15.10
   1 -10   1  149.88   12.50
  -1 -10  -1  177.78   14.40
  -1 -10  -1  178.78   12.80
   1 -10   1  170.48   16.50
  -1 -10  -1  165.68   14.70
   1 -10   1  138.79   11.60
  -1 -10  -1  154.58   12.70
  -1 -10  -1  154.58   11.80
   1 -10   1  135.79   12.90
  -1  10  -1  163.78   14.80
  -1  10  -1  142.39   11.20
  -1  10  -1  158.78   12.80
   1  10   1  182.68   14.40
   1  10   1  153.88   13.80
   1  10   1  155.08   12.20
   1  10   1  150.08   14.00
  -1  10  -1  161.28   14.40
   1  10   1  147.19   10.60
  -1  10  -1  170.98   14.30
   1  10   1  141.19   16.40
   2 -10   1   52.29    8.30
  -2 -10  -1   37.10    5.50
  -2 -10  -1   46.20    6.90
   2 -10   1   53.49   11.30
  -2 -10  -1   59.19   11.10
  -2 -10  -1   38.30    5.90
  -2 -10  -1   45.90    8.20
   2 -10   1   50.89    7.20
   2 -10   1   58.39   10.50
   2  10   1   47.10    8.30
  -2  10  -1   38.60    6.40
  -2  10  -1   38.20    6.40
  -2  10  -1   36.90    8.70
   2  10   1   58.29   12.10
   2  10   1   35.70    6.80
  -2  10  -1   39.40    7.90
   2  10   1   39.50    7.90
  -2  10  -1   35.50    8.30
   2  10   1   46.80    5.70
   2  10   1   48.70    8.40
  -3 -10  -1  152.38   14.20
  -3 -10  -1  143.19   11.70
   3 -10   1  145.49   13.20
  -3 -10  -1  161.58   12.60
  -3 -10  -1  134.89   12.90
  -3 -10  -1  130.99   12.80
   3 -10   1  132.49   11.70
   3 -10   1  152.18   14.70
   3 -10   1  137.89   14.40
  -3 -10  -1  157.28   13.20
  -3  10  -1  158.98   12.70
   3  10   1  148.99   15.70
  -3  10  -1  140.59   15.80
   3  10   1  170.38   13.10
  -3  10  -1  143.89   13.50
   3  10   1  152.48   14.50
  -3  10  -1  135.59   15.20
  -3  10  -1  179.68   14.40
  -4 -10  -1   55.59    7.60
  -4 -10  -1   36.00    7.80
  -4 -10  -1   39.30    6.90
  -4 -10  -1   35.40    7.30
   4 -10   1   43.10    8.40
   4 -10   1   46.70    9.00
  -4 -10  -1   47.90    8.10
   4 -10   1   38.80    7.00
  -4 -10  -1   35.20    7.30
   4 -10   1   29.60    8.10
  -4  10  -1   50.19    8.00
  -4  10  -1   40.00    8.40
   4  10   1   59.79   10.50
  -4  10  -1   38.90    7.50
   4  10   1   39.30    7.50
   4  10   1   50.29   10.00
  -4  10  -1   38.60    7.90
  -4  10  -1   51.39    7.70
  -5 -10  -1   72.69    9.40
  -5 -10  -1   56.59    8.60
   5 -10   1   49.60   11.50
  -5 -10  -1   34.90    9.80
   5 -10   1   71.79   10.20
  -5 -10  -1   48.30    8.80
   5 -10   1   65.59   11.30
   5 -10   1   43.60    7.50
  -5 -10  -1   60.79    8.10
  -5 -10  -1   60.89    9.90
  -5  10  -1   46.60    9.50
  -5  10  -1   45.70    9.90
   5  10   1   52.09    9.00
   5  10   1   62.29   11.90
  -5  10  -1   63.79   10.50
  -5  10  -1   50.79    8.70
  -5  10  -1   43.30   10.10
   5  10   1   51.19   12.40
   6 -10   1   24.60   12.60
  -6 -10  -1   11.10   10.30
  -6 -10  -1    8.40   10.40
  -6 -10  -1    6.90   10.40
  -6 -10  -1   17.60   12.80
  -6 -10  -1    5.30   10.30
  -6 -10  -1   11.40   12.40
   6 -10   1    7.70   14.70
   6 -10   1    4.70    8.10
   6 -10   1    6.40    7.40
   6  10   1    0.20    8.40
  -6  10  -1   -0.90   12.90
   6  10   1   14.00    9.00
  -6  10  -1    6.10   11.90
   6  10   1    8.00   13.70
  -6  10  -1    5.00   12.90
  -6  10  -1   17.70   13.90
  -6  10  -1   10.40   11.10
  -6 -11   1   17.10    9.90
  -6 -11   1    1.20    9.60
   6 -11  -1   -6.70   13.60
  -6 -11   1    6.00    8.70
   6 -11  -1    5.50    9.10
  -6 -11   1   -8.20   12.30
   6 -11  -1    1.50    7.60
  -6 -11   1   -0.50    9.90
  -6 -11   1   -0.80    9.70
   6 -11  -1    9.60   13.00
  -6  11   1    1.30   12.80
  -6  11   1   -6.40   11.20
  -6  11   1   21.40   12.60
  -6  11   1   20.80   13.60
  -6  11   1   13.00   12.70
  -5 -11   1   56.49    8.40
  -5 -11   1   64.59    8.50
  -5 -11   1   78.59   12.60
   5 -11  -1   84.19   12.40
  -5 -11   1   69.39    9.60
  -5 -11   1   45.60    9.40
   5 -11  -1   71.29   11.30
   5 -11  -1   61.09    8.40
  -5  11   1   79.59   11.90
   5  11  -1   68.69   10.50
   5  11  -1   66.59   12.20
  -5  11   1   73.39   10.30
  -5  11   1   96.09   15.60
  -5  11   1   95.59   11.80
  -5  11   1   66.69    9.60
   5  11  -1   70.59   12.80
  -4 -11   1    2.80    7.10
   4 -11  -1    9.90    7.10
  -4 -11   1    5.20    7.10
   4 -11  -1    8.90    9.40
   4 -11  -1   13.30    9.40
   4 -11  -1   13.60    8.50
  -4 -11   1   15.40    6.90
  -4 -11   1    3.90    7.80
  -4 -11   1    5.90    7.20
  -4  11   1   19.00    8.60
   4  11  -1    8.70    6.90
  -4  11   1   18.00    8.10
   4  11  -1    8.80    8.30
   4  11  -1    3.70    7.10
   4  11  -1    5.30    7.70
  -4  11   1   11.50    7.90
  -4  11   1   23.10    7.20
  -4  11   1   10.00    9.60
  -3 -11   1  343.67   20.40
  -3 -11   1  348.87   21.60
  -3 -11   1  342.67   21.50
   3 -11  -1  362.76   24.00
  -3 -11   1  334.07   21.80
   3 -11  -1  363.26   22.10
   3 -11  -1  356.16   20.40
   3 -11  -1  382.66   24.80
  -3 -11   1  374.56   20.40
  -3  11   1  366.06   23.10
  -3  11   1  357.76   25.40
  -3  11   1  323.57   20.20
  -3  11   1  354.76   21.50
   3  11  -1  364.66   23.20
   3  11  -1  366.16   22.00
   3  11  -1  353.86   22.00
  -3  11   1  306.57   21.20
   2 -11  -1   86.19   10.10
   2 -11  -1   79.59   14.10
  -2 -11   1   81.79    9.80
  -2 -11   1  117.59   12.40
  -2 -11   1  113.19   10.90
   2 -11  -1  106.49   13.30
  -2 -11   1   83.49   12.20
   2 -11  -1   99.89    9.80
   2  11  -1   97.49    7.30
   2  11  -1   93.49   13.10
  -2  11   1   76.59   10.40
  -2  11   1   76.39   12.10
   2  11  -1   88.29   10.30
   2  11  -1  101.29   12.10
  -2  11   1   94.39   12.90
  -2  11   1   89.39   10.70
   2  11  -1   96.19   12.20
  -2  11   1   83.59   11.60
   2  11  -1   91.49    9.60
   1 -11  -1  297.97   21.20
  -1 -11   1  322.37   21.20
   1 -11  -1  248.58   18.80
   1 -11  -1  290.57   18.00
  -1 -11   1  302.57   18.60
  -1 -11   1  290.17   18.10
  -1 -11   1  295.07   19.90
   1 -11  -1  313.17   22.10
   1 -11  -1  297.87   17.90
  -1 -11   1  243.38   17.00
  -1  11   1  268.67   18.90
  -1  11   1  308.37   21.30
   1  11  -1  279.97   15.90
   1  11  -1  297.57   18.70
  -1  11   1  271.77   21.10
   1  11  -1  274.07   17.50
   1  11  -1  278.17   19.40
   1  11  -1  296.67   20.60
  -1  11   1  289.27   19.50
  -1  11   1  274.87   18.30
   1  11  -1  289.27   20.90
  -1  11   1  238.28   16.50
   0 -11   1  192.08   17.60
   0 -11  -1  194.58   16.80
   0 -11  -1  184.68   13.60
   0 -11  -1  170.68   14.50
   0 -11  -1  198.58   14.20
   0 -11   1  169.08   13.70
   0 -11   1  207.08   14.80
   0 -11  -1  198.18   17.30
   0 -11   1  203.78   16.90
   0 -11   1  181.38   14.00
   0  11   1  180.08   15.10
   0  11  -1  207.88   16.00
   0  11  -1  184.88   13.80
   0  11  -1  192.48   13.00
   0  11   1  192.88   14.00
   0  11  -1  183.78   16.00
   0  11  -1  198.08   17.10
   0  11   1  222.48   18.40
   0  11   1  188.78   13.20
   0  11   1  191.38   16.60
   0  11  -1  199.08   16.70
   0  11   1  208.18   15.70
   1 -11   1   56.09    9.80
  -1 -11  -1   52.99    9.30
  -1 -11  -1   52.39    9.40
  -1 -11  -1   65.19   11.60
   1 -11   1   50.79    7.30
  -1 -11  -1   72.39   11.50
  -1 -11  -1   52.19    7.80
   1 -11   1   44.90    5.90
   1 -11   1   54.79    8.90
   1 -11   1   63.99   12.20
  -1  11  -1   48.60    9.20
  -1  11  -1   46.40    8.60
   1  11   1   72.09   12.70
   1  11   1   54.19   10.20
  -1  11  -1   60.49    7.60
   1  11   1   70.59    9.30
   1  11   1   65.79   10.60
   1  11   1   58.39   11.20
  -1  11  -1   69.99   11.10
   1  11   1   51.39    7.70
  -1  11  -1   59.49   11.10
   2 -11   1  209.28   16.80
   2 -11   1  235.28   18.80
  -2 -11  -1  224.18   16.50
  -2 -11  -1  237.28   16.70
  -2 -11  -1  261.87   16.00
   2 -11   1  235.28   16.10
  -2 -11  -1  244.68   18.00
   2 -11   1  264.37   19.90
  -2 -11  -1  271.87   18.70
   2  11   1  238.98   16.10
   2  11   1  231.58   16.00
   2  11   1  241.78   17.80
  -2  11  -1  263.57   19.90
  -2  11  -1  267.47   17.70
  -2  11  -1  260.77   16.20
  -2  11  -1  210.88   17.00
   2  11   1  228.78   12.90
  -2  11  -1  232.68   18.40
   2  11   1  235.48   17.40
   2  11   1  245.88   20.60
   3 -11   1    6.50    8.10
  -3 -11  -1   16.80    7.80
   3 -11   1   10.80    9.10
  -3 -11  -1    8.20    6.80
   3 -11   1    9.00    8.50
  -3 -11  -1    4.40    6.90
  -3 -11  -1   18.60    8.30
  -3 -11  -1   14.90    7.10
  -3  11  -1    7.40    7.40
  -3  11  -1   -5.10    7.50
  -3  11  -1   10.30    7.60
   3  11   1   17.30    7.20
   3  11   1   11.40    6.70
  -3  11  -1    4.70    8.80
   3  11   1   12.90    6.60
   3  11   1   14.10    7.70
  -3  11  -1   -6.60    8.30
   4 -11   1   81.99   15.00
   4 -11   1   69.99   10.40
  -4 -11  -1   70.39   12.40
  -4 -11  -1   86.39   13.80
  -4 -11  -1   89.59   15.50
  -4 -11  -1   65.59    8.50
   4 -11   1   94.49   14.40
  -4 -11  -1   88.99   13.80
  -4 -11  -1   73.19   13.80
   4  11   1   96.49   12.90
  -4  11  -1   73.89   11.20
  -4  11  -1   73.79   13.90
  -4  11  -1   92.79   14.90
  -4  11  -1   86.29   14.60
   4  11   1   67.89   10.40
  -4  11  -1   66.99    9.30
   4  11   1  105.39   16.50
   5 -11   1   71.89   13.50
  -5 -11  -1   36.50   10.50
   5 -11   1   32.80    8.90
  -5 -11  -1   77.69   15.30
  -5 -11  -1   57.89   11.20
   5 -11   1   28.70   11.40
  -5 -11  -1   39.90   10.60
  -5 -11  -1   39.80   10.80
  -5 -11  -1   41.60    9.50
  -5  11  -1   47.20   10.80
  -5  11  -1   44.70   10.70
   5  11   1   67.09   13.20
  -5  11  -1   43.60   10.50
   5  11   1   59.49    9.80
  -5  11  -1   62.39   12.00
   5 -12  -1   16.90   10.70
  -5 -12   1   -2.70    9.70
   5 -12  -1   14.10   13.00
  -5 -12   1   10.00    9.60
  -5 -12   1    5.60    9.70
   5 -12  -1    2.90    9.30
  -5 -12   1    7.70   10.60
   5 -12  -1   10.20   11.60
  -5 -12   1   14.30   11.20
  -5  12   1   19.10   12.30
  -5  12   1   28.50   11.40
  -5  12   1    4.00   11.70
   5  12  -1    7.50    9.70
   5  12  -1    3.20    9.10
  -5  12   1   14.50   13.80
   5  12  -1    2.00    9.10
  -5  12   1   21.80    9.80
   4 -12  -1   13.40   10.30
   4 -12  -1   27.50    8.50
  -4 -12   1    9.90    9.30
  -4 -12   1   25.20    8.80
   4 -12  -1   10.50   10.10
   4 -12  -1    0.00    9.30
  -4 -12   1    6.10    9.10
  -4 -12   1   14.00    8.30
  -4 -12   1   19.50    8.50
   4  12  -1    3.30    8.40
  -4  12   1    7.90    9.70
   4  12  -1   23.20    8.90
   4  12  -1   16.50    9.40
  -4  12   1   12.50    9.30
  -4  12   1   21.10    7.80
   4  12  -1    4.30    8.50
  -4  12   1   10.90    9.60
  -4  12   1   16.10   10.80
  -3 -12   1    5.20    7.30
  -3 -12   1    9.20    8.70
   3 -12  -1   12.60    7.80
  -3 -12   1    3.90    7.50
   3 -12  -1    4.50    8.60
  -3 -12   1   13.70    7.40
   3 -12  -1    5.10    9.10
   3 -12  -1    9.80    7.60
  -3 -12   1    2.50    8.20
  -3  12   1    9.90    6.90
   3  12  -1    8.60    7.30
  -3  12   1   13.20    8.20
  -3  12   1    2.40    9.90
   3  12  -1    9.30    7.70
  -3  12   1    7.70    7.40
  -3  12   1   11.80    8.10
   3  12  -1    2.70    6.90
   3  12  -1   10.60    7.40
  -2 -12   1   54.69    8.40
   2 -12  -1   39.80    6.70
  -2 -12   1   62.99   11.80
  -2 -12   1   73.09   10.30
   2 -12  -1   78.29   13.20
  -2 -12   1   56.79   11.30
   2 -12  -1   49.40   11.90
   2 -12  -1   56.79   11.20
  -2 -12   1   46.90    7.60
  -2  12   1   47.90    7.70
   2  12  -1   46.30    9.40
  -2  12   1   55.19   10.50
  -2  12   1   56.19   12.10
   2  12  -1   50.69    8.60
   2  12  -1   49.20    7.20
  -2  12   1   54.99    8.70
   2  12  -1   51.59    8.60
  -2  12   1   59.99    9.10
   2  12  -1   48.70    7.60
   2  12  -1   46.30    9.20
  -1 -12   1   29.60    6.70
   1 -12  -1   43.70    9.30
  -1 -12   1   30.40    7.50
   1 -12  -1   52.49    8.90
  -1 -12   1   45.00    6.90
  -1 -12   1   58.99   10.60
  -1 -12   1   47.40    9.10
   1 -12  -1   28.30    6.80
   1 -12  -1   39.10    9.00
   1 -12  -1   33.40    6.40
  -1  12   1   48.70    8.30
   1  12  -1   39.80    8.50
  -1  12   1   45.60    8.20
   1  12  -1   39.40    7.90
   1  12  -1   33.00    5.60
  -1  12   1   32.80    7.30
  -1  12   1   23.70    6.70
   1  12  -1   40.00    9.20
  -1  12   1   52.99   11.20
  -1  12   1   53.19   10.50
   1  12  -1   33.90    7.40
   1  12  -1   33.60    6.90
   0 -12  -1  100.29   11.50
   0 -12   1  111.49   11.30
   0 -12   1  111.39   12.00
   0 -12   1  134.49   15.20
   0 -12   1  126.99   12.70
   0 -12  -1   94.19   13.70
   0 -12  -1   86.19   14.80
   0 -12  -1  113.69   12.60
   0 -12  -1   97.89   13.50
   0 -12   1  140.79   14.10
   0  12   1  117.19   14.30
   0  12   1   82.09   12.30
   0  12  -1   88.39   11.30
   0  12   1  107.59   10.50
   0  12   1  102.79   12.90
   0  12  -1   93.69   13.90
   0  12  -1  106.39   10.20
   0  12   1  135.79   14.50
   0  12  -1  105.99   12.70
   0  12  -1  105.59   14.00
   0  12  -1   99.69   12.10
   0  12   1  120.59   12.20
   1 -12   1   48.20    7.00
  -1 -12  -1   75.29   12.90
  -1 -12  -1   76.49   12.20
  -1 -12  -1   41.90    6.90
  -1 -12  -1   75.29   11.00
   1 -12   1   64.99   10.70
  -1 -12  -1   54.59    7.50
   1 -12   1   57.59    7.20
   1 -12   1   62.99   12.50
   1 -12   1   76.69   11.30
  -1  12  -1   53.29    9.20
  -1  12  -1   63.29   11.70
   1  12   1   46.60   10.50
   1  12   1   59.59    9.20
  -1  12  -1   43.20    6.90
   1  12   1   72.79   11.20
   1  12   1   64.09    9.50
   1  12   1   54.39    9.30
  -1  12  -1   54.59   10.20
  -1  12  -1   83.69   12.30
   1  12   1   59.89    9.80
  -2 -12  -1  116.59   13.50
  -2 -12  -1  102.89   12.60
  -2 -12  -1   85.69   13.90
  -2 -12  -1  122.99   13.70
   2 -12   1  118.19   14.90
   2 -12   1  124.69   14.90
  -2 -12  -1  117.29   13.80
   2 -12   1   74.19   14.50
   2 -12   1  119.19   12.60
  -2  12  -1   99.09   13.10
   2  12   1  114.89   13.10
  -2  12  -1   93.79   13.90
  -2  12  -1   85.99   14.60
   2  12   1  118.99   15.30
   2  12   1  110.79   12.00
   2  12   1   82.69   12.30
   2  12   1  103.19   12.70
   2  12   1   94.19    8.70
  -2  12  -1   91.19   13.60
  -2  12  -1  106.69   12.00
  -3 -12  -1   10.60    9.40
  -3 -12  -1   13.80    7.90
  -3 -12  -1   15.20    7.10
   3 -12   1   31.80    9.90
   3 -12   1    6.00    9.80
   3 -12   1    8.50    8.90
   3 -12   1   11.50    8.30
  -3 -12  -1   31.10    8.90
   3  12   1   20.20    8.40
   3  12   1   15.20    7.90
  -3  12  -1   33.50   10.60
   3  12   1   26.20    8.80
  -3  12  -1   10.80    8.20
   3  12   1   16.10    8.00
  -3  12  -1   18.10    8.50
  -3  12  -1   14.40    9.20
  -3  12  -1   29.40    8.70
  -4 -12  -1   26.60   11.00
   4 -12   1   18.70    9.60
   4 -12   1   29.50   11.40
   4 -12   1   18.40   11.10
  -4 -12  -1   23.40   10.10
  -4 -12  -1   18.90    9.20
  -4 -12  -1   23.60    9.60
  -4 -12  -1    9.00   10.40
   4 -12   1   26.70   13.20
   4  12   1    8.80   10.80
  -4  12  -1   -1.80   12.00
  -4  12  -1   39.90   10.00
  -4  12  -1   27.60   10.80
   4  12   1   19.00    9.40
   4  12   1   32.20    9.50
  -4  12  -1   19.00    9.40
  -4  12  -1   15.10    9.90
  -5 -12  -1   67.59   13.40
  -5 -12  -1   55.99   12.30
  -5 -12  -1   48.00   12.50
  -5 -12  -1  100.59   17.90
   5 -12   1   34.60   11.30
   5 -12   1   63.99   15.60
   5 -12   1   87.99   13.10
  -5 -12  -1   78.89   12.80
  -5 -12  -1   40.60   11.60
  -5  12  -1   47.20   12.80
  -5  12  -1   47.20   13.10
  -5  12  -1   83.29   14.20
   5  12   1   98.89   16.00
   5  12   1   65.29   14.10
  -5  12  -1   61.49   11.80
   5  12   1   72.19   11.00
   5 -13  -1    9.10   14.80
   5 -13  -1   -6.30   11.90
  -5 -13   1   10.00   11.80
   5 -13  -1   25.00   12.80
   5 -13  -1   -5.40   16.90
  -5 -13   1    7.70   11.70
  -5 -13   1   -7.90   11.80
  -5 -13   1   22.40   12.30
  -5 -13   1  -15.50   14.00
  -5  13   1   -9.50   13.20
   5  13  -1  -10.10   11.10
   5  13  -1   -7.10   11.30
  -5  13   1    6.60   12.60
  -5  13   1    8.00   16.20
  -5  13   1   12.50   14.50
  -5  13   1  -10.30   11.70
   4 -13  -1   48.20   12.50
   4 -13  -1   15.10   10.20
   4 -13  -1   13.10   12.20
  -4 -13   1   27.60   10.00
  -4 -13   1   19.30   10.80
  -4 -13   1   20.30   11.10
   4 -13  -1   30.00   13.40
  -4 -13   1   31.30   11.20
   4  13  -1   33.20   10.30
  -4  13   1   10.70    9.30
   4  13  -1   22.10    9.90
   4  13  -1   22.30   10.20
  -4  13   1   15.20   11.20
  -4  13   1   17.70   11.40
   4  13  -1   25.50   11.10
  -4  13   1   13.80   11.30
  -3 -13   1   10.40    9.10
   3 -13  -1    1.30   10.60
   3 -13  -1   18.60   11.80
   3 -13  -1   11.30    9.40
  -3 -13   1    2.40    8.90
  -3 -13   1   14.90    8.90
   3 -13  -1   11.70   12.50
  -3 -13   1    6.00   10.40
  -3 -13   1    8.20    9.50
   3  13  -1   22.70    8.90
  -3  13   1   20.50   11.40
  -3  13   1   40.40   10.10
   3  13  -1   24.30    8.60
  -3  13   1   27.80    9.80
   3  13  -1   21.90    9.40
  -3  13   1   23.40    9.40
   3  13  -1   21.10    9.80
  -3  13   1    8.80    7.90
   2 -13  -1   26.30    8.60
  -2 -13   1   34.30    9.70
  -2 -13   1   29.20    8.50
   2 -13  -1   12.30    9.60
  -2 -13   1   47.80   10.20
   2 -13  -1   29.60    9.60
   2 -13  -1   33.20    7.70
  -2 -13   1   16.80    8.50
   2 -13  -1   30.80    9.80
  -2 -13   1   22.50    8.50
  -2  13   1   37.70   10.20
   2  13  -1   38.70    8.90
  -2  13   1   34.70    8.50
   2  13  -1   12.50    7.70
  -2  13   1   19.40    8.50
   2  13  -1   30.50    5.50
  -2  13   1   33.00    8.80
   2  13  -1   22.80    7.30
  -2  13   1   27.10   10.00
   2  13  -1   19.80    7.70
   2  13  -1   16.40    8.80
  -2  13   1   34.30    7.50
   1 -13  -1  102.79   14.30
  -1 -13   1   64.19   12.30
   1 -13  -1   85.69   14.80
   1 -13  -1   82.39   13.00
  -1 -13   1   75.89   13.80
  -1 -13   1   67.09    8.30
  -1 -13   1  100.09   12.20
   1 -13  -1   73.79    8.80
  -1 -13   1  105.89   15.20
   1  13  -1   96.29   14.10
  -1  13   1   66.99   13.30
  -1  13   1   89.99   15.10
   1  13  -1   70.79   13.60
   1  13  -1   79.29   10.20
   1  13  -1   69.49   10.20
  -1  13   1   92.09   13.20
   1  13  -1   59.99    8.70
  -1  13   1   98.29   16.10
   1  13  -1   60.89   12.40
  -1  13   1   88.79   13.80
  -1  13   1   88.39   12.20
   0 -13  -1   18.80    8.10
   0 -13  -1    9.90    8.80
   0 -13   1   33.10    9.40
   0 -13  -1   19.20    8.10
   0 -13   1    8.20    7.60
   0 -13  -1   25.00    9.70
   0 -13   1   13.10    7.90
   0 -13   1   27.20    8.80
   0 -13   1    1.10    8.80
   0 -13  -1   34.60    7.60
   0  13  -1   29.50    7.80
   0  13  -1    7.20    7.40
   0  13  -1   30.10   10.10
   0  13  -1   15.60    7.40
   0  13   1   13.80    9.50
   0  13   1   17.60    7.30
   0  13  -1   14.30    7.10
   0  13   1   15.90    9.20
   0  13  -1   14.60    8.10
   0  13   1   30.90    7.20
   0  13   1   29.90    7.40
   0  13   1   31.50   10.10
  -1 -13  -1   20.20    9.30
  -1 -13  -1   12.00    7.80
   1 -13   1   14.70    9.60
  -1 -13  -1   19.90    8.40
   1 -13   1    5.40    9.40
   1 -13   1   31.70   10.50
   1 -13   1   10.50    7.80
   1 -13   1   21.30    8.50
  -1 -13  -1   14.80   10.70
  -1 -13  -1    3.60    8.30
   1  13   1   16.20    6.70
  -1  13  -1   34.90    9.40
   1  13   1   22.10    9.60
  -1  13  -1   27.60    7.80
  -1  13  -1   11.70    8.10
   1  13   1    9.10    8.40
  -1  13  -1   15.40    8.60
  -1  13  -1    5.10    7.60
   1  13   1   19.80    9.20
   1  13   1   22.90    7.10
   1  13   1   22.90    7.60
  -1  13  -1   10.30    8.20
  -2 -13  -1   19.50   10.30
  -2 -13  -1   14.90    9.10
   2 -13   1    4.90    9.30
   2 -13   1   40.20   13.00
  -2 -13  -1   20.20    9.80
   2 -13   1   14.70   10.60
   2 -13   1   37.60   10.70
  -2 -13  -1   38.00    8.80
  -2 -13  -1   17.20    8.10
  -2  13  -1   32.10    8.20
  -2  13  -1   24.50    9.80
  -2  13  -1   22.50    8.60
   2  13   1   42.10    8.90
  -2  13  -1   30.40    9.50
  -2  13  -1   26.40    9.30
   2  13   1   36.20   10.00
   2  13   1   11.50    8.80
   2  13   1   26.70    5.90
   2  13   1   15.20    9.60
   2  13   1   28.40    7.20
   3 -13   1   14.80   12.10
  -3 -13  -1    5.80    9.00
  -3 -13  -1   21.60    9.80
   3 -13   1   35.10   12.30
  -3 -13  -1   10.10    9.70
  -3 -13  -1   15.20   11.10
   3 -13   1   10.50   10.00
   3 -13   1   35.60   11.80
  -3 -13  -1    4.40   10.50
  -3  13  -1   12.20    9.80
   3  13   1   22.60    9.70
  -3  13  -1   11.80   10.20
   3  13   1   20.10    9.30
  -3  13  -1   11.90    9.80
   3  13   1   23.60    9.70
  -3  13  -1   13.50   11.10
  -3  13  -1   28.70   11.60
   3  13   1   22.20   10.00
   4 -13   1    3.30   11.60
  -4 -13  -1    6.80   12.50
  -4 -13  -1   -8.80   12.40
  -4 -13  -1   -8.30   11.10
   4 -13   1    1.10   13.10
   4 -13   1   -7.90   16.10
   4 -13   1   12.20   15.10
  -4 -13  -1    3.40   12.80
  -4 -13  -1    3.70   11.40
  -4  13  -1   -3.10   11.90
   4  13   1    5.20   11.20
   4  13   1   -8.20   13.00
  -4  13  -1    3.70   14.50
  -4  13  -1   -8.80   11.70
  -4  13  -1    0.80   12.80
   4  13   1   10.40   11.30
  -4  13  -1    9.20   13.60
  -4 -14   1   46.40   13.30
  -4 -14   1   32.90   12.30
   4 -14  -1   52.79   14.90
  -4 -14   1    8.20   13.40
   4 -14  -1   28.50   15.50
   4 -14  -1   17.30   12.70
  -4 -14   1   61.29   12.50
   4 -14  -1   56.79   16.30
  -4 -14   1   64.29   13.30
   4  14  -1   15.00   12.00
  -4  14   1   14.10   14.50
   4  14  -1   35.00   13.30
  -4  14   1   51.89   15.10
  -4  14   1   10.90   13.50
   4  14  -1   27.30   12.70
  -4  14   1   37.90   15.60
  -4  14   1   10.70   11.50
   4  14  -1   48.20   11.70
   3 -14  -1   11.80   11.60
   3 -14  -1    7.30   12.80
   3 -14  -1   14.50   12.50
   3 -14  -1   20.00   14.50
  -3 -14   1   17.40   10.90
  -3 -14   1    1.20   12.60
  -3 -14   1   20.00   11.00
  -3 -14   1   17.30   11.90
  -3 -14   1   13.70   11.20
   3  14  -1   12.90   11.20
   3  14  -1    3.50    9.40
   3  14  -1   25.00   11.00
   3  14  -1    0.40   10.20
  -3  14   1   15.80   11.60
  -3  14   1   12.50    9.60
  -3  14   1    5.40   12.80
  -3  14   1   27.10   11.60
  -3  14   1   14.40   13.90
   2 -14  -1   49.50    9.50
  -2 -14   1   58.19   10.30
   2 -14  -1   37.20   10.80
  -2 -14   1   53.09   12.40
   2 -14  -1   83.99   12.90
  -2 -14   1   65.29   10.60
  -2 -14   1   47.10   10.50
  -2 -14   1   45.20   10.40
   2 -14  -1   39.20   12.80
   2 -14  -1   72.99   13.10
  -2  14   1   59.39   10.30
   2  14  -1   68.19   10.70
   2  14  -1   63.99    9.30
  -2  14   1   78.79   12.70
   2  14  -1   72.69    9.90
  -2  14   1   81.49   13.00
  -2  14   1   71.59   11.70
   2  14  -1   50.99   10.80
  -2  14   1   91.49   15.10
  -2  14   1   60.59   11.70
   2  14  -1   55.49   11.50
   2  14  -1   59.49   11.10
   1 -14  -1   52.19   11.80
  -1 -14   1   37.00   10.50
   1 -14  -1   33.50   11.80
   1 -14  -1   33.70    9.10
  -1 -14   1   48.70    9.80
   1 -14  -1   39.80    9.80
  -1 -14   1   43.20    9.50
  -1 -14   1   57.49   11.50
  -1 -14   1   63.19   11.90
  -1  14   1   19.60    9.40
  -1  14   1   35.60    9.40
   1  14  -1   55.89    9.30
   1  14  -1   68.59   14.40
   1  14  -1   31.60    9.10
   1  14  -1   62.29   11.50
   1  14  -1   35.90   10.80
  -1  14   1   32.90    9.70
  -1  14   1   63.49   11.30
   1  14  -1   52.49    9.70
   0 -14  -1   76.79   15.30
   0 -14  -1   92.39   10.30
   0 -14   1   82.19   15.20
   0 -14  -1   98.49   17.70
   0 -14   1  101.79   18.50
   0 -14  -1  110.99   16.50
   0 -14   1   78.79   15.20
   0 -14   1   91.29   16.70
   0 -14   1   87.19   11.30
   0  14   1   93.39   16.50
   0  14   1   92.39   14.10
   0  14   1   91.59   13.80
   0  14  -1   64.69    9.60
   0  14  -1   67.29   10.40
   0  14  -1   95.79   12.20
   0  14  -1  108.19   15.00
   0  14  -1  106.69   15.90
   0  14   1   82.79   15.30
   0  14   1  115.59   14.80
   0  14  -1   83.49   13.50
   0  14   1   90.39   15.90
  -1 -14  -1  106.89   17.70
  -1 -14  -1  109.19   18.10
   1 -14   1  160.78   19.60
   1 -14   1   94.89   10.60
  -1 -14  -1  112.89   15.80
   1 -14   1  111.39   18.30
  -1 -14  -1  119.19   17.80
   1 -14   1  101.89   16.20
  -1 -14  -1  120.89   19.90
   1 -14   1  140.29   19.20
  -1  14  -1  142.09   15.10
   1  14   1  130.59   16.20
   1  14   1   93.99   16.50
   1  14   1  134.09   17.70
  -1  14  -1  126.09   16.70
   1  14   1  119.89   14.90
   1  14   1  114.39   13.10
   1  14   1   89.49   17.10
  -1  14  -1  136.89   18.10
  -1  14  -1   84.69   16.60
  -1  14  -1  146.99   16.10
  -1  14  -1  156.68   17.60
   2 -14   1   36.40   11.30
   2 -14   1   37.60   12.70
  -2 -14  -1   42.50   12.80
   2 -14   1   31.90   12.20
  -2 -14  -1   36.70   10.40
  -2 -14  -1   20.00   10.90
  -2 -14  -1   36.90   11.90
  -2 -14  -1   17.90   10.70
   2 -14   1   33.00   13.90
   2  14   1   34.10   10.60
  -2  14  -1   44.70   13.00
  -2  14  -1   46.50   14.20
  -2  14  -1   38.30   10.30
  -2  14  -1   37.50   11.10
   2  14   1   45.00   10.20
  -2  14  -1   45.10   10.60
   2  14   1   24.20   10.90
   2  14   1   42.00   10.30
   2  14   1   28.90    7.90
   3 -14   1  134.49   22.80
   3 -14   1  154.78   23.40
  -3 -14  -1   93.29   13.10
   3 -14   1  109.19   19.30
  -3 -14  -1  107.19   20.10
  -3 -14  -1  126.09   19.80
   3 -14   1  128.39   22.20
  -3 -14  -1   97.39   13.90
  -3  14  -1  139.29   20.90
  -3  14  -1  140.09   20.10
  -3  14  -1  102.09   18.70
  -3  14  -1  147.09   16.10
   3  14   1  106.79   19.40
   3  14   1   80.89   12.70
   3  14   1   99.19   18.70
   2 -15  -1    4.20   13.70
  -2 -15   1   -6.00   13.50
   2 -15  -1  -14.10   11.30
   2 -15  -1    9.10   15.80
  -2 -15   1  -11.60   12.00
  -2 -15   1   14.30   12.40
   2 -15  -1   35.50   16.00
  -2 -15   1   -4.30   14.00
   2 -15  -1    2.20   13.30
  -2 -15   1   20.80   13.50
  -2  15   1    9.40   11.30
   2  15  -1   10.50   12.40
  -2  15   1    2.20   12.70
  -2  15   1   14.40   13.60
   2  15  -1    2.90    7.40
   2  15  -1   -4.50    8.60
   2  15  -1    5.20   10.60
  -2  15   1  -19.40   12.80
   2  15  -1  -13.50   11.90
  -2  15   1    8.60   13.40
  -2  15   1   30.20   13.70
   1 -15  -1   41.60   12.00
  -1 -15   1   28.30   11.70
   1 -15  -1   21.70   11.30
   1 -15  -1   27.40   13.70
   1 -15  -1   18.70   13.60
  -1 -15   1   28.40   11.80
  -1 -15   1   45.40   12.70
  -1  15   1   25.80   11.40
  -1  15   1   43.90   10.60
  -1  15   1   29.30   11.10
   1  15  -1   31.30   13.20
   1  15  -1   36.10   12.80
   1  15  -1   32.00    8.80
   1  15  -1   32.00   12.30
  -1  15   1   50.09   14.20
  -1  15   1   27.70   12.10
   1  15  -1   43.50   11.30
   1  15  -1   45.70   10.20
   0 -15   1   14.00   11.10
   0 -15  -1   34.30   13.50
   0 -15   1   21.70   12.00
   0 -15   1   19.20   14.30
   0 -15  -1   21.30   12.00
   0 -15   1   49.00   13.80
   0 -15  -1   30.20   13.50
   0 -15  -1   25.10   11.40
   0  15  -1   20.00   13.40
   0  15  -1   22.10   11.60
   0  15   1   43.20   13.00
   0  15  -1   25.20   10.10
   0  15   1   18.20   10.60
   0  15  -1   22.60   10.80
   0  15   1   19.40   10.10
   0  15   1   32.90   11.70
   0  15   1   23.90   11.10
   0  15  -1   32.70   10.60
   0  15  -1    8.70   12.20
   0  15   1   18.10   10.10
  -1 -15  -1   34.60   13.90
   1 -15   1    7.70   14.30
   1 -15   1   13.20   11.20
   1 -15   1   12.10   12.80
   1 -15   1    0.70   14.40
  -1 -15  -1   25.40   12.30
   1 -15   1   15.50   13.30
  -1 -15  -1   18.70   12.00
  -1 -15  -1   37.80   12.50
   1  15   1   21.20    9.30
  -1  15  -1   31.30   11.70
   1  15   1   14.50   12.70
  -1  15  -1   42.70   11.00
  -1  15  -1   33.60   12.40
  -1  15  -1   40.60   13.10
   1  15   1   29.30   10.10
   1  15   1   37.70   10.20
  -1  15  -1    7.60   11.10
   1  15   1   15.50   12.70
   1  15   1   23.00   12.20
  -2 -15  -1   49.00   13.30
   2 -15   1   25.60   16.50
   2 -15   1   60.29   15.20
  -2 -15  -1   49.00   14.80
   2 -15   1   42.50   14.60
  -2 -15  -1   36.90   13.00
  -2 -15  -1   14.70   13.20
   2 -15   1   17.30   13.50
   2  15   1   48.20   12.40
   2  15   1   46.40   13.30
  -2  15  -1   36.10   16.40
  -2  15  -1   34.70   12.20
  -2  15  -1   51.79   14.00
   2  15   1   18.60   12.40
   2  15   1   24.20   14.80
  -2  15  -1   40.80   13.60
   2  15   1   34.90    9.40
   2  15   1   38.70    8.00
  -2  15  -1   55.99   12.70
  -8   0   2    8.30    7.50
  -8   0   2    7.00    5.10
  -8   0   2    8.50    9.50
  -8   0   2   -5.40    6.00
  -7   0   2   56.39    9.00
  -7   0   2   63.59   11.70
  -7   0   2   52.49    5.00
  -6   0   2   43.90    6.80
  -6   0   2   34.60    6.50
  -5   0   2  146.69    9.00
  -4   0   2  318.37   15.60
  -3   0   2   12.10    3.40
  -3   0   2    7.40    2.80
  -3   0   2    6.30    4.00
  -2   0   2 4902.51  193.68
  -2   0   2 5234.28  192.68
   2   0  -2 5106.29  193.58
  -2   0   2 4718.83  192.48
   2   0  -2 5349.26  193.68
  -1   0   2 4849.02  179.38
   1   0  -2 4559.64  179.58
  -1   0   2 4914.51  179.28
   1   0  -2 4786.12  179.88
  -1   0   2 4491.05  179.68
  -1   0   2 4506.55  179.08
   1   0  -2 4827.92  178.88
   1   0  -2 4571.94  179.28
  -1   0   2 4765.12  179.88
   1   0  -2 4520.45  178.68
   0   0  -2 5389.36  215.38
   0   0   2 5316.87  215.28
   0   0   2 5785.92  216.18
   0   0   2 5932.21  215.68
   0   0   2 5849.02  215.98
   0   0  -2 5374.76  215.68
   0   0   2 5555.24  216.18
   0   0  -2 5408.96  215.98
   0   0  -2 6026.10  215.68
  -1   0  -2 3558.04  145.79
   1   0   2 3994.10  147.99
   1   0   2 3684.63  146.59
   1   0   2 3944.51  145.79
  -1   0  -2 3573.14  146.39
   1   0   2 3804.42  146.59
  -1   0  -2 3554.94  147.29
   1   0   2 3604.74  145.49
  -1   0  -2 3975.30  146.19
  -1   0  -2 3928.81  147.09
  -2   0  -2  226.78   14.80
   2   0   2  211.58   15.30
  -2   0  -2  204.68   14.30
  -2   0  -2  212.48   15.50
  -2   0  -2  202.48   13.70
   2   0   2  199.88   13.40
   2   0   2  193.88   12.20
  -2   0  -2  192.58   15.70
   2   0   2  216.78   17.50
   2   0   2  218.68   13.40
   3   0   2  264.67   16.80
  -3   0  -2  290.57   16.70
   3   0   2  276.77   13.70
  -3   0  -2  283.97   17.50
   3   0   2  247.58   12.20
  -3   0  -2  264.37   15.20
   3   0   2  271.17   20.10
  -3   0  -2  253.77   15.60
   4   0   2   36.20    7.20
   4   0   2   27.80    7.40
  -4   0  -2   28.60    5.30
  -4   0  -2   22.90    4.00
  -4   0  -2   23.30    5.70
  -4   0  -2   23.20    5.10
  -4   0  -2   27.50    5.80
   5   0   2   20.70    5.80
  -5   0  -2   14.40    4.70
  -5   0  -2   19.60    4.30
  -5   0  -2   13.30    5.20
   5   0   2   16.40    6.40
  -5   0  -2   19.90    4.60
  -5   0  -2   23.60    6.80
   6   0   2   35.40    6.80
   6   0   2   36.40    6.60
  -6   0  -2   23.30    6.00
  -6   0  -2   49.50    8.80
  -6   0  -2   39.50    7.10
  -6   0  -2   43.10    6.00
  -6   0  -2   33.10    6.40
  -7   0  -2   -4.80   11.10
  -7   0  -2   -4.00    8.00
  -7   0  -2    3.10    8.20
  -7   0  -2    3.60    7.90
   7   0   2   -8.20    7.00
  -7   0  -2   19.10    8.40
   7   0   2   -1.40    6.90
  -8  -1   2    9.40   10.70
  -8  -1   2    0.00    7.80
  -8   1   2   17.30    5.90
  -8   1   2   11.60    7.40
  -8   1   2    0.90    9.80
  -8   1   2   10.90    6.80
  -7  -1   2    2.30    6.70
  -7  -1   2    9.00    5.50
  -7   1   2   22.50    7.60
  -7   1   2   10.20    4.10
  -7   1   2   15.70    4.20
  -6  -1   2  116.19   11.00
  -6  -1   2  135.59    9.40
  -6   1   2  134.19    8.20
  -6   1   2  130.79    7.20
  -6   1   2  130.19    7.20
  -5  -1   2   48.10    5.10
  -5  -1   2   33.80    6.40
  -5   1   2   43.20    3.50
  -5   1   2   45.30    4.10
  -4  -1   2  219.48   12.40
  -4   1   2  211.88   11.60
  -4   1   2  251.37   11.20
  -4   1   2  233.58   10.50
  -4   1   2  230.58   11.90
  -3  -1   2  245.98   13.20
   3  -1  -2  276.67   15.20
   3  -1  -2  281.47   15.10
  -3   1   2  293.47   13.40
  -3   1   2  270.67   12.80
  -3   1   2  279.17   14.10
  -3   1   2  278.07   14.50
  -2  -1   2  424.76   20.00
  -2  -1   2  420.66   18.60
   2  -1  -2  400.96   18.20
  -2  -1   2  429.36   20.30
   2  -1  -2  439.46   18.50
   2  -1  -2  439.76   21.30
  -2  -1   2  415.86   18.70
  -2  -1   2  463.25   18.90
   2   1  -2  469.95   20.40
  -2   1   2  463.65   20.30
  -2   1   2  462.35   21.70
  -2   1   2  422.36   20.00
   2   1  -2  460.95   19.50
  -2   1   2  426.06   21.10
   2   1  -2  461.65   20.30
  -1  -1   2   87.79    8.10
  -1  -1   2   77.29    9.50
  -1  -1   2   63.99   10.00
  -1  -1   2   80.59   10.60
  -1  -1   2   75.39    8.90
   1  -1  -2   84.19    9.90
   1  -1  -2   68.09   11.10
   1  -1  -2   78.99    9.20
   1  -1  -2   70.89   10.00
   1   1  -2   74.59    7.60
  -1   1   2   79.19   10.40
   1   1  -2   91.69    8.40
  -1   1   2   95.79   10.10
  -1   1   2   74.79   10.80
   1   1  -2   93.19   10.50
   1   1  -2   85.99    8.80
  -1   1   2   79.89   11.10
  -1   1   2   87.59   11.30
   1   1  -2   83.59    7.90
   0  -1   2  594.24   29.10
   0  -1  -2  658.83   28.60
   0  -1  -2  595.54   28.10
   0  -1  -2  595.64   29.50
   0  -1  -2  668.23   29.80
   0  -1   2  583.94   28.30
   0  -1   2  657.53   28.40
   0  -1   2  636.64   28.50
   0  -1  -2  612.84   29.00
   0  -1   2  648.14   29.40
   0   1  -2  600.34   27.90
   0   1   2  663.43   28.90
   0   1  -2  656.23   28.30
   0   1   2  604.34   29.00
   0   1   2  663.13   29.80
   0   1  -2  613.84   29.00
   0   1  -2  663.03   29.50
   0   1   2  659.83   29.40
   0   1   2  620.04   28.50
   0   1  -2  608.84   28.20
  -1  -1  -2  315.07   17.50
   1  -1   2  257.07   17.00
  -1  -1  -2  304.07   18.50
  -1  -1  -2  272.67   17.30
   1  -1   2  298.47   17.90
   1  -1   2  296.57   18.30
  -1  -1  -2  289.97   16.70
   1  -1   2  295.77   17.10
   1  -1   2  264.07   16.30
  -1   1  -2  296.47   17.20
   1   1   2  289.17   17.80
   1   1   2  295.07   19.10
  -1   1  -2  299.47   18.10
   1   1   2  280.27   17.10
   1   1   2  278.37   16.00
  -1   1  -2  271.67   17.70
  -1   1  -2  271.67   17.40
   1   1   2  307.97   16.40
  -1   1  -2  273.17   16.90
  -2  -1  -2  735.33   33.50
  -2  -1  -2  710.83   34.10
   2  -1   2  781.92   37.20
  -2  -1  -2  826.22   34.30
   2  -1   2  727.63   32.80
   2  -1   2  706.43   34.10
  -2  -1  -2  796.72   35.20
   2  -1   2  788.32   33.70
  -2  -1  -2  700.83   36.30
   2  -1   2  764.92   35.10
  -2   1  -2  727.73   33.90
   2   1   2  704.63   31.80
   2   1   2  805.22   32.80
   2   1   2  783.02   37.50
  -2   1  -2  796.42   35.60
  -2   1  -2  805.12   34.60
   2   1   2  752.92   33.70
  -2   1  -2  725.93   34.60
  -2   1  -2  719.83   36.20
   2   1   2  793.22   34.90
  -3  -1  -2  247.98   17.20
  -3  -1  -2  216.38   13.80
  -3  -1  -2  242.68   14.70
  -3  -1  -2  233.28   16.00
   3  -1   2  235.18   16.30
   3  -1   2  247.58   13.30
   3  -1   2  206.28   11.30
  -3  -1  -2  213.38   13.40
  -3   1  -2  237.58   16.10
  -3   1  -2  240.48   15.50
  -3   1  -2  207.98   13.60
   3   1   2  195.08    9.70
  -3   1  -2  227.58   14.50
   3   1   2  249.38   11.20
   3   1   2  238.58   15.60
  -3   1  -2  209.68   16.20
   3   1   2  238.08   19.10
  -4  -1  -2  223.28   14.10
  -4  -1  -2  202.58   12.50
  -4  -1  -2  218.78   13.00
   4  -1   2  214.38   15.40
  -4  -1  -2  215.48   13.00
  -4  -1  -2  196.98   15.20
   4  -1   2  219.88   15.60
   4   1   2  228.48   14.80
  -4   1  -2  226.38   15.50
  -4   1  -2  198.38   12.90
  -4   1  -2  238.28   14.80
  -4   1  -2  213.98   13.00
   4   1   2  225.18   15.30
  -5  -1  -2  177.88   11.80
  -5  -1  -2  174.78   14.80
   5  -1   2  157.38   14.50
  -5  -1  -2  177.68   12.80
   5  -1   2  178.08   13.10
  -5  -1  -2  186.78   11.60
  -5  -1  -2  182.18   11.30
   5   1   2  182.58   13.90
  -5   1  -2  180.68   12.30
  -5   1  -2  165.98   14.40
  -5   1  -2  173.18   11.70
  -5   1  -2  189.68   13.90
   5   1   2  147.29   12.20
  -5   1  -2  185.98   12.10
   6  -1   2   17.20    6.30
  -6  -1  -2   29.70    6.00
  -6  -1  -2   17.20    5.60
  -6  -1  -2   15.00    6.90
   6  -1   2   23.70    6.90
  -6  -1  -2   15.30    5.80
  -6  -1  -2   19.80    8.40
  -6   1  -2   12.70    8.80
  -6   1  -2   18.30    5.80
   6   1   2   21.40    6.50
  -6   1  -2   17.00    6.40
   6   1   2   27.00    5.80
  -6   1  -2   28.70    7.10
  -6   1  -2    3.70    6.20
  -7  -1  -2   18.80    7.80
  -7  -1  -2   -6.10   12.00
   7  -1   2    6.30    8.10
  -7  -1  -2   12.30    7.70
  -7  -1  -2   12.90    8.40
   7  -1   2   13.00    7.70
  -7  -1  -2    7.00    8.10
  -7   1  -2   16.90    8.60
  -7   1  -2   22.40    8.10
  -7   1  -2   -3.40   10.50
  -7   1  -2    9.50    8.00
  -7   1  -2   15.70    8.80
  -8  -2   2   87.19   14.20
  -8  -2   2   90.69   16.50
  -8   2   2  110.79   10.80
  -8   2   2   65.49   11.90
  -8   2   2   92.99   18.30
  -7  -2   2   10.40    5.80
  -7  -2   2   11.90    7.10
  -7   2   2    7.80    4.60
  -7   2   2   22.40    5.30
  -6  -2   2  723.93   35.80
  -6  -2   2  736.63   33.80
  -6   2   2  734.33   31.80
  -6   2   2  773.12   32.50
   5  -2  -2   34.50    6.80
  -5  -2   2   33.50    5.10
  -5  -2   2   30.90    5.60
  -5   2   2   23.00    4.50
  -5   2   2   30.00    4.70
  -5   2   2   25.10    4.50
  -5   2   2   23.00    4.40
   4  -2  -2 1965.70   75.79
   4  -2  -2 1953.20   75.79
  -4  -2   2 1803.92   77.09
  -4  -2   2 1804.32   76.09
  -4   2   2 1907.71   75.89
  -4   2   2 1858.11   75.69
  -4   2   2 1867.41   74.89
  -4   2   2 2012.50   75.19
  -3  -2   2  266.57   14.50
   3  -2  -2  281.17   16.30
  -3  -2   2  276.77   14.60
   3  -2  -2  289.47   17.00
  -3   2   2  299.07   15.10
   3   2  -2  292.97   16.00
  -3   2   2  290.07   13.90
  -3   2   2  281.97   15.70
  -3   2   2  282.57   14.90
  -2  -2   2  725.93   30.40
  -2  -2   2  770.42   30.60
  -2  -2   2  742.23   31.80
   2  -2  -2  800.52   31.90
  -2  -2   2  747.73   32.00
   2  -2  -2  791.12   33.60
   2  -2  -2  731.93   31.20
  -2  -2   2  750.12   31.70
   2   2  -2  776.62   32.20
  -2   2   2  720.93   32.50
  -2   2   2  704.23   33.10
   2   2  -2  751.32   31.90
   2   2  -2  786.12   32.10
  -2   2   2  756.72   32.50
  -2   2   2  745.93   33.40
   1  -2  -2  828.82   34.80
   1  -2  -2  877.81   38.10
  -1  -2   2  876.11   37.30
   1  -2  -2  888.81   37.10
  -1  -2   2  894.21   36.50
   1  -2  -2  846.92   37.70
  -1  -2   2  822.62   37.10
  -1  -2   2  838.52   36.20
   1  -2  -2  828.62   36.70
  -1  -2   2  807.92   36.20
   1   2  -2  908.91   37.40
  -1   2   2  929.31   37.40
  -1   2   2  852.21   37.20
  -1   2   2  850.01   37.90
   1   2  -2  882.71   36.30
  -1   2   2  893.31   38.70
  -1   2   2  890.81   38.10
   1   2  -2  886.11   35.90
   0  -2  -2  690.63   30.00
   0  -2   2  674.33   29.20
   0  -2   2  620.14   29.60
   0  -2   2  700.73   31.20
   0  -2   2  612.64   30.30
   0  -2  -2  719.03   31.30
   0  -2  -2  627.84   30.40
   0  -2   2  693.63   30.20
   0  -2  -2  647.64   29.80
   0  -2  -2  629.34   31.20
   0   2  -2  641.34   29.70
   0   2   2  707.63   31.10
   0   2  -2  695.53   31.10
   0   2   2  680.73   29.80
   0   2   2  630.34   30.40
   0   2  -2  698.63   29.80
   0   2   2  621.14   29.40
   0   2  -2  686.53   29.90
   0   2  -2  634.94   28.90
   0   2  -2  628.84   30.40
  -1  -2  -2 1737.33   75.39
   1  -2   2 1751.32   74.49
  -1  -2  -2 1940.51   73.89
  -1  -2  -2 1816.72   74.39
  -1  -2  -2 1963.40   74.99
   1  -2   2 2000.50   75.49
  -1  -2  -2 1804.32   73.49
   1  -2   2 1744.43   73.49
   1  -2   2 1962.50   74.19
  -1   2  -2 1693.33   74.49
  -1   2  -2 1726.53   74.49
   1   2   2 1878.41   74.59
  -1   2  -2 1934.11   74.39
   1   2   2 1869.61   73.19
  -1   2  -2 1756.02   73.79
  -1   2  -2 1891.11   75.19
   1   2   2 1753.42   72.89
   1   2   2 1754.62   73.99
   2  -2   2  200.88   14.20
  -2  -2  -2  255.67   16.40
  -2  -2  -2  216.18   14.70
   2  -2   2  229.68   16.90
  -2  -2  -2  220.78   17.10
  -2  -2  -2  240.88   15.10
  -2  -2  -2  215.18   14.10
   2  -2   2  226.18   13.70
   2   2   2  248.68   13.80
  -2   2  -2  237.88   15.80
  -2   2  -2  218.28   15.30
  -2   2  -2  217.68   16.20
   2   2   2  223.98   12.30
  -2   2  -2  215.38   14.80
  -2   2  -2  239.68   16.90
   2   2   2  233.78   15.90
   3  -2   2 1350.16   51.29
   3  -2   2 1162.98   52.49
  -3  -2  -2 1200.48   51.39
  -3  -2  -2 1182.98   51.99
   3  -2   2 1170.98   50.19
  -3  -2  -2 1315.07   53.29
  -3  -2  -2 1187.38   55.69
  -3  -2  -2 1354.96   52.29
   3  -2   2 1299.87   54.19
  -3   2  -2 1141.99   51.99
  -3   2  -2 1203.18   53.09
   3   2   2 1128.49   53.89
   3   2   2 1226.88   52.49
  -3   2  -2 1262.77   52.99
   3   2   2 1258.67   56.89
  -3   2  -2 1154.88   55.39
  -3   2  -2 1319.07   54.49
   4  -2   2   76.19    5.90
  -4  -2  -2   71.49    6.90
  -4  -2  -2   70.29    6.90
  -4  -2  -2   68.59    6.80
   4  -2   2   63.19    4.00
  -4  -2  -2   76.39    8.60
   4  -2   2   64.29    9.70
  -4  -2  -2   57.99    8.30
  -4   2  -2   58.39    7.10
  -4   2  -2   77.29    9.50
  -4   2  -2   68.49    8.90
  -4   2  -2   70.69    8.80
   4   2   2   73.09   10.40
   4   2   2   70.19    9.20
  -4   2  -2   75.29    7.40
   4   2   2   64.99   12.90
  -5  -2  -2   87.69    8.10
  -5  -2  -2   69.29    8.00
   5  -2   2   89.89   11.30
  -5  -2  -2   92.19    8.50
   5  -2   2  113.89   10.50
  -5  -2  -2   96.09   11.30
  -5  -2  -2   91.19    9.60
  -5   2  -2   94.99   11.30
  -5   2  -2   88.09    9.10
  -5   2  -2   84.49    8.90
  -5   2  -2  112.59   10.90
  -5   2  -2   92.69   11.20
   5   2   2  109.19   10.90
   5   2   2   90.89    9.50
  -6  -2  -2   12.00    5.70
   6  -2   2   21.70    6.80
   6  -2   2   24.10    6.40
  -6  -2  -2   19.80    6.20
  -6  -2  -2   16.40    8.70
  -6  -2  -2    8.10    5.70
  -6  -2  -2   11.00    6.60
  -6   2  -2   18.20    6.20
  -6   2  -2   15.30    8.80
   6   2   2   11.60    5.70
  -6   2  -2   23.90    7.00
  -6   2  -2   20.90    6.70
  -6   2  -2   17.40    6.70
   6   2   2   17.70    5.80
  -7  -2  -2   10.40    8.30
  -7  -2  -2    4.00   12.60
  -7  -2  -2   10.20    7.90
   7  -2   2   -1.90    7.90
  -7  -2  -2   -3.50    7.60
   7  -2   2   17.50    8.60
  -7  -2  -2    3.90    7.70
  -7   2  -2    5.30    8.70
  -7   2  -2   12.00   13.60
  -7   2  -2   -3.10    8.70
  -7   2  -2   17.80    9.40
  -7   2  -2    9.40    9.10
  -8  -3   2   18.80   10.00
  -8  -3   2   20.90    8.60
  -8   3   2   13.90   12.50
  -8   3   2   25.70    8.30
  -7  -3   2   41.20    7.00
  -7  -3   2   28.80    6.30
  -7   3   2   21.90    5.30
  -7   3   2   40.60    6.30
  -7   3   2   41.00    7.80
  -7   3   2   26.00    6.20
   6  -3  -2  288.97   15.50
  -6  -3   2  272.77   15.60
  -6  -3   2  274.87   16.50
  -6   3   2  278.07   14.80
  -6   3   2  261.57   14.70
  -6   3   2  292.77   16.20
  -6   3   2  292.47   14.70
   5  -3  -2  202.88   13.00
  -5  -3   2  192.68   12.50
  -5  -3   2  204.78   12.10
   5  -3  -2  210.08   13.30
  -5   3   2  194.98   11.20
  -5   3   2  180.78   11.00
  -5   3   2  181.18   11.10
  -5   3   2  209.08   12.20
  -4  -3   2  376.26   19.40
   4  -3  -2  407.76   20.90
   4  -3  -2  398.36   21.20
  -4  -3   2  382.26   19.40
  -4   3   2  360.86   18.60
  -4   3   2  404.46   18.80
  -4   3   2  377.96   19.20
  -4   3   2  368.26   19.00
  -4   3   2  399.56   19.50
  -3  -3   2 1179.38   49.40
   3  -3  -2 1243.68   48.70
  -3  -3   2 1192.58   50.99
   3  -3  -2 1229.88   51.89
  -3  -3   2 1197.98   49.20
   3  -3  -2 1162.98   48.40
  -3   3   2 1276.67   49.40
  -3   3   2 1287.17   51.19
  -3   3   2 1284.17   52.39
  -3   3   2 1210.88   50.89
  -3   3   2 1226.78   51.89
   3   3  -2 1275.07   51.59
   2  -3  -2  506.45   25.10
  -2  -3   2  481.35   23.30
   2  -3  -2  464.35   22.60
  -2  -3   2  464.75   21.40
   2  -3  -2  516.45   23.50
  -2  -3   2  458.95   22.80
  -2  -3   2  470.75   22.80
  -2  -3   2  504.25   21.80
   2  -3  -2  456.25   23.80
   2  -3  -2  468.05   21.10
  -2   3   2  531.35   21.60
  -2   3   2  533.05   24.10
   2   3  -2  509.35   23.30
  -2   3   2  470.05   24.40
  -2   3   2  475.45   23.80
  -2   3   2  529.05   25.30
   2   3  -2  535.65   23.90
   2   3  -2  511.25   23.10
   1  -3  -2 2309.67   89.29
  -1  -3   2 2351.36   89.59
   1  -3  -2 2296.67   90.19
  -1  -3   2 2119.49   88.59
  -1  -3   2 2349.46   88.59
  -1  -3   2 2188.08   88.49
  -1  -3   2 2155.98   89.29
   1  -3  -2 2145.09   88.89
   1  -3  -2 2147.39   89.79
   1  -3  -2 2136.39   87.39
  -1   3   2 2315.37   90.19
  -1   3   2 2369.76   89.49
  -1   3   2 2292.37   87.59
   1   3  -2 2332.07   87.99
  -1   3   2 2165.68   89.99
  -1   3   2 2304.87   90.99
  -1   3   2 2189.18   89.29
   1   3  -2 2323.77   89.49
   1   3  -2 2317.17   88.99
   1   3  -2 2188.58   87.79
   1   3  -2 2190.78   88.99
   0  -3   2 4852.01  181.98
   0  -3  -2 4434.66  183.38
   0  -3  -2 4575.94  182.68
   0  -3   2 4980.20  183.08
   0  -3   2 4547.35  181.78
   0  -3  -2 4840.42  181.98
   0  -3  -2 4594.44  181.88
   0  -3   2 4556.14  182.58
   0  -3  -2 4506.05  181.28
   0  -3  -2 4946.60  183.18
   0   3  -2 4513.45  182.38
   0   3  -2 4803.32  182.08
   0   3   2 4916.21  182.98
   0   3   2 4832.12  183.78
   0   3   2 4516.05  181.58
   0   3  -2 4585.24  181.58
   0   3   2 4909.61  181.98
   0   3  -2 4553.14  180.78
   0   3   2 4412.86  182.38
   0   3  -2 5049.59  183.08
   0   3  -2 4941.61  181.98
  -1  -3  -2   95.69   11.30
  -1  -3  -2  117.19   12.60
  -1  -3  -2   91.49   11.10
  -1  -3  -2   78.09   10.50
  -1  -3  -2   90.99   10.00
   1  -3   2   97.59   12.30
   1  -3   2   98.59   12.70
  -1  -3  -2   94.89   12.50
   1  -3   2   88.89   10.40
   1   3   2   99.99   13.80
  -1   3  -2  107.89   11.80
   1   3   2   90.09    9.60
  -1   3  -2   94.19   11.00
  -1   3  -2   99.79   11.10
   1   3   2   90.79   10.00
   1   3   2   93.49   11.80
   1   3   2   98.69   10.60
  -1   3  -2  105.59   11.70
  -1   3  -2  110.79   13.40
  -2  -3  -2 1406.16   60.09
  -2  -3  -2 1549.74   61.89
  -2  -3  -2 1555.14   60.59
  -2  -3  -2 1431.46   60.99
   2  -3   2 1389.46   61.39
   2  -3   2 1559.64   62.89
  -2  -3  -2 1402.26   63.39
   2  -3   2 1386.36   59.89
  -2   3  -2 1588.24   63.09
   2   3   2 1340.47   57.99
  -2   3  -2 1432.46   61.09
   2   3   2 1502.95   64.39
  -2   3  -2 1384.66   62.69
  -2   3  -2 1370.46   61.59
  -2   3  -2 1556.74   61.99
   2   3   2 1448.96   60.99
   2   3   2 1530.75   58.89
  -3  -3  -2   54.29    9.30
  -3  -3  -2   40.40    5.90
   3  -3   2   50.19    9.40
   3  -3   2   50.79    5.80
  -3  -3  -2   50.49    8.60
   3  -3   2   51.29    5.40
   3  -3   2   42.20    9.10
  -3  -3  -2   45.40    7.40
  -3  -3  -2   40.90    6.00
   3   3   2   49.30   11.00
  -3   3  -2   32.20    6.10
  -3   3  -2   39.90    7.20
  -3   3  -2   47.10    9.30
   3   3   2   49.40    9.80
  -3   3  -2   56.39    6.70
  -3   3  -2   51.29    9.10
   3   3   2   49.90    9.10
   4  -3   2  269.97   13.40
  -4  -3  -2  225.28   13.40
   4  -3   2  235.68   16.30
  -4  -3  -2  253.57   16.60
  -4  -3  -2  224.08   13.80
  -4  -3  -2  237.18   14.00
  -4  -3  -2  249.08   14.90
   4  -3   2  216.88   11.50
   4   3   2  243.78   15.40
   4   3   2  254.97   15.90
   4   3   2  262.37   20.70
  -4   3  -2  264.97   17.40
  -4   3  -2  227.08   14.60
  -4   3  -2  220.08   14.10
  -4   3  -2  224.28   16.50
  -4   3  -2  263.07   17.20
   5  -3   2   43.10    8.90
  -5  -3  -2   32.50    4.90
  -5  -3  -2   28.10    6.10
  -5  -3  -2   32.90    6.50
  -5  -3  -2   38.30    5.00
   5  -3   2   38.00    8.70
  -5  -3  -2   41.20    7.80
  -5   3  -2   30.40    5.20
  -5   3  -2   30.00    7.70
  -5   3  -2   26.70    5.80
   5   3   2   34.50    7.10
  -5   3  -2   34.70    5.50
   5   3   2   41.30    8.50
   5   3   2   31.70    5.50
  -5   3  -2   33.80    7.40
   6  -3   2   28.80    7.50
   6  -3   2   38.40    7.50
  -6  -3  -2   30.60    7.80
  -6  -3  -2   25.70    6.10
  -6  -3  -2   52.09    9.20
  -6  -3  -2   32.80    8.90
  -6  -3  -2   40.60    8.10
  -6  -3  -2   25.80    5.70
  -6   3  -2   56.19   10.60
  -6   3  -2   36.50    7.40
  -6   3  -2   36.30    7.20
   6   3   2   21.80    6.30
  -6   3  -2   49.40    9.50
   6   3   2   45.20    8.90
   7  -3   2    5.40    8.60
   7  -3   2   10.50    9.00
  -7  -3  -2   -2.50    7.40
  -7  -3  -2   -1.60   11.50
  -7  -3  -2   15.00    8.30
  -7  -3  -2   10.20   10.00
  -7  -3  -2    5.00    7.70
  -7  -3  -2    3.10    7.90
  -7   3  -2   -5.10   13.40
  -7   3  -2    8.50    9.60
  -7   3  -2    7.10    9.90
  -7   3  -2    9.70    9.30
  -8  -4   2  109.49   16.80
  -8  -4   2  147.19   16.60
  -8   4   2  121.69   14.80
  -8   4   2   95.29   12.50
  -7  -4   2    5.70    7.00
   7  -4  -2   10.40    5.80
  -7  -4   2   10.40    6.60
  -7   4   2    7.10    6.90
  -7   4   2   10.50    5.70
  -7   4   2   19.20    6.50
  -7   4   2    3.60    5.80
  -7   4   2   15.10    6.50
  -6  -4   2  738.73   36.30
   6  -4  -2  764.12   35.40
  -6  -4   2  814.02   36.40
   6  -4  -2  788.82   35.50
  -6   4   2  752.42   34.80
  -6   4   2  767.02   34.70
  -6   4   2  816.42   36.20
  -6   4   2  836.72   36.40
  -6   4   2  726.83   34.60
  -5  -4   2    1.50    3.50
  -5  -4   2   -1.80    3.60
   5  -4  -2   -1.30    4.90
  -5   4   2    0.40    3.50
  -5   4   2   -2.60    3.70
  -5   4   2   -2.50    3.70
  -5   4   2   -7.30    3.90
  -5   4   2    5.70    3.80
   4  -4  -2 1530.45   63.29
   4  -4  -2 1531.35   63.29
  -4  -4   2 1456.65   62.49
  -4  -4   2 1411.46   61.09
  -4   4   2 1558.44   63.39
  -4   4   2 1431.46   61.79
  -4   4   2 1574.04   61.09
  -4   4   2 1552.94   62.39
  -4   4   2 1431.96   62.59
  -3  -4   2  261.57   12.10
  -3  -4   2  254.27   15.40
   3  -4  -2  252.57   13.40
   3  -4  -2  267.17   14.70
  -3  -4   2  275.27   12.40
   3  -4  -2  259.97   14.70
  -3  -4   2  252.17   13.70
  -3  -4   2  261.17   13.20
   3  -4  -2  272.47   17.50
  -3   4   2  288.97   14.80
  -3   4   2  271.67   17.60
  -3   4   2  252.57   15.90
  -3   4   2  248.88   15.10
   3   4  -2  282.77   17.10
  -3   4   2  283.07   16.70
   3   4  -2  284.57   14.50
   3   4  -2  260.57   14.40
  -2  -4   2  904.01   37.30
  -2  -4   2  833.32   38.10
   2  -4  -2  901.61   40.40
   2  -4  -2  824.02   38.00
  -2  -4   2  856.01   37.20
   2  -4  -2  961.40   39.30
  -2  -4   2  857.31   38.90
   2  -4  -2  850.91   36.90
   2  -4  -2  850.41   39.50
  -2  -4   2  941.21   38.70
  -2   4   2  881.91   39.10
  -2   4   2  841.52   39.60
  -2   4   2  904.21   37.30
  -2   4   2  915.41   40.40
   2   4  -2  936.91   38.60
  -2   4   2  922.51   39.40
   2   4  -2  936.41   39.40
  -1  -4   2  241.88   15.80
   1  -4  -2  251.27   16.90
   1  -4  -2  250.47   14.40
   1  -4  -2  244.48   15.70
   1  -4  -2  271.67   17.00
   1  -4  -2  274.27   17.80
  -1  -4   2  255.57   16.20
  -1  -4   2  274.37   16.10
  -1  -4   2  240.08   15.20
  -1  -4   2  269.57   17.00
   1   4  -2  259.37   16.40
   1   4  -2  265.47   16.70
  -1   4   2  266.07   14.90
   1   4  -2  249.97   14.60
  -1   4   2  253.97   16.80
  -1   4   2  268.27   16.60
  -1   4   2  231.48   16.00
   1   4  -2  253.17   15.50
  -1   4   2  255.17   18.30
   1   4  -2  241.78   14.10
   0  -4   2  808.82   37.10
   0  -4  -2  770.92   37.50
   0  -4  -2  779.22   36.60
   0  -4  -2  828.62   36.00
   0  -4  -2  764.82   35.00
   0  -4  -2  803.12   37.20
   0  -4   2  819.22   35.90
   0  -4  -2  767.62   35.50
   0  -4   2  732.93   35.30
   0  -4   2  779.02   36.50
   0  -4   2  782.02   36.10
   0   4  -2  767.02   35.30
   0   4   2  778.92   35.40
   0   4  -2  814.82   36.20
   0   4   2  840.52   38.40
   0   4   2  751.42   36.30
   0   4  -2  842.02   37.10
   0   4  -2  785.22   36.60
   0   4   2  831.82   37.10
   0   4  -2  819.32   35.80
   0   4   2  837.82   35.90
   0   4   2  842.72   35.60
  -1  -4  -2 1134.79   49.70
   1  -4   2 1120.79   49.00
  -1  -4  -2 1112.59   50.99
  -1  -4  -2 1202.68   49.10
  -1  -4  -2 1126.09   48.60
   1  -4   2 1222.18   50.99
  -1  -4  -2 1238.48   50.39
   1  -4   2 1235.38   49.90
   1   4   2 1138.69   51.49
  -1   4  -2 1173.08   50.19
   1   4   2 1070.39   49.00
   1   4   2 1151.88   48.30
  -1   4  -2 1090.69   49.00
  -1   4  -2 1166.28   49.70
  -1   4  -2 1153.28   50.59
   1   4   2 1048.00   47.30
  -1   4  -2 1072.99   49.80
   1   4   2 1154.08   49.90
  -2  -4  -2  606.54   28.10
  -2  -4  -2  565.24   28.00
  -2  -4  -2  562.74   27.00
  -2  -4  -2  637.64   29.70
  -2  -4  -2  550.84   30.00
   2  -4   2  544.95   27.00
   2  -4   2  532.75   28.40
  -2  -4  -2  562.74   28.80
   2  -4   2  618.04   28.90
   2  -4   2  618.84   30.30
   2   4   2  564.74   25.80
  -2   4  -2  631.14   29.50
   2   4   2  593.44   28.70
  -2   4  -2  566.64   28.10
  -2   4  -2  618.24   30.50
   2   4   2  547.35   25.00
  -2   4  -2  546.75   29.30
  -2   4  -2  549.65   28.70
   2   4   2  609.24   31.80
   2   4   2  552.24   27.00
   3  -4   2 1292.17   56.19
  -3  -4  -2 1325.17   56.59
  -3  -4  -2 1316.07   59.29
  -3  -4  -2 1331.27   56.59
  -3  -4  -2 1326.87   57.39
  -3  -4  -2 1466.55   58.79
   3  -4   2 1488.25   57.99
   3  -4   2 1298.97   58.19
   3  -4   2 1424.86   60.19
  -3  -4  -2 1475.95   57.59
  -3  -4  -2 1331.87   60.79
  -3   4  -2 1293.87   60.59
   3   4   2 1368.66   57.89
  -3   4  -2 1283.37   58.49
   3   4   2 1385.16   62.29
  -3   4  -2 1246.08   57.49
  -3   4  -2 1437.86   60.29
  -3   4  -2 1446.96   59.49
   3   4   2 1235.18   59.69
  -4  -4  -2    3.30    4.60
  -4  -4  -2    6.80    3.80
   4  -4   2    4.60    5.00
  -4  -4  -2    3.10    4.10
  -4  -4  -2   -1.00    4.00
   4  -4   2    3.50    3.00
  -4  -4  -2   -1.80    3.40
   4  -4   2   -2.30    5.00
   4  -4   2   -0.50    4.20
  -4  -4  -2   -2.80    3.80
  -4   4  -2    0.10    4.70
  -4   4  -2   -2.40    4.00
   4   4   2    0.00    6.10
   4   4   2    0.10    4.70
  -4   4  -2    0.00    5.10
  -4   4  -2    3.00    5.00
  -4   4  -2   -0.10    4.50
   4   4   2   -2.10    4.60
  -5  -4  -2  255.47   16.60
   5  -4   2  226.88   16.70
  -5  -4  -2  232.98   17.60
  -5  -4  -2  224.68   13.60
  -5  -4  -2  252.97   15.70
  -5  -4  -2  226.48   13.70
  -5  -4  -2  213.98   13.60
  -5   4  -2  230.38   14.60
  -5   4  -2  251.47   17.20
   5   4   2  230.08   15.10
  -5   4  -2  215.58   15.00
  -5   4  -2  245.78   16.80
   5   4   2  237.78   15.60
   5   4   2  218.88   19.10
  -5   4  -2  225.38   17.20
   6  -4   2   15.70    7.80
  -6  -4  -2   25.80    7.30
  -6  -4  -2   11.70    5.80
  -6  -4  -2   12.90    8.50
  -6  -4  -2    9.10    6.40
   6  -4   2   12.40    7.50
  -6  -4  -2   17.50    6.10
  -6  -4  -2    9.30    6.10
  -6   4  -2   26.60    7.50
  -6   4  -2   21.30    7.40
  -6   4  -2   17.60   10.10
   6   4   2   17.00    5.80
  -6   4  -2   18.60    7.60
  -6   4  -2   23.60    7.50
   6   4   2    9.50    5.70
  -7  -4  -2   -0.70    8.30
  -7  -4  -2   -1.50   13.30
  -7  -4  -2   -2.60   11.50
   7  -4   2   -2.60    9.60
   7  -4   2    9.60    9.30
  -7  -4  -2    4.00    8.20
  -7  -4  -2    6.80    8.70
  -7  -4  -2   22.70    8.20
  -7   4  -2    2.70   10.40
  -7   4  -2   23.60   10.20
  -7   4  -2   22.20   10.20
  -7   4  -2    8.00   10.80
  -7   4  -2   12.80   13.30
  -8  -5   2    8.10    9.80
  -8  -5   2    2.50   10.30
  -8   5   2   18.30    8.90
  -8   5   2   -2.30    8.70
  -8   5   2   -0.20   10.10
  -8   5   2   22.30    9.50
  -8   5   2   12.50   10.20
   7  -5  -2    7.60    6.50
  -7  -5   2   17.90    7.10
  -7  -5   2   -1.40    7.00
   7  -5  -2   10.10    6.60
  -7   5   2    9.40    6.90
  -7   5   2   11.50    7.00
  -7   5   2   14.90    6.60
  -7   5   2    1.20    7.40
   6  -5  -2    2.30    6.00
   6  -5  -2    3.30    5.80
  -6  -5   2    6.50    5.10
  -6  -5   2    8.50    5.50
  -6   5   2    8.00    5.40
  -6   5   2    4.60    5.20
  -6   5   2   -2.80    5.30
  -6   5   2    0.90    5.30
  -6   5   2   -1.10    6.00
  -5  -5   2  158.08   11.00
   5  -5  -2  162.58   12.50
  -5  -5   2  134.29    9.80
   5  -5  -2  141.49   13.20
  -5   5   2  142.19   12.60
  -5   5   2  137.59   10.10
  -5   5   2  135.79   10.50
  -5   5   2  145.19   12.60
  -5   5   2  158.68   11.40
  -4  -5   2  179.08    8.30
  -4  -5   2  165.98    8.30
   4  -5  -2  178.08   14.00
  -4  -5   2  166.78   10.00
   4  -5  -2  179.38   10.70
  -4  -5   2  164.88   11.60
   4  -5  -2  166.28    8.80
  -4   5   2  161.08   11.30
   4   5  -2  180.78   14.20
  -4   5   2  173.58   13.00
  -4   5   2  159.98   13.10
  -4   5   2  153.18   11.20
  -4   5   2  183.38   11.50
  -3  -5   2  184.28   10.30
  -3  -5   2  180.38   12.40
  -3  -5   2  193.48   11.30
   3  -5  -2  193.58   13.20
  -3  -5   2  180.68   10.40
  -3  -5   2  191.08   11.20
   3  -5  -2  188.98   15.40
   3  -5  -2  196.48   12.40
   3  -5  -2  179.08   11.10
  -3   5   2  172.38   12.00
   3   5  -2  184.68   12.30
  -3   5   2  189.58   12.90
   3   5  -2  195.08   12.50
  -3   5   2  194.48   12.30
  -3   5   2  195.78   14.70
  -3   5   2  206.68   14.30
   3   5  -2  195.68   14.60
   2  -5  -2  336.47   17.20
  -2  -5   2  330.17   18.80
  -2  -5   2  326.27   17.20
  -2  -5   2  325.77   17.80
   2  -5  -2  329.37   19.40
  -2  -5   2  345.87   19.20
  -2  -5   2  340.57   17.80
   2  -5  -2  348.47   19.70
   2  -5  -2  327.97   17.90
   2  -5  -2  350.66   21.20
  -2   5   2  345.87   17.80
   2   5  -2  341.17   20.00
  -2   5   2  351.96   19.80
  -2   5   2  323.77   20.60
  -2   5   2  321.07   19.50
  -2   5   2  310.77   18.60
   2   5  -2  333.47   19.10
   2   5  -2  341.47   14.90
   1  -5  -2   21.30    6.00
  -1  -5   2   38.50    9.20
  -1  -5   2   16.00    5.90
  -1  -5   2   20.20    5.90
   1  -5  -2   18.40    5.10
  -1  -5   2   18.00    5.90
   1  -5  -2   16.80    7.10
  -1  -5   2   20.80    6.90
   1  -5  -2   25.10    7.10
   1  -5  -2   18.60    7.60
  -1   5   2   35.00    8.80
   1   5  -2   28.10    7.30
   1   5  -2   23.20    5.00
   1   5  -2   23.70    7.50
  -1   5   2   19.90    6.10
  -1   5   2   26.00    7.10
  -1   5   2   22.60    5.70
  -1   5   2   20.60    6.30
   1   5  -2   27.40    6.60
   1   5  -2   22.70    6.10
  -1   5   2   22.30    8.40
   0  -5   2  140.19   13.90
   0  -5   2  114.49   11.80
   0  -5   2  105.39   11.00
   0  -5   2  123.69   13.60
   0  -5   2  104.89   11.50
   0  -5  -2  107.19   10.60
   0  -5  -2  123.19   11.10
   0  -5  -2  108.59   11.80
   0  -5  -2  124.99   13.70
   0  -5  -2  119.49   13.00
   0  -5  -2  124.99   13.10
   0   5   2  121.69   10.80
   0   5   2  124.29   15.00
   0   5   2  129.49   13.60
   0   5  -2  112.49   10.70
   0   5  -2  132.29   13.20
   0   5  -2  122.39   11.80
   0   5   2  119.79   11.60
   0   5  -2  124.29   13.50
   0   5   2  128.39   12.70
   0   5  -2  121.99   12.40
   0   5   2  139.69   12.40
  -1  -5  -2   37.30    6.70
  -1  -5  -2   33.40    7.60
   1  -5   2   45.30    9.50
  -1  -5  -2   44.40    7.70
   1  -5   2   36.30    8.50
   1  -5   2   43.40    8.10
  -1  -5  -2   40.60    7.10
  -1  -5  -2   27.90    7.10
  -1  -5  -2   49.99    8.60
   1  -5   2   40.70    7.80
  -1   5  -2   44.90   10.70
   1   5   2   35.60    6.30
   1   5   2   43.90    8.10
   1   5   2   37.40    6.30
  -1   5  -2   26.40    5.90
   1   5   2   51.49   11.00
   1   5   2   36.90    7.50
  -1   5  -2   39.60    8.70
  -1   5  -2   45.80    8.60
  -1   5  -2   33.00    6.90
   2  -5   2  110.39   12.80
  -2  -5  -2   98.09    9.70
  -2  -5  -2   99.49    9.20
   2  -5   2   90.49    8.80
  -2  -5  -2  111.59    8.60
  -2  -5  -2  104.59   11.10
  -2  -5  -2  122.89   12.30
   2  -5   2   79.69    7.90
  -2  -5  -2  106.29   10.80
   2  -5   2  104.89   12.20
  -2   5  -2  106.69   12.40
  -2   5  -2   97.29    9.40
   2   5   2  118.09   12.10
  -2   5  -2   88.59   11.10
  -2   5  -2  109.99   13.50
   2   5   2  105.09    8.90
  -2   5  -2   87.69    8.70
   2   5   2  107.49   13.50
   2   5   2  104.89    8.30
   2   5   2   87.69    6.80
  -3  -5  -2  148.19   11.90
   3  -5   2  136.49   13.50
  -3  -5  -2  145.29   11.50
  -3  -5  -2  146.69   10.20
   3  -5   2  137.59    9.30
   3  -5   2  141.29   13.20
  -3  -5  -2  129.39   10.70
  -3  -5  -2  142.89    9.70
  -3  -5  -2  156.98   13.00
   3  -5   2  137.39   10.80
  -3   5  -2  138.19   13.80
  -3   5  -2  118.19   10.60
  -3   5  -2  149.49   13.70
   3   5   2  144.79   12.50
  -3   5  -2  132.39   10.30
   3   5   2  146.99   16.50
  -4  -5  -2   27.90    4.60
   4  -5   2   24.00    4.70
  -4  -5  -2   41.50    8.60
  -4  -5  -2   37.50    6.50
  -4  -5  -2   27.50    4.70
   4  -5   2   34.60    7.00
   4  -5   2   40.10    5.50
  -4  -5  -2   22.70    4.50
   4  -5   2   43.30    8.40
  -4  -5  -2   31.40    4.40
  -4   5  -2   25.30    4.60
   4   5   2   41.50   10.30
   4   5   2   26.00    6.80
  -4   5  -2   20.90    5.20
  -4   5  -2   29.50    7.80
  -4   5  -2   40.00    8.50
  -4   5  -2   17.40    6.10
   4   5   2   34.90    7.00
  -5  -5  -2   82.19   11.20
   5  -5   2   84.99   11.20
   5  -5   2   53.89    9.20
   5  -5   2   83.69    7.40
  -5  -5  -2   54.89    8.60
  -5  -5  -2   87.39   12.20
  -5  -5  -2   76.39   10.50
   5  -5   2   72.89    5.60
  -5  -5  -2   71.89    8.40
  -5  -5  -2   89.09    8.40
  -5   5  -2   73.89   10.80
   5   5   2   69.29    9.60
   5   5   2   99.09   14.80
  -5   5  -2   76.29   11.00
  -5   5  -2   68.29    9.50
   5   5   2   79.69    9.90
  -5   5  -2   79.09   12.10
  -5   5  -2   78.59   10.40
   6  -5   2    0.20   10.10
  -6  -5  -2    5.10    6.80
  -6  -5  -2   10.10    7.80
  -6  -5  -2    8.60    6.30
  -6  -5  -2  -12.10    9.90
  -6  -5  -2    3.10    6.60
   6  -5   2    4.50    7.70
  -6  -5  -2   13.50    6.30
  -6   5  -2    6.50    8.50
   6   5   2   -3.20    5.80
  -6   5  -2    7.90    7.80
   6   5   2    0.70    5.60
  -6   5  -2   -0.30    8.30
  -6   5  -2   12.10    8.00
   7  -5   2   16.60   10.40
  -7  -5  -2   13.90    8.70
  -7  -5  -2   19.50   12.20
  -7  -5  -2    3.90    8.40
  -7  -5  -2   16.90    8.70
  -7  -5  -2   35.90    9.70
   7  -5   2   21.30   10.60
  -7   5  -2   29.80   11.60
  -7   5  -2   23.00   11.40
  -7   5  -2   16.20   11.70
  -7   5  -2   31.40   11.00
  -7   5  -2   14.50   15.30
   8  -6  -2    0.60   10.00
  -8  -6   2  -18.60   11.30
   8  -6  -2    0.50    9.30
  -8  -6   2   17.50   11.00
  -8   6   2    5.80   11.30
  -8   6   2   25.00   10.70
  -8   6   2    3.60   10.10
  -8   6   2   -4.60    9.70
  -8   6   2   -6.30   10.40
   7  -6  -2   22.60    7.90
   7  -6  -2   19.80    7.80
  -7  -6   2   22.20    7.70
  -7  -6   2   10.10    7.70
  -7   6   2   15.00    7.90
  -7   6   2   21.10    8.00
  -7   6   2   39.10    8.20
  -7   6   2   38.40    7.80
  -6  -6   2   73.09   10.90
   6  -6  -2   61.49   12.00
  -6  -6   2   68.79    5.20
  -6  -6   2   63.69    8.80
   6  -6  -2   63.89   10.70
  -6   6   2   67.69   10.30
  -6   6   2   62.19   10.90
  -6   6   2   77.49   10.10
  -6   6   2   64.79    9.60
  -6   6   2   58.99    9.90
   5  -6  -2   16.50    6.00
  -5  -6   2   23.90    4.30
  -5  -6   2   35.60    5.20
  -5  -6   2   24.10    3.40
  -5   6   2   31.80    5.30
  -5   6   2   25.60    6.60
  -5   6   2   29.90    7.00
  -5   6   2   26.30    4.80
  -5   6   2   19.90    5.60
  -4  -6   2  233.28   15.10
  -4  -6   2  253.77   12.60
  -4  -6   2  233.38   12.40
  -4  -6   2  256.37   13.30
   4  -6  -2  233.28   14.70
  -4  -6   2  265.87   13.20
   4  -6  -2  281.17   17.70
  -4  -6   2  258.67   13.10
   4  -6  -2  266.87   14.70
   4  -6  -2  238.08   12.60
  -4   6   2  271.77   17.30
   4   6  -2  237.38   17.90
  -4   6   2  255.17   17.30
  -4   6   2  230.48   14.70
  -4   6   2  222.78   14.70
  -4   6   2  254.27   15.20
   3  -6  -2  156.38   12.40
   3  -6  -2  128.69   10.60
  -3  -6   2  140.19   10.90
   3  -6  -2  139.79   13.60
  -3  -6   2  135.89    9.00
  -3  -6   2  133.89    9.10
  -3  -6   2  144.69    9.90
  -3  -6   2  131.49    9.40
   3  -6  -2  133.99    9.30
  -3   6   2  156.58   11.30
   3   6  -2  157.88   13.50
  -3   6   2  137.19   10.60
   3   6  -2  146.09   11.90
  -3   6   2  160.48   13.30
  -3   6   2  161.88   13.60
  -3   6   2  127.99   10.60
   3   6  -2  148.79   11.90
   2  -6  -2  644.74   32.80
  -2  -6   2  718.63   31.40
   2  -6  -2  660.73   31.40
  -2  -6   2  678.43   30.90
  -2  -6   2  645.94   32.10
   2  -6  -2  739.03   34.70
   2  -6  -2  643.94   30.50
   2  -6  -2  727.53   33.20
  -2  -6   2  716.93   32.50
  -2  -6   2  650.33   31.50
   2   6  -2  680.13   27.60
   2   6  -2  663.03   28.50
  -2   6   2  676.43   33.80
   2   6  -2  697.23   32.30
   2   6  -2  709.73   33.40
  -2   6   2  689.63   33.00
  -2   6   2  656.73   31.90
  -2   6   2  645.14   32.80
  -2   6   2  691.33   31.20
   1  -6  -2 1595.94   67.19
   1  -6  -2 1679.63   69.39
  -1  -6   2 1531.85   67.39
  -1  -6   2 1549.84   67.39
   1  -6  -2 1559.84   68.29
  -1  -6   2 1715.33   67.39
   1  -6  -2 1747.73   68.29
  -1  -6   2 1649.13   67.99
   1  -6  -2 1563.34   66.29
  -1  -6   2 1513.85   66.29
  -1   6   2 1648.73   69.99
  -1   6   2 1632.84   66.59
  -1   6   2 1674.63   67.79
  -1   6   2 1583.64   68.49
   1   6  -2 1655.63   68.09
  -1   6   2 1619.44   68.89
   1   6  -2 1635.64   65.79
   1   6  -2 1540.15   66.99
   1   6  -2 1516.85   65.09
  -1   6   2 1543.55   66.99
   1   6  -2 1632.64   67.79
   0  -6  -2  185.98   15.40
   0  -6   2  194.58   15.60
   0  -6   2  202.48   15.40
   0  -6  -2  188.48   13.50
   0  -6  -2  189.58   12.70
   0  -6  -2  181.98   12.80
   0  -6   2  173.88   13.70
   0  -6   2  171.28   13.10
   0  -6   2  167.98   13.50
   0  -6  -2  185.88   15.10
   0   6   2  197.58   13.80
   0   6  -2  177.48   14.20
   0   6  -2  180.38   13.50
   0   6   2  187.18   15.80
   0   6  -2  178.48   12.50
   0   6   2  182.78   14.50
   0   6  -2  190.78   15.50
   0   6   2  191.08   17.30
   0   6   2  192.38   14.30
   0   6   2  175.88   12.40
   1  -6   2 1412.26   59.19
  -1  -6  -2 1292.07   57.29
   1  -6   2 1261.47   57.59
  -1  -6  -2 1367.86   56.89
  -1  -6  -2 1338.97   58.09
  -1  -6  -2 1272.07   56.19
   1  -6   2 1393.26   57.49
   1  -6   2 1244.48   56.39
  -1  -6  -2 1220.38   56.59
  -1  -6  -2 1310.67   58.99
   1   6   2 1281.77   56.89
   1   6   2 1346.07   55.79
  -1   6  -2 1343.07   57.99
   1   6   2 1363.06   57.89
   1   6   2 1381.66   57.79
  -1   6  -2 1277.67   56.49
  -1   6  -2 1410.26   57.69
   1   6   2 1243.08   54.79
  -1   6  -2 1268.77   57.49
  -1   6  -2 1404.26   59.09
   1   6   2 1316.67   59.09
  -2  -6  -2   32.30    5.70
   2  -6   2   28.90    5.30
   2  -6   2   36.50    9.40
  -2  -6  -2   16.80    3.90
   2  -6   2   20.00    4.00
  -2  -6  -2   23.70    6.10
  -2  -6  -2   30.60    6.90
   2  -6   2   29.40    8.80
  -2  -6  -2   36.60    5.70
  -2  -6  -2   26.70    7.00
   2   6   2   28.90    4.80
  -2   6  -2   24.80    5.70
  -2   6  -2   20.30    7.60
   2   6   2   36.80   10.30
   2   6   2   18.10    7.80
  -2   6  -2   20.30    5.30
  -2   6  -2   21.40    6.30
   2   6   2   31.70    5.60
   2   6   2   21.10    4.10
  -2   6  -2   28.10    8.20
  -3  -6  -2  267.37   18.40
   3  -6   2  280.97   15.70
  -3  -6  -2  273.87   16.00
  -3  -6  -2  296.67   17.90
  -3  -6  -2  299.57   18.50
   3  -6   2  312.67   20.20
   3  -6   2  249.97   16.40
   3  -6   2  314.17   19.60
  -3  -6  -2  262.47   16.10
  -3  -6  -2  265.77   17.20
   3   6   2  278.47   17.60
  -3   6  -2  291.57   17.50
  -3   6  -2  278.77   16.60
  -3   6  -2  307.37   19.50
  -3   6  -2  307.67   20.20
   3   6   2  313.67   22.30
  -3   6  -2  289.97   19.50
   4  -6   2   41.60    7.10
   4  -6   2   41.10    6.50
  -4  -6  -2   28.80    5.80
  -4  -6  -2   41.20    7.50
  -4  -6  -2   32.60    5.30
  -4  -6  -2   38.00    5.50
   4  -6   2   46.00    8.30
  -4  -6  -2   42.90    6.90
   4  -6   2   52.79    9.40
  -4  -6  -2   47.70    7.50
  -4   6  -2   51.19    9.40
  -4   6  -2   40.30    8.40
   4   6   2   63.09   10.40
  -4   6  -2   43.70    9.00
   4   6   2   27.30    8.60
   4   6   2   50.49    8.10
  -4   6  -2   50.29    8.30
  -4   6  -2   45.50    9.30
  -4   6  -2   38.50    5.80
  -5  -6  -2   66.19    9.40
   5  -6   2   56.49    6.60
  -5  -6  -2   56.59    9.30
  -5  -6  -2   59.99    7.70
  -5  -6  -2   82.39   12.60
  -5  -6  -2   60.19    8.50
   5  -6   2   49.99    8.80
  -5  -6  -2   53.79    7.70
   5  -6   2   47.60    8.80
  -5   6  -2   76.99   10.70
  -5   6  -2   60.29   10.20
  -5   6  -2   68.29   12.70
   5   6   2   63.39    9.70
   5   6   2   76.49   15.20
  -5   6  -2   49.99    9.70
   5   6   2   50.99    8.90
   6  -6   2    2.60    8.50
  -6  -6  -2   18.70    8.70
  -6  -6  -2   22.10    7.30
   6  -6   2   29.70    9.20
  -6  -6  -2   27.30    7.40
  -6  -6  -2   16.40    6.90
  -6  -6  -2   16.10    7.20
  -6  -6  -2   16.40    9.90
   6   6   2   23.70    6.30
  -6   6  -2   18.50    9.90
  -6   6  -2   23.30    8.50
  -6   6  -2   25.00    9.20
   6   6   2   15.20    6.90
  -6   6  -2    9.90    9.10
  -6   6  -2   23.20    9.80
  -7  -6  -2    7.80   12.40
  -7  -6  -2   11.50    9.20
   7  -6   2    8.70   10.70
   7  -6   2   19.10   12.60
  -7  -6  -2    0.60    9.40
  -7  -6  -2    9.50   10.40
  -7  -6  -2   -5.30    9.10
  -7   6  -2   16.90   12.50
  -7   6  -2   13.30   11.90
  -7   6  -2   34.70   13.20
  -7   6  -2    3.50   12.70
  -7   6  -2   12.30   13.20
  -8  -7   2   10.30   12.70
  -8   7   2   29.30   10.90
  -7  -7   2   37.10    9.30
   7  -7  -2   22.60    9.20
  -7  -7   2   16.00    5.20
  -7  -7   2   14.90    8.10
   7  -7  -2   38.90    9.10
  -7   7   2   35.50    8.70
  -7   7   2   21.00    9.10
  -7   7   2   20.40    8.80
  -7   7   2   14.10    7.60
  -7   7   2   19.10    9.40
  -6  -7   2   53.89    8.80
  -6  -7   2   34.80    6.40
   6  -7  -2   47.30    8.40
  -6  -7   2   40.40    6.40
  -6  -7   2   38.70    7.10
   6  -7  -2   33.90    7.80
  -6   7   2   42.90    7.40
  -6   7   2   46.10    6.30
  -6   7   2   27.10    6.90
  -6   7   2   38.80    7.20
  -6   7   2   38.20    7.80
   5  -7  -2  112.99    8.40
  -5  -7   2  112.09    8.10
  -5  -7   2  112.39    7.60
  -5  -7   2  123.29    8.80
   5  -7  -2  100.99   12.50
   5  -7  -2  106.99    9.90
   5  -7  -2   97.49    6.50
  -5  -7   2   97.59   10.50
  -5   7   2  113.19   11.10
  -5   7   2  108.59   12.10
  -5   7   2  118.29   13.00
  -5   7   2  101.79   10.20
  -5   7   2  106.29   11.50
  -4  -7   2    1.10    3.50
  -4  -7   2    4.70    3.70
  -4  -7   2    4.20    3.90
  -4  -7   2    1.50    3.80
  -4  -7   2    5.70    3.20
   4  -7  -2    7.80    5.40
  -4  -7   2    8.20    3.10
   4  -7  -2    1.80    3.40
   4  -7  -2    7.60    5.00
   4  -7  -2    7.80    6.10
  -4   7   2    7.20    5.40
   4   7  -2    0.50    4.50
   4   7  -2    2.80    4.20
  -4   7   2    5.80    4.00
  -4   7   2    0.20    4.10
  -4   7   2    6.30    5.60
   4   7  -2    8.90    5.70
  -4   7   2    3.80    5.10
  -3  -7   2  105.69    8.00
   3  -7  -2   99.29    8.30
   3  -7  -2  109.69   12.10
   3  -7  -2   98.29    9.30
  -3  -7   2  100.19    8.20
  -3  -7   2  118.99    9.70
   3  -7  -2  101.69    8.00
   3  -7  -2  116.69   11.90
  -3  -7   2  105.99    9.60
  -3  -7   2  103.99    8.50
   3   7  -2  124.49   10.90
  -3   7   2  115.99    9.90
   3   7  -2  114.39   11.10
  -3   7   2  120.39   10.10
  -3   7   2  117.29   11.60
  -3   7   2  120.89   11.40
   3   7  -2  111.49   13.20
  -3   7   2  109.69    9.70
  -2  -7   2  303.47   17.70
   2  -7  -2  306.47   16.90
  -2  -7   2  304.87   18.20
   2  -7  -2  315.37   20.80
   2  -7  -2  312.97   18.70
  -2  -7   2  313.77   17.20
  -2  -7   2  349.87   19.60
   2  -7  -2  317.87   17.70
   2  -7  -2  339.57   20.70
  -2  -7   2  351.26   18.80
  -2   7   2  303.47   20.30
  -2   7   2  302.57   17.90
  -2   7   2  313.47   18.10
  -2   7   2  304.67   18.90
   2   7  -2  329.27   20.80
   2   7  -2  330.07   16.20
  -2   7   2  306.07   20.00
   2   7  -2  318.37   19.70
   2   7  -2  303.17   14.40
   2   7  -2  324.87   15.70
   1  -7  -2   24.80    4.60
  -1  -7   2   26.30    6.10
  -1  -7   2   29.40    6.00
   1  -7  -2   24.70    8.50
   1  -7  -2   23.10    7.50
  -1  -7   2   23.00    6.10
   1  -7  -2   29.30    5.70
  -1  -7   2   30.60    7.80
  -1  -7   2   34.90    6.10
   1  -7  -2   26.70    5.90
   1   7  -2   34.50    6.30
  -1   7   2   34.90    8.90
   1   7  -2   43.70    6.20
   1   7  -2   30.00    4.90
  -1   7   2   34.70    8.30
  -1   7   2   32.20    5.30
  -1   7   2   36.80    6.10
   1   7  -2   42.00    7.40
   1   7  -2   34.80    8.70
  -1   7   2   37.70    6.60
  -1   7   2   41.80    9.70
   1   7  -2   39.10    8.70
   0  -7   2  448.46   23.70
   0  -7  -2  452.85   24.80
   0  -7  -2  430.76   22.90
   0  -7  -2  442.86   25.20
   0  -7  -2  411.76   23.20
   0  -7   2  440.36   22.90
   0  -7   2  422.46   23.50
   0  -7  -2  404.16   22.40
   0  -7   2  481.35   25.70
   0  -7   2  462.55   25.30
   0   7   2  462.15   24.10
   0   7  -2  431.16   24.90
   0   7   2  422.76   23.60
   0   7  -2  435.96   23.60
   0   7   2  453.15   24.00
   0   7   2  416.36   22.10
   0   7   2  450.75   25.30
   0   7  -2  407.76   23.30
   0   7   2  445.96   26.90
   0   7  -2  414.56   22.00
   1  -7   2   90.39    8.90
  -1  -7  -2   99.99    9.10
  -1  -7  -2  100.29   10.10
  -1  -7  -2  101.19    9.30
   1  -7   2   98.19   12.00
  -1  -7  -2  122.69   12.40
  -1  -7  -2  104.49   12.30
   1  -7   2  108.79   13.30
  -1  -7  -2  102.49    8.80
   1  -7   2   86.49    8.60
  -1   7  -2  105.49   12.60
  -1   7  -2   88.09    8.40
   1   7   2  105.69   10.90
  -1   7  -2   97.49    9.00
   1   7   2   99.79    7.90
   1   7   2  106.69   12.40
  -1   7  -2  101.59   12.20
   1   7   2  114.89   12.30
   1   7   2  106.29   14.90
   1   7   2   90.09    9.00
   2  -7   2  285.47   18.60
  -2  -7  -2  334.87   19.80
   2  -7   2  349.27   21.20
  -2  -7  -2  333.57   20.10
  -2  -7  -2  312.07   17.80
  -2  -7  -2  318.57   18.60
  -2  -7  -2  331.87   19.10
  -2  -7  -2  312.47   19.80
   2  -7   2  353.06   22.60
   2  -7   2  303.07   17.70
   2   7   2  341.07   20.60
  -2   7  -2  329.17   19.20
   2   7   2  294.37   17.40
  -2   7  -2  329.27   20.80
   2   7   2  294.37   15.40
  -2   7  -2  307.07   18.00
   2   7   2  341.97   17.50
   2   7   2  323.87   23.40
  -2   7  -2  353.06   21.90
   3  -7   2   84.29    9.00
  -3  -7  -2   95.59    8.50
   3  -7   2   81.59    8.30
   3  -7   2  113.19   13.20
  -3  -7  -2  107.79   10.00
  -3  -7  -2  100.39   10.20
  -3  -7  -2  102.29   11.60
  -3  -7  -2   85.49    8.70
  -3  -7  -2  101.79   11.40
   3  -7   2  103.49   12.50
  -3   7  -2   96.39   11.40
  -3   7  -2   86.19    8.80
  -3   7  -2   85.19   11.40
   3   7   2   96.89   10.50
  -3   7  -2   87.69    9.20
   3   7   2  108.19   15.40
   4  -7   2  163.48   15.30
   4  -7   2  160.08   14.10
  -4  -7  -2  145.99   11.30
  -4  -7  -2  136.99   11.00
   4  -7   2  131.79   10.00
  -4  -7  -2  160.98   12.40
  -4  -7  -2  149.88   12.80
  -4  -7  -2  138.09   11.20
   4  -7   2  146.59   12.50
  -4  -7  -2  159.18   14.00
  -4   7  -2  133.29   12.50
  -4   7  -2  150.38   13.30
  -4   7  -2  158.28   14.90
  -4   7  -2  158.38   15.50
   4   7   2  148.09   16.30
   4   7   2  169.28   14.40
   4   7   2  149.59   12.90
  -4   7  -2  142.29   12.10
  -5  -7  -2   31.70    6.70
  -5  -7  -2   31.90    6.10
   5  -7   2   44.60    7.90
  -5  -7  -2   43.00    7.50
  -5  -7  -2   48.60    9.80
   5  -7   2   29.40    5.30
   5  -7   2   43.30    7.30
  -5  -7  -2   44.40    7.60
   5  -7   2   43.60    8.50
  -5  -7  -2   42.90    6.80
  -5   7  -2   41.00    8.20
  -5   7  -2   36.30    7.50
   5   7   2   52.09   10.00
   5   7   2   53.69   10.30
  -5   7  -2   23.30    7.40
  -5   7  -2   49.70    8.70
  -5   7  -2   67.39   11.50
   5   7   2   32.30    6.80
  -5   7  -2   36.90    7.40
  -6  -7  -2   36.80    8.30
  -6  -7  -2   18.00    7.90
   6  -7   2   17.90   10.10
   6  -7   2   18.50    8.90
  -6  -7  -2   20.60    7.80
  -6  -7  -2    0.50   10.50
  -6  -7  -2   15.70   10.60
  -6  -7  -2   16.50    7.60
  -6   7  -2   29.10   10.20
  -6   7  -2   21.80    9.50
  -6   7  -2   31.10    9.60
   6   7   2   23.30    7.10
  -6   7  -2   45.90   10.40
   6   7   2   23.40    7.30
  -6   7  -2   25.10    9.70
  -6   7  -2   19.40   12.90
   6   7   2   40.50   11.30
   7  -8  -2  -18.30   10.00
  -7  -8   2    2.10    6.40
  -7  -8   2   -9.60    8.90
   7  -8  -2   -4.20   10.60
  -7  -8   2   -8.10   10.50
  -7   8   2   11.80    9.90
  -7   8   2    8.90   10.60
  -7   8   2   13.80   10.40
  -7   8   2    7.90   10.30
  -6  -8   2    9.80    5.30
   6  -8  -2   20.60    8.60
   6  -8  -2    5.20    9.40
  -6  -8   2   24.70    6.50
  -6  -8   2    0.10    7.50
  -6  -8   2   11.10    5.30
  -6   8   2   -5.70    8.30
  -6   8   2   17.80    7.80
  -6   8   2   16.60    8.10
  -6   8   2    1.20    7.70
  -6   8   2   22.80    6.60
   5  -8  -2   26.50    6.60
  -5  -8   2   15.90    4.90
  -5  -8   2   23.60    4.50
  -5  -8   2   37.40    7.20
  -5  -8   2   17.00    5.80
   5  -8  -2   24.70    7.50
   5  -8  -2   23.70    4.20
   5  -8  -2   14.60    5.80
  -5  -8   2   25.90    4.70
  -5  -8   2   13.40    4.60
  -5   8   2   25.70    6.50
  -5   8   2   13.70    5.60
  -5   8   2    8.80    6.50
  -5   8   2   23.50    6.90
  -4  -8   2   17.10    4.10
   4  -8  -2   11.60    5.90
   4  -8  -2   10.70    4.20
  -4  -8   2   21.30    4.30
  -4  -8   2   10.70    4.50
  -4  -8   2   15.30    5.10
   4  -8  -2    7.60    7.20
   4   8  -2   21.30    6.30
  -4   8   2   17.40    6.10
   4   8  -2   15.20    5.90
   4   8  -2   12.50    5.20
  -4   8   2   20.20    5.60
  -4   8   2   10.80    5.90
  -4   8   2   16.50    6.50
  -4   8   2   11.10    5.10
   4   8  -2   23.60    4.80
   3  -8  -2   35.80    8.80
  -3  -8   2   22.60    4.20
   3  -8  -2   33.50    8.20
  -3  -8   2   41.70    7.90
   3  -8  -2   27.60    4.50
  -3  -8   2   32.70    6.50
   3  -8  -2   25.50    4.90
  -3  -8   2   28.30    4.60
   3  -8  -2   35.70    6.20
  -3  -8   2   22.90    4.30
   3   8  -2   24.10    6.90
  -3   8   2   21.20    5.30
  -3   8   2   24.10    5.30
   3   8  -2   22.00    7.20
   3   8  -2   27.80    6.50
  -3   8   2   23.00    6.60
  -3   8   2   31.00    6.60
  -3   8   2   23.00    5.50
   3   8  -2   28.30    5.60
   2  -8  -2   11.90    6.60
   2  -8  -2   17.40    4.60
  -2  -8   2   20.50    6.40
   2  -8  -2   15.20    3.80
  -2  -8   2    8.80    3.40
   2  -8  -2   10.90    3.30
   2  -8  -2   14.60    6.70
  -2  -8   2   10.90    4.40
  -2  -8   2   16.80    6.80
  -2  -8   2    6.50    3.40
   2   8  -2   19.70    5.10
   2   8  -2   14.70    4.40
   2   8  -2    6.80    3.70
  -2   8   2   10.10    4.30
   2   8  -2   12.70    6.50
  -2   8   2   17.90    7.20
   2   8  -2   11.00    6.10
  -2   8   2   19.60    5.00
   2   8  -2   11.50    2.40
  -2   8   2   12.40    4.30
  -2   8   2   10.00    6.20
  -1  -8   2  217.08   13.70
  -1  -8   2  204.18   14.20
   1  -8  -2  208.08   13.70
   1  -8  -2  224.98   16.40
  -1  -8   2  221.98   14.50
   1  -8  -2  246.68   17.60
   1  -8  -2  199.78   14.70
   1  -8  -2  214.78   14.10
  -1  -8   2  217.48   16.60
  -1  -8   2  231.18   16.70
  -1   8   2  217.48   15.60
   1   8  -2  228.08   16.80
   1   8  -2  220.68   12.50
  -1   8   2  204.98   13.90
   1   8  -2  214.58   14.30
   1   8  -2  216.18   13.70
  -1   8   2  238.48   16.40
  -1   8   2  216.58   14.70
   1   8  -2  212.68   16.70
  -1   8   2  223.48   16.90
   1   8  -2  220.08   14.70
  -1   8   2  219.08   18.30
   0  -8   2    9.00    3.80
   0  -8   2   -2.40    3.40
   0  -8  -2    2.30    3.70
   0  -8  -2    4.60    3.10
   0  -8   2    7.00    5.50
   0  -8  -2    4.40    3.90
   0  -8   2    1.00    4.00
   0  -8   2   10.20    5.90
   0  -8  -2    1.90    5.50
   0  -8  -2    4.60    5.90
   0   8   2    5.70    7.40
   0   8  -2    4.40    3.80
   0   8   2    5.30    3.80
   0   8  -2   -6.10    6.10
   0   8  -2    5.20    5.60
   0   8  -2    6.40    5.70
   0   8   2    3.00    4.50
   0   8   2   -0.30    5.60
   0   8   2    4.60    3.60
   0   8   2    9.70    7.10
   0   8  -2    6.10    3.30
   1  -8   2  563.64   30.70
   1  -8   2  660.23   32.80
  -1  -8  -2  661.93   32.50
  -1  -8  -2  603.34   32.00
  -1  -8  -2  598.74   30.80
  -1  -8  -2  615.14   30.20
  -1  -8  -2  645.14   31.40
   1  -8   2  594.34   30.10
   1  -8   2  648.74   33.30
  -1  -8  -2  584.04   30.30
   1   8   2  618.94   30.50
   1   8   2  610.34   34.20
   1   8   2  613.54   32.00
  -1   8  -2  630.54   32.90
   1   8   2  578.44   28.30
  -1   8  -2  662.33   32.20
   1   8   2  593.64   30.70
  -1   8  -2  567.74   30.90
   1   8   2  610.44   31.80
  -1   8  -2  618.74   32.70
  -1   8  -2  581.54   29.60
  -2  -8  -2   78.29   10.40
  -2  -8  -2   78.59    8.50
  -2  -8  -2   78.09    8.80
   2  -8   2   79.39   12.10
  -2  -8  -2   75.19   10.70
   2  -8   2   77.59    7.80
  -2  -8  -2   61.59    7.70
  -2  -8  -2   70.69    9.10
   2  -8   2   72.09    8.80
   2  -8   2   84.19   12.10
   2   8   2   70.69    6.20
  -2   8  -2   72.19    8.10
  -2   8  -2   92.69   10.80
   2   8   2   75.99    8.10
   2   8   2   71.09   10.60
   2   8   2   82.29   13.60
  -2   8  -2   69.29    8.40
  -2   8  -2   62.49   11.00
  -2   8  -2   60.89   10.50
   2   8   2   81.89    9.40
   3  -8   2  728.23   35.20
  -3  -8  -2  800.92   37.10
  -3  -8  -2  721.73   35.40
  -3  -8  -2  757.82   36.40
  -3  -8  -2  735.13   38.30
  -3  -8  -2  798.72   38.20
   3  -8   2  705.43   37.00
   3  -8   2  827.42   38.70
   3  -8   2  783.22   39.70
  -3  -8  -2  729.73   37.40
  -3   8  -2  734.63   37.60
   3   8   2  769.82   41.00
  -3   8  -2  693.93   36.20
  -3   8  -2  822.32   39.30
  -3   8  -2  779.82   38.10
   3   8   2  760.12   36.90
  -3   8  -2  777.62   40.20
  -4  -8  -2   65.79   11.40
  -4  -8  -2   81.59   10.70
  -4  -8  -2   78.49   10.00
   4  -8   2   69.09   11.90
   4  -8   2   51.69    8.70
  -4  -8  -2   75.39    9.50
  -4  -8  -2   66.29   11.50
   4  -8   2   65.59   11.30
  -4  -8  -2   65.49    9.00
   4  -8   2   51.19    8.90
   4   8   2   59.19   11.60
  -4   8  -2   75.99   12.70
  -4   8  -2   81.89   10.30
  -4   8  -2   64.69    9.00
   4   8   2   66.09   10.20
  -4   8  -2   82.19   12.70
  -4   8  -2   86.09   11.70
   4   8   2   82.49   13.20
   5  -8   2  100.89   14.60
  -5  -8  -2   81.79   12.20
  -5  -8  -2  119.29   15.60
  -5  -8  -2   96.19   12.30
  -5  -8  -2  122.09   11.90
  -5  -8  -2  122.99   16.30
   5  -8   2  148.79   13.80
   5  -8   2  145.39   15.30
   5  -8   2  103.79   10.20
  -5   8  -2  105.49   13.50
   5   8   2  100.59   17.40
  -5   8  -2  123.49   14.80
  -5   8  -2  126.69   15.70
   5   8   2  113.29   12.10
   5   8   2  124.89   12.80
  -5   8  -2  160.78   16.30
  -5   8  -2  106.09   15.60
  -6  -8  -2   12.40    8.70
  -6  -8  -2   14.60    9.10
   6  -8   2   17.00    9.80
  -6  -8  -2   17.10   10.80
   6  -8   2   14.00   10.60
  -6  -8  -2   13.40    9.30
  -6  -8  -2    4.70   12.10
  -6  -8  -2   10.30    8.90
  -6   8  -2   15.10   11.30
  -6   8  -2    8.00   10.50
  -6   8  -2    8.40   11.20
   6   8   2   11.90    7.90
  -6   8  -2   14.90   11.30
   6   8   2   20.10    7.90
  -6   8  -2   20.90   12.20
   6   8   2   41.90   13.50
  -6   8  -2    5.30   14.20
   7  -9  -2   27.30   12.00
  -7  -9   2   21.60    9.80
  -7  -9   2   29.20    8.50
   7  -9  -2   34.90   12.60
  -7  -9   2   36.00   11.90
  -7  -9   2   15.40    8.20
  -7   9   2   26.50   12.10
  -7   9   2   36.10   12.10
  -7   9   2   38.30   11.90
  -7   9   2   33.50   10.10
  -7   9   2   35.10   12.10
  -6  -9   2   42.80    6.70
   6  -9  -2   38.60    9.70
  -6  -9   2   40.90    9.20
  -6  -9   2   58.79   10.40
   6  -9  -2   35.80    9.90
  -6   9   2   35.90    7.80
  -6   9   2   65.49   10.90
  -6   9   2   37.90    9.60
  -6   9   2   31.10   10.00
  -5  -9   2  126.99    9.30
  -5  -9   2  110.69    9.90
   5  -9  -2   97.69    9.20
  -5  -9   2  110.69   10.90
   5  -9  -2  118.59   13.60
  -5  -9   2  116.89    9.90
  -5  -9   2   78.59    9.40
   5  -9  -2  103.69   12.50
   5  -9  -2  112.89   12.70
  -5  -9   2   98.29   12.60
  -5   9   2  108.69   12.30
  -5   9   2   84.99   11.90
  -5   9   2  100.99   13.40
   5   9  -2   91.89   14.30
   5   9  -2   96.49    9.70
  -5   9   2   88.99   11.90
  -5   9   2  106.39   12.30
   5   9  -2  107.19   10.50
  -4  -9   2   65.39    8.70
  -4  -9   2   69.59   10.50
  -4  -9   2   56.09   10.30
  -4  -9   2   74.59    8.00
  -4  -9   2   68.49    8.20
   4  -9  -2   82.69   12.30
   4  -9  -2   68.49   11.00
   4  -9  -2   76.49    8.30
  -4   9   2   72.99   10.10
   4   9  -2   82.19   10.60
  -4   9   2   69.89   10.30
   4   9  -2   65.89   10.20
   4   9  -2   62.29   10.50
   4   9  -2   74.59    8.80
  -4   9   2   66.49   11.80
  -4   9   2   64.69    9.50
   3  -9  -2  312.47   18.00
  -3  -9   2  329.07   20.60
  -3  -9   2  316.97   19.60
   3  -9  -2  316.67   21.50
  -3  -9   2  318.17   17.60
  -3  -9   2  332.97   20.00
  -3  -9   2  328.27   18.60
   3  -9  -2  323.67   21.10
   3  -9  -2  311.47   19.70
   3  -9  -2  314.37   17.70
  -3   9   2  353.56   22.50
  -3   9   2  337.27   20.20
  -3   9   2  318.67   19.70
   3   9  -2  349.67   17.70
  -3   9   2  281.87   19.90
   3   9  -2  332.17   21.40
  -3   9   2  327.27   19.30
   3   9  -2  341.67   22.00
   3   9  -2  351.56   19.70
   2  -9  -2  171.88   15.10
   2  -9  -2  167.58   11.80
   2  -9  -2  170.78   13.10
   2  -9  -2  169.98   12.10
  -2  -9   2  180.18   13.80
  -2  -9   2  168.58   12.40
  -2  -9   2  180.28   12.40
   2  -9  -2  174.88   15.50
  -2  -9   2  166.08   14.20
  -2  -9   2  165.68   11.80
   2   9  -2  177.28   14.30
   2   9  -2  159.98    9.20
  -2   9   2  154.28   12.10
   2   9  -2  167.28   15.30
   2   9  -2  181.38   12.20
   2   9  -2  171.58   11.80
  -2   9   2  156.88   14.80
   2   9  -2  151.38   11.60
  -2   9   2  178.88   14.30
  -2   9   2  163.68   14.10
  -2   9   2  169.98   12.70
  -1  -9   2  832.52   39.50
   1  -9  -2  869.61   41.30
   1  -9  -2  835.82   39.40
  -1  -9   2  889.41   41.10
   1  -9  -2  827.72   39.70
  -1  -9   2  837.42   40.50
  -1  -9   2  876.31   41.50
   1  -9  -2  831.22   41.00
   1  -9  -2  842.82   42.60
  -1  -9   2  832.92   40.40
  -1   9   2  763.02   40.50
  -1   9   2  830.32   39.40
   1   9  -2  872.51   41.50
  -1   9   2  880.31   40.90
   1   9  -2  867.21   38.50
  -1   9   2  865.61   43.00
   1   9  -2  865.51   41.70
   1   9  -2  821.42   37.60
  -1   9   2  881.51   44.10
  -1   9   2  868.61   40.50
   1   9  -2  843.12   40.30
   1   9  -2  872.01   39.60
   0  -9  -2  453.55   26.90
   0  -9  -2  437.56   23.60
   0  -9   2  441.76   24.20
   0  -9  -2  439.46   24.50
   0  -9   2  425.46   23.60
   0  -9   2  430.86   24.70
   0  -9   2  467.05   26.00
   0  -9  -2  429.36   23.50
   0  -9   2  488.05   27.20
   0  -9  -2  474.25   25.90
   0   9   2  433.16   24.60
   0   9  -2  465.75   25.30
   0   9   2  451.45   25.20
   0   9  -2  464.05   26.40
   0   9  -2  436.36   26.10
   0   9   2  449.66   25.60
   0   9  -2  436.46   22.70
   0   9   2  449.76   28.50
   0   9   2  434.76   23.00
   0   9   2  437.56   26.30
   0   9  -2  430.66   24.40
  -1  -9  -2  624.34   30.70
   1  -9   2  586.34   31.20
   1  -9   2  589.34   30.40
  -1  -9  -2  632.24   32.90
   1  -9   2  651.03   33.20
   1  -9   2  573.44   31.30
   1  -9   2  620.04   33.90
  -1  -9  -2  607.14   31.70
  -1  -9  -2  609.64   31.40
  -1  -9  -2  598.74   30.90
   1   9   2  615.74   32.60
   1   9   2  585.04   28.50
   1   9   2  612.54   31.00
  -1   9  -2  594.84   30.00
  -1   9  -2  628.64   34.00
  -1   9  -2  615.74   32.80
   1   9   2  609.74   34.70
   1   9   2  604.14   30.90
   1   9   2  666.13   33.00
  -1   9  -2  650.83   32.30
  -1   9  -2  579.24   31.20
   2  -9   2  260.57   17.40
  -2  -9  -2  296.57   20.00
   2  -9   2  262.37   16.70
  -2  -9  -2  248.58   17.30
  -2  -9  -2  275.17   18.20
   2  -9   2  311.37   20.50
   2  -9   2  297.27   21.10
  -2  -9  -2  267.07   17.20
  -2  -9  -2  257.37   16.30
  -2  -9  -2  248.68   17.90
  -2   9  -2  252.57   17.00
   2   9   2  267.97   21.60
   2   9   2  269.47   18.40
  -2   9  -2  281.47   18.60
  -2   9  -2  278.57   16.90
   2   9   2  245.48   18.50
   2   9   2  257.67   14.00
  -2   9  -2  299.17   19.70
   2   9   2  266.97   16.90
  -2   9  -2  308.37   21.20
   2   9   2  283.17   16.80
  -3  -9  -2   42.20    6.70
   3  -9   2   57.39    8.50
   3  -9   2   61.29    9.80
  -3  -9  -2   53.69    8.70
   3  -9   2   77.99    9.20
   3  -9   2   78.49   11.70
  -3  -9  -2   81.69   10.20
  -3  -9  -2   70.29   10.00
  -3  -9  -2   58.69   11.20
  -3  -9  -2   68.99   10.60
  -3   9  -2   62.39    9.90
  -3   9  -2   50.09    9.50
  -3   9  -2   64.09   10.50
  -3   9  -2   41.60    7.80
  -3   9  -2   76.99   10.10
   3   9   2   51.59   10.70
   3   9   2   81.89   10.70
   3   9   2   42.60    8.50
  -4  -9  -2   90.29   11.70
  -4  -9  -2   87.99   13.10
  -4  -9  -2   94.59   13.10
  -4  -9  -2   98.59   12.30
   4  -9   2   96.79   10.90
   4  -9   2  101.29   14.60
   4  -9   2   76.19   13.70
  -4  -9  -2  129.99   12.60
   4  -9   2   99.69   12.60
  -4  -9  -2   87.59   11.20
   4   9   2  108.49   11.90
   4   9   2   99.19   16.90
   4   9   2  108.79   13.40
  -4   9  -2  106.89   14.20
  -4   9  -2   96.59   12.10
  -4   9  -2   88.79   12.50
  -4   9  -2  115.59   14.10
  -4   9  -2  127.79   13.80
  -5  -9  -2   18.80    7.90
  -5  -9  -2   46.70    8.60
   5  -9   2   27.00   10.20
  -5  -9  -2   18.30    8.50
   5  -9   2    9.50    9.50
  -5  -9  -2   22.00   10.80
  -5  -9  -2   30.30    9.60
   5  -9   2   32.10    9.40
  -5  -9  -2   26.70    8.30
   5   9   2   35.10    8.00
   5   9   2   34.70    8.70
  -5   9  -2   30.50    9.30
  -5   9  -2   42.00    9.90
  -5   9  -2   38.60    8.50
   5   9   2   41.50   10.90
  -5   9  -2   27.50    9.10
  -5   9  -2   39.40    9.60
  -6  -9  -2   43.10   10.40
  -6  -9  -2   13.70   10.40
  -6  -9  -2   20.20   10.70
   6  -9   2   33.10    7.00
  -6  -9  -2   21.80   12.00
   6  -9   2   39.50    8.10
   6  -9   2   40.60    8.00
  -6  -9  -2   33.80   13.50
   6  -9   2   27.10   12.00
  -6  -9  -2   25.10   11.00
   6   9   2   38.00    9.50
   6   9   2   11.80   14.50
  -6   9  -2   40.60   12.40
  -6   9  -2   32.10   13.70
  -6   9  -2   40.40   14.70
  -6   9  -2   21.80   12.10
  -6   9  -2   27.80   13.10
   6   9   2   48.00    9.50
   6 -10  -2   28.80    6.20
  -6 -10   2   29.20    7.80
  -6 -10   2   18.60   10.00
   6 -10  -2   51.89   11.80
  -6 -10   2   29.00    7.50
  -6 -10   2   30.80    8.30
   6 -10  -2   38.30   11.10
   6 -10  -2   24.20    5.50
  -6 -10   2   24.10    7.50
  -6  10   2   36.40   10.60
  -6  10   2   27.10   11.80
  -6  10   2   24.90   10.80
  -6  10   2   26.00    8.80
  -6  10   2   35.90   11.50
  -5 -10   2   25.90    6.70
  -5 -10   2    9.70    7.80
   5 -10  -2   23.20    6.40
   5 -10  -2   30.70    8.70
  -5 -10   2   14.20    6.70
   5 -10  -2   16.70    7.80
  -5 -10   2    6.80    6.80
  -5 -10   2   16.00    7.10
   5 -10  -2   36.60    8.80
  -5  10   2   29.70    8.90
  -5  10   2   13.30    8.00
  -5  10   2   37.00    8.50
   5  10  -2    3.40    7.80
  -5  10   2   17.50    8.80
   5  10  -2   18.70    7.00
   5  10  -2   27.90    6.40
  -5  10   2   15.40    6.70
  -4 -10   2  120.79   12.90
  -4 -10   2   92.19   10.00
  -4 -10   2  107.09   12.40
   4 -10  -2  116.49   13.50
   4 -10  -2  115.09   12.90
  -4 -10   2   91.59   10.80
   4 -10  -2  105.89   10.40
  -4 -10   2   99.09   10.60
   4  10  -2  107.09   13.40
   4  10  -2  105.19   10.00
  -4  10   2  101.19   12.00
   4  10  -2  105.89   11.90
  -4  10   2   99.69   13.40
   4  10  -2   95.39   11.70
  -4  10   2   84.79   11.60
  -4  10   2  118.59   14.80
  -4  10   2   85.59   11.80
  -3 -10   2   66.79    8.70
  -3 -10   2   81.99   10.40
  -3 -10   2   63.69   10.40
   3 -10  -2   64.79    9.10
   3 -10  -2   79.99   12.20
   3 -10  -2   66.19   11.20
  -3 -10   2   65.89   10.10
   3 -10  -2   71.59    8.30
   3 -10  -2   60.49   11.40
  -3 -10   2   77.09    9.40
   3  10  -2   72.49   12.10
  -3  10   2   75.09   10.00
   3  10  -2   66.09   10.50
  -3  10   2   62.59   11.20
  -3  10   2   67.59    9.60
  -3  10   2   75.89   10.20
   2 -10  -2  111.09   12.30
   2 -10  -2  125.49   14.50
   2 -10  -2  109.99   10.30
  -2 -10   2  105.29   12.40
   2 -10  -2  123.59   10.70
  -2 -10   2  121.49   12.90
  -2 -10   2  116.69   10.70
   2 -10  -2  116.59   13.30
  -2 -10   2  121.99    9.90
  -2 -10   2  115.39   11.30
  -2  10   2  119.09   11.20
  -2  10   2  129.69   14.60
   2  10  -2  134.09   11.20
  -2  10   2  117.99   12.10
  -2  10   2  139.29   14.90
  -2  10   2  132.89   12.60
   2  10  -2  121.39   10.30
  -2  10   2  106.79   10.60
   2  10  -2  113.89    8.00
   2  10  -2  147.09   13.00
   2  10  -2  103.79   10.00
   2  10  -2  136.19   12.00
  -1 -10   2  536.65   28.60
   1 -10  -2  528.05   27.20
   1 -10  -2  553.04   31.30
  -1 -10   2  580.94   30.70
   1 -10  -2  529.85   27.30
  -1 -10   2  512.85   28.10
  -1 -10   2  586.54   29.50
   1 -10  -2  513.15   28.90
  -1 -10   2  543.85   27.60
   1 -10  -2  522.25   28.40
  -1  10   2  480.85   26.70
   1  10  -2  527.95   27.80
  -1  10   2  475.55   27.80
  -1  10   2  490.35   27.80
  -1  10   2  540.95   28.90
   1  10  -2  548.85   27.40
   1  10  -2  544.55   29.50
   1  10  -2  507.55   27.60
   1  10  -2  453.65   28.40
  -1  10   2  542.55   30.40
  -1  10   2  536.55   32.10
   1  10  -2  507.85   25.20
   0 -10   2  199.88   16.30
   0 -10  -2  228.18   17.90
   0 -10   2  228.08   17.80
   0 -10  -2  211.28   16.10
   0 -10   2  205.58   14.80
   0 -10  -2  187.98   13.90
   0 -10   2  202.38   14.50
   0 -10  -2  203.68   14.00
   0 -10   2  199.08   14.70
   0 -10  -2  204.98   15.10
   0  10  -2  201.68   13.40
   0  10  -2  207.38   15.10
   0  10   2  232.98   16.70
   0  10   2  237.58   17.30
   0  10   2  206.18   13.70
   0  10   2  203.98   18.50
   0  10  -2  239.18   17.20
   0  10  -2  209.48   17.10
   0  10   2  199.88   14.70
   0  10  -2  222.58   16.30
   0  10   2  197.88   15.90
   1 -10   2 1229.88   55.59
   1 -10   2 1229.78   53.69
   1 -10   2 1113.09   52.09
  -1 -10  -2 1086.79   51.59
   1 -10   2 1128.79   51.49
  -1 -10  -2 1226.18   54.49
   1 -10   2 1123.69   52.69
  -1 -10  -2 1131.59   52.49
  -1 -10  -2 1176.48   52.29
  -1 -10  -2 1095.69   50.99
  -1  10  -2 1179.68   52.49
  -1  10  -2 1071.49   50.49
   1  10   2 1047.40   51.29
   1  10   2 1172.68   51.09
  -1  10  -2 1037.70   52.09
   1  10   2 1063.49   48.40
  -1  10  -2 1177.08   54.69
   1  10   2 1068.29   52.59
  -1  10  -2 1146.09   53.39
   1  10   2 1033.50   51.89
   1  10   2 1103.79   54.39
   2 -10   2   58.69   10.20
  -2 -10  -2   68.29    9.00
   2 -10   2   66.59   12.50
  -2 -10  -2   80.09   10.70
  -2 -10  -2   52.69    7.90
  -2 -10  -2   65.49    9.70
  -2 -10  -2   60.29   10.20
  -2 -10  -2   66.99   10.30
   2 -10   2   65.69    9.40
   2 -10   2   76.89   12.20
   2  10   2   46.00    8.80
  -2  10  -2   70.99   11.30
  -2  10  -2   64.89   10.90
   2  10   2   58.89   10.70
  -2  10  -2   51.79    8.70
  -2  10  -2   66.19   10.30
  -2  10  -2   50.59    9.90
   2  10   2   47.40    7.00
   2  10   2   73.29   11.10
   2  10   2   65.99   11.20
   2  10   2   66.89    9.50
  -3 -10  -2  894.31   42.10
  -3 -10  -2  827.42   40.60
   3 -10   2  826.92   39.60
  -3 -10  -2  833.42   40.00
   3 -10   2  782.52   41.20
   3 -10   2  903.51   42.90
  -3 -10  -2  825.02   42.30
  -3 -10  -2  852.51   42.20
   3 -10   2  864.21   44.60
  -3 -10  -2  902.81   41.30
  -3  10  -2  843.92   44.20
  -3  10  -2  856.81   42.50
  -3  10  -2  778.02   40.20
   3  10   2  829.12   39.80
  -3  10  -2  811.22   42.60
  -3  10  -2  831.42   42.10
   3  10   2  818.32   44.20
   3  10   2  857.51   41.40
  -4 -10  -2    7.40    8.00
  -4 -10  -2   -0.90    8.20
   4 -10   2   -3.90    9.20
   4 -10   2    2.20    8.20
  -4 -10  -2    2.90    8.50
   4 -10   2   10.20    7.60
  -4 -10  -2    6.10    7.90
   4 -10   2    4.20    8.90
  -4 -10  -2   21.40    7.40
  -4 -10  -2    9.10    8.70
   4  10   2   11.90    7.50
  -4  10  -2    6.60    8.40
   4  10   2    6.40    9.70
  -4  10  -2   -5.70    8.80
  -4  10  -2    4.10    8.30
   4  10   2    5.50    7.60
  -4  10  -2   17.10    8.30
  -4  10  -2   18.20    9.60
   5 -10   2  183.18   15.60
  -5 -10  -2  155.48   18.70
  -5 -10  -2  195.68   21.60
  -5 -10  -2  169.78   16.80
  -5 -10  -2  206.88   17.60
   5 -10   2  217.78   17.60
  -5 -10  -2  198.48   20.40
   5 -10   2  232.98   19.90
   5 -10   2  183.48   20.90
  -5 -10  -2  210.78   18.20
  -5  10  -2  225.08   20.20
   5  10   2  237.68   17.10
   5  10   2  199.18   17.70
  -5  10  -2  171.38   18.10
  -5  10  -2  239.48   20.70
   5  10   2  214.98   21.90
  -5  10  -2  234.98   20.80
  -5  10  -2  175.28   19.70
  -6 -11   2    5.10   10.10
  -6 -11   2    7.30   11.90
   6 -11  -2   22.60    8.50
  -6 -11   2    3.80    8.80
   6 -11  -2   12.70   12.60
   6 -11  -2   22.40   13.30
  -6 -11   2   15.40    9.80
  -6 -11   2   12.30    9.20
   6 -11  -2   17.70    7.50
  -6  11   2    8.60   12.40
  -6  11   2   12.00   12.30
  -6  11   2   38.20   12.20
  -6  11   2    6.70   12.00
  -6  11   2   19.80    9.80
  -5 -11   2   -6.60    9.50
  -5 -11   2    9.60    8.10
  -5 -11   2    3.30    8.10
   5 -11  -2   -1.10   11.90
  -5 -11   2    5.00    8.20
   5 -11  -2    4.30    7.90
   5 -11  -2    4.90    8.70
  -5 -11   2    6.20    7.80
   5 -11  -2  -13.90   11.20
   5  11  -2   16.80    9.40
   5  11  -2    7.40    7.70
  -5  11   2   -5.00    9.90
  -5  11   2    5.80    8.60
   5  11  -2    1.60    7.10
  -5  11   2   24.30   11.50
  -5  11   2    0.50    9.90
  -5  11   2   10.00    9.40
  -4 -11   2   45.40    8.60
  -4 -11   2   64.39   11.50
   4 -11  -2   60.69   11.30
   4 -11  -2   63.89   10.30
  -4 -11   2   60.69   10.60
  -4 -11   2   58.29    8.00
   4 -11  -2   63.59    9.30
  -4 -11   2   73.79   11.50
   4 -11  -2   60.59   10.30
  -4  11   2   62.69    9.40
   4  11  -2   62.49   11.90
  -4  11   2   75.69   11.30
  -4  11   2   64.69    9.70
  -4  11   2   68.39   10.10
  -4  11   2   40.60    8.50
   4  11  -2   61.69    9.50
   4  11  -2   60.49    8.80
  -3 -11   2   36.40    6.60
  -3 -11   2   25.10    6.60
  -3 -11   2   23.50    6.70
   3 -11  -2   34.20    8.50
   3 -11  -2   39.50    5.80
  -3 -11   2   40.70    7.10
   3 -11  -2   26.20    9.20
   3 -11  -2   29.10    6.60
   3 -11  -2   25.40    8.90
  -3  11   2   33.20    9.10
  -3  11   2   43.20    6.70
  -3  11   2   29.10    7.60
  -3  11   2   48.20    8.50
  -3  11   2   31.90    7.40
   3  11  -2   42.00    8.00
   3  11  -2   29.00    8.20
   3  11  -2   32.10    7.20
  -2 -11   2  175.78   13.00
   2 -11  -2  157.88   15.50
   2 -11  -2  165.48   12.90
  -2 -11   2  180.18   15.20
   2 -11  -2  152.18   12.60
  -2 -11   2  132.59   13.00
  -2 -11   2  171.98   14.50
   2 -11  -2  150.98   13.80
  -2 -11   2  169.48   14.10
   2 -11  -2  152.98   15.80
   2  11  -2  182.08   14.50
   2  11  -2  161.48   12.10
   2  11  -2  145.69   12.90
  -2  11   2  189.18   13.90
  -2  11   2  150.68   14.20
   2  11  -2  165.08   10.10
   2  11  -2  182.58   14.00
  -2  11   2  147.19   14.20
   2  11  -2  161.08   15.90
  -2  11   2  174.18   16.40
  -2  11   2  177.98   17.60
  -2  11   2  142.29   12.70
   1 -11  -2  127.99   11.80
  -1 -11   2  148.89   15.30
   1 -11  -2  142.99   11.70
   1 -11  -2  125.39   14.50
   1 -11  -2  129.29   13.10
   1 -11  -2  139.69   14.70
  -1 -11   2  143.49   11.40
  -1 -11   2  148.29   13.00
  -1 -11   2  117.29   11.80
  -1 -11   2  132.89   14.30
   1  11  -2  144.89   14.40
  -1  11   2  119.39   14.40
   1  11  -2  132.29   11.80
   1  11  -2  139.49   12.70
  -1  11   2  106.49   12.30
  -1  11   2  132.49   14.20
   1  11  -2  156.58   13.30
  -1  11   2  148.09   16.20
  -1  11   2  129.59   11.50
   1  11  -2  121.39   14.30
   1  11  -2  118.29   10.00
   0 -11   2  111.79   14.30
   0 -11  -2   97.29   13.10
   0 -11  -2  134.79   14.70
   0 -11  -2  105.39   10.90
   0 -11   2   96.39   10.70
   0 -11   2  119.19   13.60
   0 -11  -2  128.69   12.60
   0 -11  -2   95.89   11.10
   0 -11   2  129.99   10.80
   0 -11   2   95.69   12.00
   0  11  -2  136.59   13.60
   0  11  -2   91.29   11.80
   0  11  -2  101.69   12.50
   0  11   2  116.59   11.50
   0  11  -2  100.99   11.70
   0  11   2  110.49   14.20
   0  11  -2  137.29   10.40
   0  11   2   97.09   11.10
   0  11   2  103.29   10.20
   0  11   2  120.89   11.80
   1 -11   2   72.69   10.20
  -1 -11  -2   57.49    9.90
   1 -11   2   62.29   10.70
  -1 -11  -2   56.79    9.50
  -1 -11  -2   69.49    9.90
  -1 -11  -2   64.39   12.00
  -1 -11  -2   63.29    7.90
   1 -11   2   45.30   10.20
   1 -11   2   63.39   12.00
   1 -11   2   71.49   11.30
   1  11   2   80.99   12.20
  -1  11  -2   82.49    9.60
   1  11   2   60.29    8.70
   1  11   2   76.19   10.20
  -1  11  -2   66.39   10.30
   1  11   2   54.49   10.40
  -1  11  -2   67.49   10.70
  -1  11  -2   62.19   11.20
   1  11   2   87.99   13.00
   1  11   2   65.69   11.10
  -1  11  -2   62.19   11.60
  -2 -11  -2   19.10    6.90
  -2 -11  -2   41.90    8.90
   2 -11   2   27.00    7.80
   2 -11   2   25.80    6.90
  -2 -11  -2   13.30    6.80
  -2 -11  -2   30.50    7.70
  -2 -11  -2   21.40    7.50
   2 -11   2   32.10    9.60
   2 -11   2   39.30    8.80
   2  11   2   19.20    7.80
  -2  11  -2   24.40    6.60
   2  11   2   19.90    6.70
  -2  11  -2   21.50    6.70
  -2  11  -2   29.10    6.70
   2  11   2   31.70    8.80
  -2  11  -2   33.80    7.90
  -2  11  -2   18.50    7.70
   2  11   2   22.20    5.00
   2  11   2   22.40    6.90
   2  11   2   31.60    7.00
   3 -11   2   41.70   10.00
  -3 -11  -2   44.60    8.40
   3 -11   2   59.79   11.90
  -3 -11  -2   54.49    8.80
   3 -11   2   87.69   14.60
  -3 -11  -2   71.19   12.10
  -3 -11  -2   51.99    8.90
   3 -11   2   76.79   10.50
  -3 -11  -2   58.39    8.60
  -3 -11  -2   68.19   11.50
   3  11   2   81.29   14.30
  -3  11  -2   53.49    9.40
  -3  11  -2   62.49    9.90
   3  11   2   53.09    8.60
   3  11   2   41.80    7.60
  -3  11  -2   58.69   10.60
  -3  11  -2   47.80    8.00
  -3  11  -2   58.89    9.90
  -4 -11  -2   43.50   10.30
  -4 -11  -2   49.60   10.00
  -4 -11  -2   32.90    9.70
  -4 -11  -2   44.90    9.10
  -4 -11  -2   27.10   10.00
   4 -11   2   15.80    8.90
   4 -11   2   40.00    9.60
   4 -11   2   35.30   11.00
   4 -11   2   38.60   12.30
  -4  11  -2   31.70   10.50
   4  11   2   48.70   11.20
  -4  11  -2   25.40    9.40
   4  11   2   62.69   11.60
   4  11   2   41.30    9.40
  -4  11  -2   32.10    9.10
  -4  11  -2   34.10    7.90
  -4  11  -2   59.99   10.40
  -5 -11  -2   99.49   18.70
  -5 -11  -2   46.30   12.90
   5 -11   2   86.69   12.50
  -5 -11  -2   49.30   11.30
   5 -11   2   67.59   13.10
  -5 -11  -2   81.39   11.80
  -5 -11  -2   74.49   12.30
  -5 -11  -2   63.39   13.70
   5 -11   2   65.69   10.50
   5 -11   2   61.49   15.80
  -5  11  -2   52.29   12.10
  -5  11  -2   77.29   13.20
  -5  11  -2   87.59   12.50
   5  11   2   93.99   16.40
   5  11   2   54.89   11.40
  -5  11  -2   58.99   14.10
   5  11   2   62.89   14.20
  -5  11  -2   83.99   13.40
  -5 -12   2    4.30    9.50
  -5 -12   2    0.20    9.50
   5 -12  -2    8.30   12.20
  -5 -12   2    5.70   11.40
   5 -12  -2   16.60    9.70
  -5 -12   2    4.80   10.30
  -5 -12   2    2.00    9.70
   5 -12  -2   -0.80   14.10
   5  12  -2    4.20   10.60
  -5  12   2    6.10   13.40
   5  12  -2   -6.30    7.60
  -5  12   2    4.50   13.60
   5  12  -2   15.50    8.90
  -5  12   2    7.90   12.30
  -5  12   2    0.50   11.50
   5  12  -2   -3.10    9.00
  -4 -12   2   72.59   13.30
  -4 -12   2   83.89   10.10
  -4 -12   2   99.99   13.70
   4 -12  -2   78.79   15.30
   4 -12  -2  103.89   16.80
   4 -12  -2   94.89   17.10
  -4 -12   2  113.59   13.90
   4 -12  -2   87.49   13.70
  -4 -12   2   88.29   15.50
  -4  12   2   89.49   16.10
  -4  12   2   86.99   16.90
   4  12  -2   90.99   14.00
  -4  12   2   78.89   15.50
  -4  12   2   77.99   13.40
   4  12  -2   84.69   15.20
   4  12  -2   72.79   11.20
  -4  12   2   77.59   15.00
   4  12  -2   76.49   11.30
  -3 -12   2   28.80    8.20
  -3 -12   2   41.60    8.90
   3 -12  -2   42.30    8.70
  -3 -12   2   27.90    7.80
   3 -12  -2   37.50    7.90
   3 -12  -2   22.60    6.90
  -3 -12   2   36.30    7.60
  -3 -12   2   45.20    9.00
  -3  12   2   37.20    7.20
  -3  12   2   33.00    9.50
  -3  12   2   29.00    8.30
  -3  12   2   38.60    8.40
   3  12  -2   35.60    8.50
   3  12  -2   30.30    8.20
   3  12  -2   36.10    7.90
   3  12  -2   30.90    7.20
   2 -12  -2   81.79   10.90
  -2 -12   2  100.39   14.10
   2 -12  -2   88.29   14.20
  -2 -12   2   77.29   13.10
  -2 -12   2   74.79   12.60
   2 -12  -2   81.69   13.80
  -2 -12   2   85.49   11.30
   2 -12  -2   70.19   11.80
  -2 -12   2   95.19   12.80
   2 -12  -2  102.69   14.20
  -2  12   2   91.99   12.60
   2  12  -2   92.39   11.10
  -2  12   2   82.29   15.00
  -2  12   2   81.89   12.00
  -2  12   2   74.49   13.30
   2  12  -2   73.39   13.80
   2  12  -2   82.69    8.10
   2  12  -2  102.49   11.70
   2  12  -2   96.79   12.00
   2  12  -2  104.09   13.20
  -2  12   2   80.09   12.30
  -2  12   2   89.29   14.70
  -1 -12   2   95.09   14.10
  -1 -12   2   84.69   12.00
  -1 -12   2   84.89   11.30
  -1 -12   2   92.19   12.70
   1 -12  -2   94.89   13.60
   1 -12  -2   83.49   13.30
  -1 -12   2   89.99   13.40
   1 -12  -2  101.79   11.70
   1 -12  -2   76.49   11.30
   1 -12  -2  118.39   14.80
   1  12  -2   76.19   12.50
   1  12  -2  100.09   11.80
  -1  12   2   90.39   14.20
   1  12  -2   99.59   12.90
   1  12  -2   76.99   11.70
  -1  12   2   98.79   11.70
  -1  12   2   84.49   12.20
   1  12  -2   80.79    9.90
  -1  12   2   95.69   13.30
  -1  12   2   66.79   12.70
   1  12  -2   92.89   13.10
  -1  12   2   78.59   12.30
   0 -12  -2   15.10    8.70
   0 -12   2   20.60    8.60
   0 -12   2   14.50    8.50
   0 -12   2    1.50    7.10
   0 -12  -2    6.80    8.40
   0 -12   2    7.40    6.90
   0 -12  -2    6.70    7.50
   0 -12  -2   16.90    7.20
   0 -12   2   19.20    8.90
   0 -12  -2    5.40    6.80
   0  12  -2    8.40    6.60
   0  12   2    9.80    7.20
   0  12  -2   27.80    8.60
   0  12   2   21.20    9.50
   0  12  -2    7.80    6.30
   0  12  -2   -1.00    6.80
   0  12  -2   11.50    7.80
   0  12   2   22.90    7.90
   0  12  -2   10.60    8.20
   0  12   2   11.00    6.30
   0  12   2    1.30    5.70
   0  12   2   13.30    6.90
   1 -12   2  137.09   13.40
  -1 -12  -2  133.79   14.70
   1 -12   2  175.98   15.10
  -1 -12  -2  139.39   15.70
  -1 -12  -2  140.29   13.40
  -1 -12  -2  157.18   13.40
   1 -12   2  157.88   17.30
   1 -12   2  165.28   16.40
   1 -12   2  141.79   14.40
  -1  12  -2  150.08   15.50
   1  12   2  154.98   18.40
   1  12   2  143.09   14.30
   1  12   2  129.99   13.80
  -1  12  -2  152.58   15.70
  -1  12  -2  146.69   15.00
  -1  12  -2  106.39   14.00
   1  12   2  138.49   11.70
   1  12   2  157.88   15.10
  -1  12  -2  150.98   12.90
  -2 -12  -2   15.80    8.60
   2 -12   2   23.10    9.70
   2 -12   2    8.40   10.00
   2 -12   2   23.90    8.20
   2 -12   2    9.30    9.80
  -2 -12  -2    8.70    7.90
  -2 -12  -2   12.40    6.80
  -2 -12  -2   15.80    9.50
  -2 -12  -2   14.80    8.00
  -2  12  -2   -0.30    8.20
  -2  12  -2   26.00   10.20
   2  12   2   18.50    7.10
  -2  12  -2   17.50    8.20
  -2  12  -2   17.00    7.80
   2  12   2   -6.10    7.70
   2  12   2   22.50    8.50
   2  12   2   11.40    5.60
   2  12   2    1.70    8.20
   2  12   2    6.40    8.60
  -2  12  -2    6.20    8.40
  -3 -12  -2   70.89   14.00
   3 -12   2  105.29   17.60
  -3 -12  -2   86.39   10.70
  -3 -12  -2   80.99   14.40
   3 -12   2   85.79   14.80
   3 -12   2   80.79   12.50
  -3 -12  -2   68.69    9.90
  -3 -12  -2   75.29   14.80
  -3  12  -2   85.09   12.20
   3  12   2   93.29   13.60
  -3  12  -2   76.89    9.70
  -3  12  -2   83.79   11.20
   3  12   2   87.69   14.00
  -3  12  -2   94.89   16.60
   3  12   2  100.29   14.90
  -3  12  -2   84.79   11.20
  -4 -12  -2   30.30   11.90
   4 -12   2   20.30   14.00
   4 -12   2   16.60   10.40
   4 -12   2   29.50   12.40
  -4 -12  -2   44.30   11.50
  -4 -12  -2   26.40   10.30
  -4 -12  -2   22.80   11.40
  -4 -12  -2   33.80   12.20
   4 -12   2   42.00   11.90
  -4 -12  -2    5.90   11.60
   4  12   2   26.50   13.50
  -4  12  -2   51.79   12.00
  -4  12  -2   21.10   10.90
  -4  12  -2   43.00   14.50
  -4  12  -2   43.20   11.00
   4  12   2   31.20   10.50
  -4  12  -2   17.90   13.90
  -5 -13   2   19.30   13.50
   5 -13  -2   38.60   11.60
  -5 -13   2   24.90   11.80
   5 -13  -2   53.29   17.50
  -5 -13   2   31.70   11.70
   5 -13  -2   23.10   17.30
  -5 -13   2   45.10   11.70
  -5 -13   2   45.60   12.80
   5 -13  -2   37.90   12.80
   5  13  -2   17.80   10.80
  -5  13   2   48.20   10.80
   5  13  -2   44.00   11.50
   5  13  -2   48.00    9.10
  -5  13   2   19.00   14.10
  -5  13   2   47.90   13.70
  -5  13   2   66.49   16.90
   5  13  -2   23.60   13.00
  -5  13   2   55.39   14.70
  -4 -13   2   22.50    9.80
  -4 -13   2   10.60   11.70
   4 -13  -2   45.70   11.90
  -4 -13   2    5.30   10.10
   4 -13  -2   -5.50   10.70
  -4 -13   2   21.70   11.10
  -4 -13   2   19.10   10.60
   4 -13  -2   12.20   13.10
   4 -13  -2   46.30   13.80
  -4  13   2    6.70   11.80
  -4  13   2    5.70    9.10
   4  13  -2    7.80    9.60
  -4  13   2   13.70   11.50
   4  13  -2   22.20   10.70
  -4  13   2   16.00   13.30
  -4  13   2   23.30   11.50
   4  13  -2    7.40   10.30
   4  13  -2   26.10    8.00
  -3 -13   2   61.69    9.60
   3 -13  -2   74.99   10.20
  -3 -13   2  110.39   12.50
  -3 -13   2   72.09   10.30
   3 -13  -2  100.59   17.20
   3 -13  -2   92.99   17.00
   3 -13  -2   66.49    8.80
  -3 -13   2  102.39   15.30
  -3 -13   2   85.49   10.70
   3  13  -2   81.89   10.30
  -3  13   2  117.89   16.80
  -3  13   2   74.29   11.90
  -3  13   2   71.69   10.50
  -3  13   2  104.29   14.20
   3  13  -2   89.69   11.90
   3  13  -2   85.39   12.50
   3  13  -2  102.59   16.30
  -3  13   2   82.39   16.30
   2 -13  -2   70.09   11.40
  -2 -13   2   74.89   14.90
  -2 -13   2   71.39   10.50
   2 -13  -2   90.29   13.00
   2 -13  -2   68.49    9.40
  -2 -13   2   52.89    9.10
   2 -13  -2   91.19   11.80
  -2 -13   2   78.39   15.10
   2 -13  -2   57.39    8.10
  -2  13   2  106.29   14.60
   2  13  -2   82.49   12.60
  -2  13   2   87.79   16.00
   2  13  -2   85.59   10.30
   2  13  -2   79.79   14.80
  -2  13   2   67.39   13.30
   2  13  -2   60.99    8.60
   2  13  -2   57.69    9.00
   2  13  -2   71.29   11.00
  -2  13   2   99.99   16.50
  -2  13   2   81.69   11.10
  -2  13   2   80.49   12.70
   1 -13  -2   98.99   14.70
  -1 -13   2   77.29    9.80
  -1 -13   2   62.39    8.80
  -1 -13   2   54.29    9.10
  -1 -13   2  117.09   15.70
   1 -13  -2   72.19   11.00
   1 -13  -2   91.59   13.90
  -1 -13   2   83.59   14.70
   1 -13  -2   96.69   13.90
   1 -13  -2   78.19    9.30
  -1  13   2   68.79   13.00
   1  13  -2   86.99   12.00
   1  13  -2   79.69   14.00
  -1  13   2   71.49   12.60
  -1  13   2   77.59   12.60
   1  13  -2   59.99   10.90
  -1  13   2  102.19   15.60
  -1  13   2   74.59   11.10
   1  13  -2  102.99   13.90
   1  13  -2   93.09   13.40
   1  13  -2   94.09   14.90
   0 -13   2  107.09   14.80
   0 -13  -2  147.49   17.00
   0 -13  -2  121.49   14.20
   0 -13  -2  139.79   16.00
   0 -13   2  128.79   14.30
   0 -13   2  122.59   16.10
   0 -13  -2  135.79   17.00
   0 -13   2  136.49   16.50
   0 -13  -2  115.59   15.00
   0 -13   2  135.49   17.00
   0  13  -2  128.39   12.60
   0  13  -2  107.59   15.20
   0  13  -2  140.39   15.00
   0  13   2  138.89   14.00
   0  13  -2  156.88   14.70
   0  13   2  145.29   17.70
   0  13   2   99.69   15.30
   0  13  -2  116.49   15.60
   0  13  -2  139.29   15.70
   0  13   2  108.49   13.40
   0  13   2  149.29   15.30
   0  13   2  153.98   16.20
  -1 -13  -2   56.19    9.90
  -1 -13  -2   51.19    9.40
   1 -13   2   74.09   11.60
   1 -13   2   46.80   11.20
  -1 -13  -2   56.79   10.00
  -1 -13  -2   48.90    8.80
   1 -13   2   52.59   11.20
   1 -13   2   36.90    9.00
   1  13   2   55.49   10.80
  -1  13  -2   37.40   11.50
  -1  13  -2   38.20    8.80
  -1  13  -2   39.80    8.40
   1  13   2   27.90    9.20
   1  13   2   54.59    8.70
   1  13   2   41.10    7.60
   1  13   2   65.29   10.10
  -1  13  -2   80.19   13.70
  -2 -13  -2  124.59   16.90
   2 -13   2  123.39   18.60
  -2 -13  -2  123.89   16.80
   2 -13   2  106.49   15.30
   2 -13   2  101.49   17.50
   2 -13   2  130.59   19.40
  -2 -13  -2  129.39   16.40
  -2 -13  -2  111.69   17.30
  -2 -13  -2  105.89   16.00
  -2  13  -2  114.49   16.00
   2  13   2  151.68   18.60
   2  13   2  108.39   16.70
   2  13   2  126.69   16.20
   2  13   2   90.79   10.90
   2  13   2   80.29   16.30
   2  13   2  134.89   13.50
  -2  13  -2  120.89   17.10
  -2  13  -2  114.19   16.60
  -2  13  -2  121.29   18.00
  -2  13  -2  101.99   16.70
   3 -13   2   -3.10   11.70
  -3 -13  -2    7.00   11.00
   3 -13   2    2.50   10.90
   3 -13   2   38.30   13.20
  -3 -13  -2   32.10   11.30
   3 -13   2   19.10   11.30
  -3 -13  -2    9.20   11.50
  -3 -13  -2    2.80   10.90
  -3 -13  -2   19.20   11.90
  -3  13  -2   19.70   11.80
  -3  13  -2   -3.50   11.00
  -3  13  -2   11.40   13.80
  -3  13  -2   27.50   11.70
   3  13   2   -1.90   11.60
   3  13   2    8.40   10.70
   3  13   2  -10.90   12.10
  -3  13  -2    3.70   10.60
  -4 -13  -2   40.20   13.00
  -4 -13  -2   41.20   13.60
  -4 -13  -2   29.70   12.80
  -4 -13  -2   27.90   13.80
   4 -13   2   49.50   14.60
   4 -13   2   11.30   12.50
  -4 -13  -2   43.20   14.40
   4 -13   2   40.10   14.50
   4 -13   2   23.00   14.70
   4  13   2   31.70   12.40
  -4  13  -2   52.99   16.20
   4  13   2    2.80   15.20
  -4  13  -2   36.80   12.90
  -4  13  -2   42.30   14.80
  -4  13  -2   21.60   12.80
  -4 -14   2   -7.80   13.90
  -4 -14   2    7.80   14.30
   4 -14  -2    7.30   13.00
  -4 -14   2    6.10   12.40
   4 -14  -2   23.60   14.10
   4 -14  -2   -0.30   15.40
  -4 -14   2   -8.00   12.30
   4 -14  -2   -4.00   16.50
  -4 -14   2   -4.50   12.60
  -4  14   2  -13.10   13.80
  -4  14   2    6.40   14.20
  -4  14   2  -10.30   13.90
   4  14  -2   -7.10   12.60
   4  14  -2  -19.60   12.30
  -4  14   2   16.00   13.00
  -4  14   2    8.10   10.40
   4  14  -2    4.70    9.30
   4  14  -2   -3.30   11.80
   3 -14  -2  -22.30   12.80
   3 -14  -2   -5.80   15.30
   3 -14  -2  -27.10   15.30
  -3 -14   2   17.70   11.20
  -3 -14   2    7.50   13.00
  -3 -14   2    4.30   11.50
   3 -14  -2   -2.80   12.00
  -3 -14   2   -3.00   11.50
   3 -14  -2    5.00    9.60
  -3 -14   2   -0.10   11.00
   3  14  -2   14.10   12.30
  -3  14   2   -3.30   12.50
  -3  14   2   13.10   11.80
   3  14  -2    1.00   10.80
  -3  14   2    8.20   13.70
  -3  14   2  -10.40   11.80
  -3  14   2    3.90   10.20
   3  14  -2   22.90   10.90
   3  14  -2  -10.60    8.60
  -3  14   2   14.40   14.50
  -2 -14   2   19.10   12.20
   2 -14  -2   -3.20   11.80
  -2 -14   2    2.70   11.10
   2 -14  -2   -2.10    9.00
  -2 -14   2   11.40   11.80
   2 -14  -2   19.90   11.20
  -2 -14   2   11.90   10.60
   2 -14  -2   16.40   14.00
  -2 -14   2   -5.90   10.50
  -2  14   2   -1.20   11.50
   2  14  -2   15.30   10.60
  -2  14   2   38.10   13.30
   2  14  -2   11.90   10.20
   2  14  -2    2.70   10.50
  -2  14   2   16.30   12.50
   2  14  -2   14.30    8.90
  -2  14   2    2.40    8.90
   2  14  -2    2.20    6.50
  -2  14   2   26.60   10.90
  -2  14   2    4.80   10.60
   1 -14  -2   -0.30    9.30
  -1 -14   2   -0.90   10.90
   1 -14  -2    9.00   13.00
  -1 -14   2   -4.50    9.30
   1 -14  -2   11.40   11.20
   1 -14  -2   -1.50   10.50
   1 -14  -2   25.40   10.90
  -1 -14   2    8.90   10.40
  -1 -14   2    6.00   11.80
  -1 -14   2   -1.70   12.30
  -1  14   2   16.70   12.10
   1  14  -2    2.20   10.20
   1  14  -2   -3.00    8.00
  -1  14   2    4.20   11.50
   1  14  -2   -0.90    8.50
   1  14  -2    0.50    9.70
  -1  14   2   12.00    9.50
   1  14  -2   -7.90   12.00
  -1  14   2    6.40   11.70
   1  14  -2    3.00    8.80
  -1  14   2   -5.60    9.40
  -1  14   2   11.20    8.60
   0 -14   2   16.30   13.20
   0 -14  -2   11.90   10.60
   0 -14  -2    8.20    9.70
   0 -14  -2   22.20   10.10
   0 -14   2   14.10    9.90
   0 -14   2   11.50   11.60
   0 -14  -2   14.60   10.80
   0 -14  -2   -2.10   12.30
   0 -14   2   17.00   10.40
   0 -14   2   13.50   11.90
   0  14  -2    8.10    9.80
   0  14   2    5.70   10.70
   0  14   2   34.30   10.70
   0  14  -2   10.40    9.50
   0  14   2   16.70    9.60
   0  14  -2    3.90    9.00
   0  14  -2   17.00    8.70
   0  14   2   11.70    9.00
   0  14   2   23.30   10.70
   0  14  -2    4.40   10.80
   0  14   2    9.30    8.70
   0  14  -2    6.80    9.20
  -1 -14  -2   -1.90   10.30
  -1 -14  -2    5.50   13.60
   1 -14   2   -2.40   10.80
   1 -14   2   29.90   12.70
   1 -14   2   15.00   11.20
  -1 -14  -2   14.40   10.80
   1 -14   2   30.40   13.50
  -1 -14  -2   22.40   13.10
   1 -14   2   -2.00   12.20
  -1 -14  -2    9.00   11.80
   1  14   2    5.90    9.00
  -1  14  -2    7.10   10.00
  -1  14  -2   23.00   10.60
   1  14   2    7.70   10.20
  -1  14  -2    0.40   10.40
   1  14   2    8.50    8.70
   1  14   2   21.70   12.40
  -1  14  -2    0.80   11.70
   1  14   2    5.40   11.90
   1  14   2   10.90   12.40
  -1  14  -2    2.20    9.90
  -2 -14  -2   29.20   10.90
   2 -14   2   13.60   11.80
  -2 -14  -2   16.70   12.30
  -2 -14  -2   -6.90   14.60
   2 -14   2   15.50   14.00
  -2 -14  -2   -0.10   10.90
   2 -14   2   30.90   16.10
  -2 -14  -2   -1.10   11.60
   2  14   2    6.20    7.60
  -2  14  -2  -13.60   12.90
  -2  14  -2   14.00   11.80
   2  14   2  -10.10    7.80
  -2  14  -2    8.50   11.90
   2  14   2    0.60   11.70
   2  14   2  -18.00   11.20
  -2  14  -2    4.50   11.10
   2  14   2    5.50   11.60
  -2  14  -2   22.20   14.20
   2  14   2    6.70   12.80
   3 -14   2   26.10   15.30
   3 -14   2    2.90   15.60
  -3 -14  -2   10.30   13.30
   3 -14   2   -8.90   15.20
   3 -14   2   18.80   13.70
  -3 -14  -2   -8.00   14.10
  -3 -14  -2   17.70   12.80
  -3 -14  -2   26.30   15.40
  -3 -14  -2   26.20   15.50
   3  14   2   -8.10   13.00
  -3  14  -2    2.20   13.20
  -3  14  -2  -12.60   15.00
  -3  14  -2   31.00   13.50
  -3  14  -2   14.30   13.30
  -3  14  -2   20.50   14.40
   3  14   2   20.10   13.00
   2 -15  -2   50.89   17.40
  -2 -15   2   34.40   14.20
  -2 -15   2   32.30   12.70
  -2 -15   2   22.60   12.80
   2 -15  -2   37.80   13.30
  -2 -15   2   54.49   14.40
   2 -15  -2    9.20   11.20
  -2 -15   2   42.60   15.10
   2 -15  -2   31.50   14.80
   2  15  -2   17.30    7.50
   2  15  -2   46.60   14.80
  -2  15   2   35.20   13.30
  -2  15   2   38.90   13.20
   2  15  -2   30.60   10.50
  -2  15   2   59.99   15.70
  -2  15   2    9.20   12.50
   2  15  -2   15.50   12.80
   2  15  -2   25.10   12.90
   2  15  -2   28.30    8.90
  -2  15   2   44.60   11.70
  -2  15   2   15.80   12.60
   1 -15  -2   -7.10   12.00
   1 -15  -2   33.00   14.80
   1 -15  -2   25.00   15.40
  -1 -15   2   25.70   12.80
  -1 -15   2   37.40   14.50
  -1 -15   2   21.60   13.70
   1 -15  -2   21.10   13.10
   1 -15  -2  -13.60   13.70
  -1 -15   2    3.80   11.70
  -1 -15   2   14.70   13.00
  -1  15   2   22.90   13.90
   1  15  -2   40.40   10.00
  -1  15   2   41.00   12.00
  -1  15   2   32.10   14.80
  -1  15   2    9.90   11.50
  -1  15   2   13.70   10.40
   1  15  -2   40.60   12.90
  -1  15   2   29.50   13.20
   1  15  -2    6.70    9.30
   1  15  -2   17.00   10.00
   1  15  -2    8.20   12.20
   1  15  -2   -6.80   13.40
   0 -15  -2   22.10   11.90
   0 -15  -2   60.29   16.40
   0 -15   2   26.10   12.70
   0 -15  -2   11.40   13.30
   0 -15  -2   22.40   12.60
   0 -15   2   20.60   12.20
   0 -15  -2   19.50   16.90
   0 -15   2   54.89   16.20
   0 -15   2   31.90   14.60
   0  15  -2    8.40   11.80
   0  15   2   19.90   11.00
   0  15  -2   36.10   15.50
   0  15  -2   31.10   10.60
   0  15   2   12.10   11.40
   0  15   2   45.20   12.60
   0  15  -2   16.60   11.50
   0  15  -2   32.20   12.90
   0  15  -2   39.00   12.60
   0  15   2   35.20   13.50
   0  15   2   21.30   13.50
   1 -15   2    3.40   14.00
  -1 -15  -2    4.00   12.50
   1 -15   2    0.50   13.20
   1 -15   2    5.50   14.80
  -1 -15  -2   19.50   14.20
  -1 -15  -2   -0.10   14.40
   1 -15   2    9.50   16.90
  -1 -15  -2    7.30   16.20
  -1 -15  -2   32.50   13.10
  -1  15  -2   13.20   16.20
   1  15   2    2.00   13.70
  -1  15  -2   32.00   12.90
  -1  15  -2   19.00   11.90
   1  15   2   16.10   10.10
  -1  15  -2    9.70   13.80
   1  15   2   15.00   15.40
  -1  15  -2   23.30   11.80
   1  15   2   20.20   12.00
   1  15   2   10.70   10.40
   1  15   2   -0.30   14.70
  -1  15  -2   33.20   12.60
  -8   0   3    4.80    4.70
  -8   0   3   -0.60    5.10
  -8   0   3    1.90    6.70
  -8   0   3   13.20    9.50
  -7   0   3    4.30    6.80
  -7   0   3    4.40    4.70
  -7   0   3    9.80    3.50
  -6   0   3    2.90    2.30
  -6   0   3   -4.40    3.30
  -5   0   3   10.60    2.20
  -5   0   3    7.10    2.40
  -5   0   3   11.00    1.90
  -4   0   3   26.40    4.40
  -4   0   3   30.80    4.50
  -4   0   3   28.10    3.40
  -4   0   3   32.10    4.20
  -3   0   3  127.59    9.40
   3   0  -3  129.79   11.00
  -3   0   3  121.49    9.50
  -3   0   3  115.49    8.80
  -3   0   3  112.19    8.50
   3   0  -3  114.89   10.60
  -2   0   3    8.30    5.10
   2   0  -3    3.40    5.90
   2   0  -3    9.20    4.70
   2   0  -3   12.00    3.60
  -2   0   3   10.40    6.40
  -2   0   3    6.10    5.30
  -2   0   3    8.50    5.70
  -2   0   3    3.10    6.00
   1   0  -3  721.13   31.20
  -1   0   3  710.43   31.60
  -1   0   3  667.23   31.40
   1   0  -3  653.03   31.20
  -1   0   3  668.13   32.30
  -1   0   3  738.63   32.10
   1   0  -3  681.93   30.80
   1   0  -3  675.53   31.90
   1   0  -3  715.93   32.70
  -1   0   3  711.93   32.80
   0   0   3   83.19   11.20
   0   0  -3   94.69   11.30
   0   0  -3   86.49   12.00
   0   0  -3   80.09   10.90
   0   0   3   88.79   11.00
   0   0   3   92.79   12.70
   0   0  -3  102.29   13.10
   0   0  -3   89.69   11.20
   0   0   3  100.49   12.10
   0   0   3   95.19   12.30
   1   0   3    6.60    7.00
  -1   0  -3    9.20    7.20
  -1   0  -3    7.60    6.50
  -1   0  -3   11.60    6.80
   1   0   3   14.60    5.70
  -1   0  -3   13.70    6.50
  -1   0  -3    6.60    5.50
   1   0   3   10.80    5.50
   1   0   3    8.10    7.60
   1   0   3   15.70    8.20
  -2   0  -3    7.80    4.10
   2   0   3   11.00    7.80
  -2   0  -3    9.10    7.50
   2   0   3    8.40    6.40
  -2   0  -3   11.50    4.40
  -2   0  -3   11.80    4.60
   2   0   3    7.90    4.10
  -2   0  -3   13.00    6.50
   2   0   3    2.80    6.00
   3   0   3   72.99    7.20
  -3   0  -3   87.79   10.50
  -3   0  -3   68.29    7.80
  -3   0  -3   85.19    9.10
   3   0   3   89.39    9.50
  -3   0  -3   89.69   10.70
   3   0   3   76.59    6.00
   3   0   3   81.49   12.50
  -3   0  -3   78.99    8.10
   3   0   3   74.59   10.60
  -4   0  -3   18.60    7.10
   4   0   3   10.50    5.60
  -4   0  -3   15.00    4.70
  -4   0  -3   20.50    4.30
   4   0   3   15.20    4.00
  -4   0  -3   22.60    7.20
   4   0   3   11.20    2.20
  -4   0  -3   17.20    4.10
  -5   0  -3    6.70    5.30
  -5   0  -3   10.30    6.00
  -5   0  -3    5.40    5.50
   5   0   3    4.50    5.90
  -5   0  -3    8.90    7.10
   5   0   3    6.40    6.40
  -5   0  -3   -2.00    5.90
  -6   0  -3   15.50    7.80
   6   0   3    2.50    7.40
   6   0   3   11.10    7.20
  -6   0  -3   15.80    7.70
  -6   0  -3   -5.40    9.30
  -6   0  -3    6.90    7.80
  -6   0  -3    7.10    7.10
   7   0   3   11.50    9.90
  -7   0  -3    8.00   10.50
   7   0   3   10.40    9.20
  -7   0  -3    6.10   11.20
  -7   0  -3   18.80   11.20
  -7   0  -3   -9.40   13.40
  -7   0  -3   21.50   10.00
  -8  -1   3   -4.00    9.40
  -8  -1   3    5.80    7.00
  -8   1   3   26.90   11.40
  -8   1   3   18.60    5.80
  -8   1   3    8.10    6.70
  -8   1   3    4.80    6.20
  -7  -1   3   20.00    6.80
  -7  -1   3   21.20    5.10
  -7   1   3   30.00    4.60
  -7   1   3   35.40    4.20
  -7   1   3   27.50    4.40
  -6  -1   3    8.40    4.90
  -6  -1   3   15.50    3.50
  -6   1   3   16.90    3.40
  -6   1   3   15.60    3.20
  -6   1   3   17.30    3.30
  -5  -1   3   22.10    3.30
  -5   1   3   27.00    3.90
  -5   1   3   26.70    4.00
  -5   1   3   22.40    3.60
  -5   1   3   28.90    4.20
  -5   1   3   25.10    3.50
  -4  -1   3  699.73   27.60
   4  -1  -3  716.43   30.50
  -4  -1   3  720.63   27.80
   4  -1  -3  724.93   30.60
  -4  -1   3  657.83   28.50
  -4   1   3  642.34   29.80
  -4   1   3  630.34   29.00
  -4   1   3  667.53   29.70
  -4   1   3  709.23   29.50
   3  -1  -3  262.97   16.20
  -3  -1   3  262.67   14.00
   3  -1  -3  263.17   16.30
  -3  -1   3  260.27   13.30
  -3  -1   3  257.37   14.50
  -3  -1   3  254.07   11.90
  -3  -1   3  282.67   13.90
  -3   1   3  242.38   15.40
   3   1  -3  283.97   15.30
   3   1  -3  288.57   13.30
  -3   1   3  265.77   15.10
  -3   1   3  258.17   14.40
   3   1  -3  276.97   15.00
  -3   1   3  282.67   14.70
   2  -1  -3 1834.02   71.79
  -2  -1   3 1812.62   69.99
   2  -1  -3 1752.62   69.39
  -2  -1   3 1659.43   70.89
  -2  -1   3 1839.32   71.29
  -2  -1   3 1690.63   69.69
   2  -1  -3 1674.23   69.09
  -2  -1   3 1830.12   69.59
   2  -1  -3 1649.54   70.69
  -2   1   3 1838.82   71.79
  -2   1   3 1686.13   71.19
   2   1  -3 1673.13   68.09
  -2   1   3 1785.12   70.49
  -2   1   3 1810.32   71.89
  -2   1   3 1617.44   70.19
   2   1  -3 1774.02   68.39
   2   1  -3 1796.62   68.39
   2   1  -3 1769.22   70.99
   1  -1  -3 1295.07   52.79
  -1  -1   3 1147.99   51.59
   1  -1  -3 1159.88   51.59
   1  -1  -3 1168.58   51.59
   1  -1  -3 1306.87   51.29
  -1  -1   3 1247.08   51.19
  -1  -1   3 1283.67   50.29
   1  -1  -3 1175.68   50.59
  -1  -1   3 1162.38   50.69
  -1  -1   3 1261.07   52.09
  -1   1   3 1177.98   50.99
   1   1  -3 1176.98   51.29
  -1   1   3 1254.67   52.19
  -1   1   3 1256.07   51.19
  -1   1   3 1155.78   51.69
   1   1  -3 1170.18   49.90
  -1   1   3 1270.57   52.19
   1   1  -3 1240.48   51.99
   1   1  -3 1154.98   50.09
   1   1  -3 1297.17   50.79
   1   1  -3 1228.28   49.60
   0  -1   3 2040.80   79.69
   0  -1  -3 2086.89   80.89
   0  -1   3 1853.61   78.99
   0  -1  -3 2084.19   79.89
   0  -1  -3 1826.62   78.69
   0  -1   3 2004.30   79.59
   0  -1   3 2048.59   80.59
   0  -1   3 1850.91   79.99
   0  -1  -3 1859.71   79.89
   0  -1  -3 1920.91   80.49
   0   1  -3 2054.59   79.49
   0   1   3 1996.00   80.59
   0   1  -3 1913.41   79.19
   0   1  -3 1904.51   79.99
   0   1   3 1849.71   78.89
   0   1  -3 1884.11   79.19
   0   1   3 2040.50   80.49
   0   1   3 1979.90   79.39
   0   1  -3 2033.20   80.49
  -1  -1  -3 1614.54   67.59
   1  -1   3 1521.55   65.59
   1  -1   3 1509.05   66.79
  -1  -1  -3 1551.94   66.99
   1  -1   3 1634.04   67.49
   1  -1   3 1684.63   66.49
  -1  -1  -3 1632.04   66.49
   1  -1   3 1635.64   67.79
  -1  -1  -3 1549.05   67.99
  -1  -1  -3 1574.84   66.19
  -1   1  -3 1557.14   66.09
  -1   1  -3 1664.03   66.59
   1   1   3 1547.95   65.39
  -1   1  -3 1546.25   67.09
   1   1   3 1654.33   67.49
  -1   1  -3 1532.75   67.29
  -1   1  -3 1689.83   67.99
   1   1   3 1627.74   65.89
   1   1   3 1514.95   66.79
   1   1   3 1655.23   68.69
   2  -1   3  700.63   31.50
   2  -1   3  676.93   34.50
   2  -1   3  666.83   32.80
   2  -1   3  628.64   31.50
  -2  -1  -3  716.53   33.40
  -2  -1  -3  656.63   31.10
  -2  -1  -3  687.03   32.00
   2  -1   3  625.04   29.80
  -2  -1  -3  622.74   31.80
  -2  -1  -3  615.74   33.40
   2   1   3  681.83   35.00
  -2   1  -3  647.74   31.90
   2   1   3  625.44   31.10
  -2   1  -3  603.04   32.90
  -2   1  -3  704.93   33.30
  -2   1  -3  634.14   31.10
   2   1   3  611.74   29.20
   2   1   3  674.03   32.60
   2   1   3  693.83   31.00
  -2   1  -3  693.93   32.30
  -3  -1  -3  472.95   27.30
   3  -1   3  530.75   27.20
  -3  -1  -3  461.25   24.30
   3  -1   3  524.75   24.70
  -3  -1  -3  519.05   26.90
  -3  -1  -3  470.95   25.00
  -3  -1  -3  521.15   25.90
   3  -1   3  470.05   22.50
   3  -1   3  449.86   24.10
  -3   1  -3  486.85   24.70
   3   1   3  484.55   29.30
  -3   1  -3  466.35   27.00
   3   1   3  463.45   21.80
   3   1   3  503.55   23.40
  -3   1  -3  511.35   26.80
  -3   1  -3  487.85   25.20
  -3   1  -3  517.45   26.80
   3   1   3  483.45   26.10
   3   1   3  468.75   24.20
  -4  -1  -3  105.49    9.20
   4  -1   3   92.99    8.10
  -4  -1  -3   98.29   10.80
   4  -1   3   92.59    8.10
  -4  -1  -3   96.29    8.40
  -4  -1  -3   96.79   11.30
   4  -1   3   79.19    5.90
  -4  -1  -3   92.69   10.60
   4  -1   3   92.09   11.10
   4   1   3  112.89   14.10
  -4   1  -3   88.79    8.70
  -4   1  -3  111.59   12.30
  -4   1  -3  104.19    9.30
   4   1   3   95.19   10.60
  -4   1  -3   97.39   10.70
  -4   1  -3   93.89   10.50
   5  -1   3   90.39   11.70
  -5  -1  -3  112.69   11.50
  -5  -1  -3   90.99   10.00
  -5  -1  -3   91.09   12.60
  -5  -1  -3   98.29    9.90
  -5  -1  -3   85.69   10.20
   5  -1   3   87.39   11.10
  -5   1  -3  109.79    9.40
   5   1   3   99.19   13.00
  -5   1  -3  105.79   12.10
  -5   1  -3   80.39   10.30
  -5   1  -3  100.49   12.80
  -5   1  -3   95.69   11.40
   5   1   3  112.09   11.00
   6  -1   3    5.00    7.60
  -6  -1  -3   -5.00    7.80
  -6  -1  -3    2.60    7.70
  -6  -1  -3  -13.90    7.70
  -6  -1  -3   -4.90   10.60
  -6  -1  -3    1.70    7.00
   6  -1   3   -5.90    7.30
  -6   1  -3   -4.50    7.40
  -6   1  -3    2.40    8.20
  -6   1  -3   -0.30    9.20
   6   1   3   -5.80    7.30
   6   1   3   11.40    7.50
  -6   1  -3    2.60    8.00
  -6   1  -3   -7.70    7.70
   7  -1   3   28.40   10.00
  -7  -1  -3   14.50   10.10
  -7  -1  -3    4.50   13.10
  -7  -1  -3   16.30    9.80
  -7  -1  -3   19.50   10.90
   7  -1   3   31.00   10.70
  -7  -1  -3   15.90   11.10
  -7   1  -3   10.40   11.00
   7   1   3   33.90    9.40
  -7   1  -3   33.70   11.20
   7   1   3   17.70    8.90
  -7   1  -3   22.00   11.40
  -7   1  -3   -3.00   15.10
  -7   1  -3    6.70   10.50
  -8  -2   3    2.40    7.40
  -8  -2   3   18.00    9.80
  -8   2   3   29.90    6.60
  -8   2   3    6.70    6.50
  -8   2   3   18.10   11.10
  -8   2   3   29.80    7.10
  -7  -2   3   34.70    6.70
  -7  -2   3   33.20    5.40
  -7   2   3   39.70    7.60
  -7   2   3   26.60    4.60
  -7   2   3   49.90    7.50
  -6  -2   3   90.09    8.80
  -6  -2   3   87.09    7.90
  -6   2   3   88.99    6.80
  -6   2   3   72.49    6.90
  -6   2   3   62.79    6.80
  -6   2   3   78.29    7.70
   5  -2  -3  330.47   17.20
  -5  -2   3  290.07   15.60
  -5  -2   3  323.57   17.20
   5  -2  -3  335.67   17.40
  -5   2   3  334.87   16.40
  -5   2   3  315.57   15.60
  -5   2   3  320.77   16.00
  -5   2   3  306.87   16.00
  -4  -2   3  299.27   15.20
   4  -2  -3  323.27   17.90
   4  -2  -3  346.07   18.10
  -4   2   3  299.27   15.90
  -4   2   3  293.67   15.90
  -4   2   3  321.77   16.40
  -4   2   3  320.37   16.50
  -3  -2   3  959.30   39.20
   3  -2  -3  909.71   37.60
   3  -2  -3  984.10   41.90
  -3  -2   3  993.50   39.20
  -3  -2   3  923.51   39.80
   3  -2  -3  974.40   38.00
  -3  -2   3  950.40   40.20
  -3  -2   3  939.41   38.90
   3   2  -3  962.00   40.10
   3   2  -3  955.10   40.00
  -3   2   3  986.10   41.00
  -3   2   3  977.50   42.10
   3   2  -3  962.80   39.70
  -3   2   3  900.21   40.40
  -3   2   3  929.11   41.40
  -2  -2   3  375.46   18.50
   2  -2  -3  414.76   22.10
  -2  -2   3  398.06   21.00
   2  -2  -3  404.96   19.90
   2  -2  -3  385.06   19.00
  -2  -2   3  367.56   19.90
  -2  -2   3  416.36   19.80
   2  -2  -3  379.46   20.50
  -2  -2   3  372.96   19.10
  -2   2   3  394.56   22.40
   2   2  -3  391.76   17.50
   2   2  -3  360.76   16.80
   2   2  -3  384.26   20.60
  -2   2   3  425.16   21.10
  -2   2   3  361.26   20.80
   2   2  -3  391.46   19.00
  -2   2   3  399.56   21.90
  -2   2   3  371.16   20.10
  -1  -2   3 2328.67   88.59
   1  -2  -3 2380.96   89.09
   1  -2  -3 2156.68   89.99
  -1  -2   3 2328.27   89.59
   1  -2  -3 2155.18   88.29
   1  -2  -3 2155.28   86.19
   1  -2  -3 2417.26   90.49
  -1  -2   3 2305.57   86.79
  -1  -2   3 2144.49   89.29
  -1  -2   3 2160.88   88.19
   1  -2  -3 2178.78   89.49
   1   2  -3 2067.79   86.39
  -1   2   3 2052.99   88.49
   1   2  -3 2226.48   87.49
  -1   2   3 2199.68   88.69
  -1   2   3 2297.07   89.89
  -1   2   3 2232.48   90.19
   1   2  -3 2090.99   88.89
   1   2  -3 2272.17   87.89
  -1   2   3 2049.40   89.19
   1   2  -3 2273.97   89.59
   0  -2   3   78.49   11.90
   0  -2   3   68.49   10.90
   0  -2  -3   76.29   10.10
   0  -2  -3   72.29   11.70
   0  -2  -3   70.09   12.70
   0  -2   3   59.89    9.40
   0  -2   3   85.49   10.50
   0  -2   3   73.79   12.10
   0  -2  -3   68.39   10.60
   0  -2  -3   82.39   12.20
   0   2  -3   60.79   10.20
   0   2   3   73.19    9.90
   0   2  -3   73.89   11.10
   0   2  -3   80.19    9.60
   0   2   3   64.99   11.60
   0   2   3   73.69   10.80
   0   2   3   76.89   13.20
   0   2   3   75.49   12.50
   0   2  -3   67.19   12.30
   0   2  -3   67.69   10.70
  -1  -2  -3  848.22   39.20
  -1  -2  -3  780.92   39.00
  -1  -2  -3  782.32   36.90
   1  -2   3  750.12   36.50
  -1  -2  -3  772.12   37.70
   1  -2   3  794.62   38.00
   1  -2   3  898.21   39.30
  -1  -2  -3  915.21   38.50
   1  -2   3  879.71   38.20
   1   2   3  838.32   37.20
   1   2   3  770.72   36.10
   1   2   3  831.62   38.50
  -1   2  -3  776.22   37.20
  -1   2  -3  872.01   39.20
  -1   2  -3  798.92   38.10
  -1   2  -3  793.62   38.10
  -1   2  -3  848.72   38.10
   1   2   3  842.92   40.30
   1   2   3  800.82   37.90
   2  -2   3  247.58   15.00
   2  -2   3  250.27   16.60
  -2  -2  -3  275.47   18.80
   2  -2   3  277.77   18.90
  -2  -2  -3  283.67   18.50
  -2  -2  -3  262.77   16.10
   2  -2   3  287.77   17.60
  -2  -2  -3  260.67   16.40
  -2  -2  -3  289.27   18.00
  -2   2  -3  261.27   17.60
   2   2   3  272.57   18.10
   2   2   3  279.87   16.50
   2   2   3  264.47   15.80
  -2   2  -3  293.37   19.40
   2   2   3  285.17   20.70
  -2   2  -3  280.37   17.10
  -2   2  -3  268.87   16.40
  -2   2  -3  284.87   18.20
   2   2   3  245.38   14.30
  -3  -2  -3  139.59   12.10
   3  -2   3  118.79    9.50
   3  -2   3  116.59    8.60
  -3  -2  -3  112.39   11.00
   3  -2   3  137.79   12.10
  -3  -2  -3  129.89    9.90
   3  -2   3  138.29   13.40
  -3  -2  -3  139.89   12.60
  -3  -2  -3  136.09   10.30
  -3   2  -3  132.39   11.90
  -3   2  -3  132.29   10.00
  -3   2  -3  139.09   12.90
   3   2   3  139.89   15.40
  -3   2  -3  136.89   10.80
   3   2   3  121.59   12.30
   3   2   3  122.09    7.60
   3   2   3  144.39    9.80
  -3   2  -3  142.29   13.30
   3   2   3  127.39    9.00
  -4  -2  -3  179.88   13.90
  -4  -2  -3  159.08   11.40
   4  -2   3  158.58    9.30
   4  -2   3  203.78   12.30
  -4  -2  -3  153.68   13.90
  -4  -2  -3  176.78   14.30
   4  -2   3  161.08   14.20
   4  -2   3  152.58   11.30
  -4  -2  -3  156.58   11.80
  -4   2  -3  179.78   11.90
   4   2   3  159.98   16.70
   4   2   3  187.98   14.00
  -4   2  -3  156.28   12.30
  -4   2  -3  191.78   14.60
  -4   2  -3  193.18   15.90
  -4   2  -3  157.08   14.00
  -5  -2  -3   -4.30    7.20
  -5  -2  -3   -1.20    5.90
  -5  -2  -3    3.90    5.50
  -5  -2  -3    7.00    5.20
  -5  -2  -3    1.70    5.80
   5  -2   3   -7.90    6.00
   5   2   3   -2.30    5.40
  -5   2  -3    3.60    6.30
  -5   2  -3    5.50    5.70
  -5   2  -3   -4.90    6.10
  -5   2  -3    4.50    6.60
  -5   2  -3   -7.20    6.00
   5   2   3    8.90    6.10
  -6  -2  -3   65.39   11.80
  -6  -2  -3   60.29   10.60
   6  -2   3   72.39   13.70
  -6  -2  -3   52.69    8.50
  -6  -2  -3   89.89   12.30
   6  -2   3   73.79    9.70
  -6  -2  -3   73.09   11.50
  -6   2  -3   44.10    9.70
  -6   2  -3   92.29   13.60
   6   2   3   69.39   11.30
  -6   2  -3   41.70    8.40
  -6   2  -3   76.89   10.10
   6   2   3   64.19    8.70
  -6   2  -3   55.99    8.10
   7  -2   3   21.40   10.80
   7  -2   3    6.60   10.30
  -7  -2  -3   11.50   10.50
  -7  -2  -3  -18.90   13.90
  -7  -2  -3   13.70    9.60
  -7  -2  -3    8.60   10.20
  -7  -2  -3   10.80   10.80
   7   2   3   24.90    9.40
  -7   2  -3   27.00   11.80
  -7   2  -3   -8.30   14.10
  -7   2  -3    5.60   11.20
   7   2   3   23.10    8.40
  -7   2  -3    7.40   10.70
  -8  -3   3  115.59   15.50
  -8  -3   3  117.59   16.00
  -8   3   3  132.29   13.60
  -8   3   3  118.59   12.40
  -7  -3   3    1.50    6.80
  -7  -3   3    0.10    6.00
  -7   3   3    0.50    5.30
  -7   3   3    8.70    5.40
  -7   3   3   -3.10    5.70
  -7   3   3    0.20    5.30
  -7   3   3    0.60    5.10
  -6  -3   3  253.57   14.90
   6  -3  -3  264.77   15.40
  -6  -3   3  265.57   15.70
   6  -3  -3  264.87   15.50
  -6   3   3  269.77   14.50
  -6   3   3  314.27   15.40
  -6   3   3  285.07   15.80
  -6   3   3  258.17   14.80
  -6   3   3  252.07   14.40
   5  -3  -3   83.39   10.30
  -5  -3   3   76.29    6.60
   5  -3  -3   80.19    8.60
  -5  -3   3   62.49    6.70
  -5   3   3   82.29    6.70
  -5   3   3   72.89    6.70
  -5   3   3   60.19    6.70
  -5   3   3   72.39    6.60
  -5   3   3   76.59    7.90
   4  -3  -3   47.00    8.50
  -4  -3   3   38.20    3.10
   4  -3  -3   47.80    9.40
  -4  -3   3   42.20    4.70
  -4  -3   3   41.70    3.70
  -4   3   3   35.60    5.60
  -4   3   3   37.70    6.70
  -4   3   3   42.50    5.40
  -4   3   3   46.70    7.50
   4   3  -3   46.60    8.00
  -3  -3   3  216.28   11.90
   3  -3  -3  211.68   11.50
  -3  -3   3  224.68   12.40
  -3  -3   3  224.68   12.80
  -3  -3   3  244.18   13.00
   3  -3  -3  227.68   15.60
   3  -3  -3  243.78   13.30
  -3   3   3  233.38   14.80
   3   3  -3  226.58   13.90
  -3   3   3  236.48   15.80
  -3   3   3  225.48   14.40
   3   3  -3  219.58   13.70
   3   3  -3  217.78   13.50
  -3   3   3  219.58   13.50
   2  -3  -3  321.97   17.20
  -2  -3   3  347.57   18.00
   2  -3  -3  345.97   18.80
  -2  -3   3  356.06   19.70
  -2  -3   3  305.87   17.20
   2  -3  -3  336.17   20.20
   2  -3  -3  318.27   18.60
  -2  -3   3  315.87   18.10
   2  -3  -3  325.87   14.70
  -2  -3   3  319.07   17.30
  -2   3   3  354.16   19.30
   2   3  -3  346.27   18.00
   2   3  -3  337.77   19.10
  -2   3   3  336.97   21.30
  -2   3   3  322.57   19.10
   2   3  -3  319.87   14.80
  -2   3   3  346.27   20.20
  -2   3   3  311.07   18.10
   2   3  -3  329.57   15.50
   1  -3  -3 2902.81  118.99
   1  -3  -3 2919.01  117.79
   1  -3  -3 3245.48  118.69
  -1  -3   3 3191.58  119.29
  -1  -3   3 3126.49  118.09
   1  -3  -3 3102.89  119.69
   1  -3  -3 2906.01  115.89
  -1  -3   3 2807.92  118.29
  -1  -3   3 2883.31  117.59
   1   3  -3 3028.90  117.09
   1   3  -3 3086.79  118.99
  -1   3   3 3101.69  118.49
   1   3  -3 2796.02  118.09
   1   3  -3 2787.22  114.89
   1   3  -3 3017.60  117.39
  -1   3   3 3007.80  120.29
   1   3  -3 2904.11  116.99
  -1   3   3 3043.30  119.39
  -1   3   3 2854.51  117.99
   0  -3   3  266.37   16.60
   0  -3  -3  259.97   15.40
   0  -3   3  234.68   16.70
   0  -3  -3  256.07   16.40
   0  -3  -3  256.27   17.30
   0  -3  -3  245.38   18.10
   0  -3   3  284.57   18.10
   0  -3  -3  293.87   18.20
   0  -3  -3  284.17   19.00
   0  -3   3  270.47   18.70
   0   3  -3  249.48   17.00
   0   3   3  249.97   15.90
   0   3  -3  277.87   17.50
   0   3  -3  269.77   15.50
   0   3   3  285.97   17.60
   0   3  -3  254.57   16.40
   0   3   3  271.57   19.80
   0   3  -3  259.97   18.40
   0   3  -3  281.57   17.30
   0   3   3  245.38   16.80
  -1  -3  -3 4304.37  178.58
  -1  -3  -3 4412.16  177.18
   1  -3   3 4248.38  175.78
  -1  -3  -3 4780.52  176.78
   1  -3   3 4770.42  176.78
  -1  -3  -3 4318.87  175.98
   1  -3   3 4139.19  176.88
  -1  -3  -3 4929.11  178.28
   1  -3   3 4932.51  178.78
   1   3   3 4270.17  176.88
   1   3   3 4402.36  175.38
  -1   3  -3 4659.63  176.88
   1   3   3 4444.76  178.78
   1   3   3 4585.54  175.78
  -1   3  -3 4335.57  176.98
  -1   3  -3 4322.37  176.38
   1   3   3 4721.23  177.78
  -1   3  -3 4305.77  177.38
  -1   3  -3 4807.22  178.48
  -2  -3  -3   32.80    7.60
  -2  -3  -3   38.80    6.20
   2  -3   3   35.10    8.30
  -2  -3  -3   35.40    5.80
   2  -3   3   25.20    4.80
   2  -3   3   29.80    7.70
  -2  -3  -3   25.90    7.30
   2  -3   3   22.60    4.40
  -2  -3  -3   36.00    7.70
   2   3   3   36.70   10.60
   2   3   3   25.50    5.10
   2   3   3   24.70    4.60
   2   3   3   42.50    9.60
  -2   3  -3   26.00    5.70
  -2   3  -3   25.30    5.70
  -2   3  -3   30.50    8.30
  -2   3  -3   28.30    5.50
  -2   3  -3   39.00    8.60
   2   3   3   35.80    6.70
  -3  -3  -3  632.34   30.80
   3  -3   3  646.74   30.10
   3  -3   3  566.14   30.10
   3  -3   3  581.54   28.00
  -3  -3  -3  643.44   31.60
  -3  -3  -3  584.64   29.60
  -3  -3  -3  619.54   29.50
  -3  -3  -3  593.34   32.60
   3  -3   3  649.93   32.80
   3   3   3  565.04   25.90
  -3   3  -3  585.74   30.30
  -3   3  -3  647.84   32.70
  -3   3  -3  621.64   31.90
   3   3   3  642.14   27.10
   3   3   3  651.83   35.50
   3   3   3  634.14   31.40
  -3   3  -3  599.14   29.90
   3   3   3  594.54   29.10
  -4  -3  -3   11.90    6.60
   4  -3   3    8.90    5.00
   4  -3   3   19.30    6.30
  -4  -3  -3   18.40    6.70
   4  -3   3   12.30    3.60
  -4  -3  -3   23.00    4.20
   4  -3   3   16.10    6.00
  -4  -3  -3   13.30    5.60
  -4  -3  -3   22.80    5.00
  -4   3  -3   17.10    5.50
   4   3   3   14.40    5.10
  -4   3  -3   15.60    6.40
   4   3   3   10.60    6.00
  -4   3  -3   12.60    5.30
  -4   3  -3   17.10    4.80
  -4   3  -3   20.00    6.40
   4   3   3   19.70    7.80
  -5  -3  -3    6.00    7.50
  -5  -3  -3   16.10    6.30
   5  -3   3   14.10    6.60
  -5  -3  -3    7.40    5.80
  -5  -3  -3   17.10    6.30
  -5  -3  -3   19.60    5.40
   5   3   3   15.50    6.00
  -5   3  -3   11.30    6.70
  -5   3  -3   15.40    6.90
   5   3   3   11.30    8.90
  -5   3  -3    6.90    6.50
  -5   3  -3   22.40    6.00
  -5   3  -3   17.90    6.40
   5   3   3   13.60    6.30
  -6  -3  -3    8.30    7.70
   6  -3   3   24.60    8.90
  -6  -3  -3    2.70   10.50
  -6  -3  -3   14.50    7.80
   6  -3   3   28.80    8.80
  -6  -3  -3   20.70    7.80
  -6  -3  -3    6.40    7.30
  -6   3  -3   29.10    8.90
   6   3   3    9.40    7.30
  -6   3  -3   34.10    8.90
   6   3   3   12.70    7.80
  -6   3  -3   17.80    8.80
  -6   3  -3   14.30    8.10
  -6   3  -3   26.30    9.90
  -7  -3  -3    2.70   10.20
  -7  -3  -3   10.90   13.10
  -7  -3  -3    3.50   11.30
  -7  -3  -3   -1.00   10.00
   7  -3   3   23.30   11.20
  -7  -3  -3    9.80   11.10
  -7  -3  -3  -21.50   14.70
   7  -3   3    2.70   11.90
  -7   3  -3   -8.10   12.70
  -7   3  -3   -2.30   11.90
  -7   3  -3    9.90   11.30
   7   3   3   11.80    9.70
  -7   3  -3   13.70   16.60
   7   3   3   -0.90    9.20
  -8  -4   3   38.30    9.70
  -8  -4   3   41.50    9.10
  -8   4   3   55.29    7.90
  -8   4   3   70.59   13.30
  -8   4   3   74.19   14.00
  -7  -4   3    6.00    6.60
  -7  -4   3   16.50    6.50
  -7   4   3   21.50    5.50
  -7   4   3   15.00    6.00
  -7   4   3   20.50    6.10
  -7   4   3   15.70    6.00
  -7   4   3   21.60    6.60
   6  -4  -3   51.49    9.60
  -6  -4   3   38.30    7.40
   6  -4  -3   55.29    8.70
  -6   4   3   45.80    7.60
  -6   4   3   46.00    7.70
  -6   4   3   66.99    9.40
  -6   4   3   38.00    7.60
  -5  -4   3  217.68   13.00
   5  -4  -3  237.38   17.00
   5  -4  -3  253.37   15.60
  -5  -4   3  255.17   13.80
  -5   4   3  230.18   13.80
  -5   4   3  231.08   13.90
  -5   4   3  260.87   15.20
  -5   4   3  230.78   13.80
  -5   4   3  254.67   12.90
  -4  -4   3    9.60    2.80
  -4  -4   3    3.10    2.40
   4  -4  -3    1.80    5.30
  -4  -4   3    7.00    2.60
  -4   4   3   -5.50    3.80
  -4   4   3    4.70    4.50
   4   4  -3    1.60    4.90
  -4   4   3    4.20    3.50
  -4   4   3    3.50    3.40
  -4   4   3    2.90    2.50
   3  -4  -3 1188.08   48.20
  -3  -4   3 1143.29   47.20
   3  -4  -3 1101.39   47.30
   3  -4  -3 1109.69   49.50
  -3  -4   3 1129.99   47.80
  -3  -4   3 1176.98   47.20
  -3  -4   3 1121.59   48.10
  -3  -4   3 1127.79   48.60
   3  -4  -3 1174.28   50.89
  -3   4   3 1187.08   46.00
  -3   4   3 1114.39   50.09
   3   4  -3 1149.98   49.00
  -3   4   3 1159.58   49.70
   3   4  -3 1188.48   48.50
  -3   4   3 1132.99   49.20
  -3   4   3 1132.59   50.59
   3   4  -3 1183.48   48.30
  -2  -4   3  116.29   10.00
   2  -4  -3  104.39    8.90
   2  -4  -3  109.59    7.90
  -2  -4   3  129.29   12.30
  -2  -4   3  123.19    9.70
  -2  -4   3  131.99   11.10
  -2  -4   3  124.99   10.30
   2  -4  -3  121.29   13.20
   2  -4  -3  118.39   12.40
   2  -4  -3  111.19   10.20
  -2   4   3  107.49   10.50
  -2   4   3  114.29   13.80
  -2   4   3  115.39   11.80
  -2   4   3  120.59   12.90
   2   4  -3  138.59    8.80
  -2   4   3   98.89   10.20
   2   4  -3  141.79   11.70
   2   4  -3  136.09   12.00
  -2   4   3  108.79    8.80
   2   4  -3  127.49    7.40
  -1  -4   3 2216.28   89.89
  -1  -4   3 2202.08   89.79
   1  -4  -3 2214.38   90.09
   1  -4  -3 2362.16   90.69
   1  -4  -3 2292.07   91.79
  -1  -4   3 2187.08   90.59
   1  -4  -3 2168.98   88.19
  -1  -4   3 2278.37   89.99
  -1  -4   3 2354.66   91.29
   1  -4  -3 2132.59   91.09
   1   4  -3 2207.08   89.79
   1   4  -3 2295.07   89.19
  -1   4   3 2122.69   89.99
  -1   4   3 2162.58   91.29
   1   4  -3 2288.07   90.99
   1   4  -3 2144.39   90.29
  -1   4   3 2306.27   90.49
  -1   4   3 2251.57   92.59
   1   4  -3 2146.79   86.39
   1   4  -3 2183.78   88.79
  -1   4   3 2293.67   91.69
   0  -4  -3  240.48   17.80
   0  -4  -3  249.38   17.20
   0  -4   3  249.58   17.50
   0  -4  -3  220.18   14.70
   0  -4  -3  225.48   14.10
   0  -4   3  238.78   17.20
   0  -4  -3  228.48   15.70
   0  -4   3  220.28   14.80
   0  -4  -3  210.68   16.80
   0   4   3  227.38   15.50
   0   4   3  215.38   14.50
   0   4   3  248.68   16.10
   0   4   3  254.67   18.00
   0   4   3  244.68   19.10
   0   4  -3  244.68   16.50
   0   4  -3  231.68   15.00
   0   4  -3  242.98   17.00
   0   4  -3  218.88   13.70
   0   4  -3  251.87   18.30
   0   4  -3  245.48   16.20
  -1  -4  -3 1172.98   50.69
  -1  -4  -3 1087.09   48.50
  -1  -4  -3 1075.89   48.10
   1  -4   3 1039.50   47.90
  -1  -4  -3 1051.29   50.59
   1  -4   3 1032.70   49.10
   1  -4   3 1166.68   49.30
   1  -4   3 1189.48   50.99
  -1  -4  -3 1067.29   49.00
  -1  -4  -3 1144.69   49.10
   1   4   3 1167.78   49.99
   1   4   3 1065.69   48.80
  -1   4  -3 1054.29   48.40
   1   4   3 1149.98   48.30
  -1   4  -3 1159.58   50.69
  -1   4  -3 1048.20   49.20
   1   4   3 1060.99   47.00
   1   4   3 1138.99   51.79
  -1   4  -3 1140.49   49.30
  -1   4  -3 1057.99   48.30
  -1   4  -3 1172.68   49.99
  -2  -4  -3  321.87   18.70
   2  -4   3  338.07   18.60
  -2  -4  -3  359.96   21.40
  -2  -4  -3  331.67   21.10
   2  -4   3  376.46   21.70
  -2  -4  -3  340.37   19.50
  -2  -4  -3  343.37   19.80
   2  -4   3  361.36   22.60
  -2  -4  -3  351.86   20.50
   2  -4   3  324.67   19.60
   2   4   3  377.46   21.50
   2   4   3  368.06   24.50
  -2   4  -3  336.87   19.30
  -2   4  -3  353.06   21.90
  -2   4  -3  337.27   19.90
  -2   4  -3  331.27   20.20
   2   4   3  317.67   17.00
   2   4   3  338.37   18.90
  -2   4  -3  379.26   21.60
   2   4   3  367.46   19.20
   3  -4   3  165.28   14.90
  -3  -4  -3  175.68   14.20
  -3  -4  -3  157.38   11.10
  -3  -4  -3  157.38   11.90
   3  -4   3  175.58   14.90
   3  -4   3  153.48   10.80
  -3  -4  -3  163.88   13.60
  -3  -4  -3  169.98   12.40
  -3  -4  -3  191.68   14.60
   3  -4   3  164.78   12.00
   3   4   3  166.88   11.00
   3   4   3  157.88    8.80
   3   4   3  166.68   13.80
   3   4   3  182.48   17.20
  -3   4  -3  162.38   12.60
   3   4   3  180.68   10.60
  -3   4  -3  160.28   11.80
  -3   4  -3  183.18   14.70
  -3   4  -3  185.88   12.50
  -3   4  -3  184.58   15.00
   4  -4   3  174.58   13.60
  -4  -4  -3  161.58   12.30
  -4  -4  -3  179.48   11.80
   4  -4   3  159.58   10.20
  -4  -4  -3  173.48   14.30
   4  -4   3  173.28   14.00
  -4  -4  -3  158.88   13.20
  -4  -4  -3  172.18   13.20
   4  -4   3  138.89   12.10
  -4  -4  -3  157.68   14.30
   4   4   3  157.08   13.10
  -4   4  -3  172.98   14.40
  -4   4  -3  173.78   15.90
   4   4   3  172.38   16.50
  -4   4  -3  166.38   12.50
  -4   4  -3  171.78   13.00
   4   4   3  172.48   14.20
  -4   4  -3  175.08   14.40
   5  -4   3   33.30    6.70
  -5  -4  -3   12.80    6.00
  -5  -4  -3   25.80    6.40
  -5  -4  -3   18.00    6.60
  -5  -4  -3   27.40    5.90
   5  -4   3   26.10    5.00
   5  -4   3   20.80    7.30
  -5  -4  -3   14.90    8.20
  -5  -4  -3   33.50    7.10
   5  -4   3   21.70    3.80
   5   4   3   36.00    7.30
  -5   4  -3   30.20    6.70
  -5   4  -3   16.30    7.50
  -5   4  -3   31.60    8.80
  -5   4  -3   15.50    8.00
   5   4   3   30.80    9.90
   5   4   3   30.90    6.90
  -5   4  -3   33.40    7.80
  -6  -4  -3   85.19   12.90
   6  -4   3   88.59   14.90
  -6  -4  -3   57.29    8.30
  -6  -4  -3   43.30   10.90
  -6  -4  -3   61.99    8.10
  -6  -4  -3   50.69    8.40
  -6  -4  -3   57.89    9.30
  -6   4  -3   78.29   15.40
   6   4   3   75.09   12.10
   6   4   3   64.99    9.90
  -6   4  -3   50.49   10.00
  -6   4  -3   55.99    9.00
  -6   4  -3   85.09   15.40
  -6   4  -3   35.20    9.80
  -7  -4  -3  -22.20   16.40
   7  -4   3   -6.30   11.80
  -7  -4  -3    9.30   13.40
  -7  -4  -3   31.80   11.60
  -7  -4  -3    0.30   10.60
  -7  -4  -3    8.90   11.70
  -7  -4  -3    9.60   10.60
   7  -4   3    9.50   13.20
  -7   4  -3   -1.70   14.10
  -7   4  -3   15.50   12.20
  -7   4  -3   14.20   13.30
   7   4   3   26.60    9.90
   7   4   3   23.60    9.40
  -7   4  -3   32.30   13.20
  -7   4  -3   13.30   12.80
  -8  -5   3  -13.60    9.40
  -8  -5   3   22.30    9.70
  -8   5   3   20.00    8.10
  -8   5   3   27.40    9.20
  -8   5   3   -2.10    8.90
  -8   5   3    9.20    9.00
  -8   5   3    5.80   10.70
   7  -5  -3   12.40    6.70
   7  -5  -3   12.30    6.50
  -7  -5   3   14.80    7.10
  -7   5   3   14.10    6.80
  -7   5   3   19.50    5.80
  -7   5   3   11.90    8.00
  -7   5   3   16.60    6.80
  -7   5   3   28.20    7.30
   6  -5  -3   17.80    5.60
  -6  -5   3   29.00    5.40
   6  -5  -3   18.70    7.50
  -6   5   3   22.10    5.80
  -6   5   3   24.60    4.30
  -6   5   3   19.80    5.50
  -6   5   3   22.60    6.00
  -6   5   3   15.40    5.50
   5  -5  -3   43.10    8.70
  -5  -5   3   60.29    4.60
   5  -5  -3   68.19   10.80
  -5  -5   3   72.49    7.40
  -5  -5   3   57.29    4.90
  -5   5   3   53.79    7.20
  -5   5   3   67.79    7.70
  -5   5   3   59.09    9.20
  -5   5   3   57.29    7.70
  -5   5   3   73.79    9.30
  -4  -5   3  482.15   22.50
   4  -5  -3  426.66   23.90
  -4  -5   3  485.25   21.90
  -4  -5   3  495.25   24.40
   4  -5  -3  493.85   26.60
  -4  -5   3  483.05   22.50
   4  -5  -3  461.15   21.50
   4  -5  -3  510.95   22.60
  -4  -5   3  508.15   22.00
  -4   5   3  483.65   25.00
  -4   5   3  517.65   26.60
  -4   5   3  517.25   22.30
  -4   5   3  495.75   24.50
  -4   5   3  520.05   26.20
   4   5  -3  525.85   26.10
   3  -5  -3  246.38   15.10
  -3  -5   3  219.98   12.30
  -3  -5   3  215.68   13.40
   3  -5  -3  229.48   16.80
  -3  -5   3  222.28   13.00
   3  -5  -3  203.68   13.40
  -3  -5   3  212.58   12.60
   3  -5  -3  207.48   12.50
   3  -5  -3  219.58   11.40
  -3  -5   3  231.28   13.40
   3   5  -3  215.68   15.10
  -3   5   3  235.08   15.50
  -3   5   3  234.78   16.10
  -3   5   3  221.48   13.90
  -3   5   3  212.08   14.20
   3   5  -3  235.28   15.70
  -3   5   3  234.18   12.30
  -2  -5   3 1133.19   49.20
   2  -5  -3 1099.59   50.39
   2  -5  -3 1179.98   51.49
  -2  -5   3 1112.29   48.30
  -2  -5   3 1114.19   49.30
  -2  -5   3 1198.28   48.90
  -2  -5   3 1207.08   50.09
   2  -5  -3 1095.99   46.80
   2  -5  -3 1091.69   48.60
   2  -5  -3 1206.68   50.09
  -2   5   3 1096.49   49.40
   2   5  -3 1146.59   49.60
  -2   5   3 1149.78   47.10
  -2   5   3 1055.99   50.09
  -2   5   3 1152.58   51.19
   2   5  -3 1154.98   46.40
  -2   5   3 1163.08   50.19
  -2   5   3 1142.59   52.79
   2   5  -3 1150.18   49.70
   1  -5  -3  234.88   13.50
  -1  -5   3  225.88   15.10
  -1  -5   3  224.28   15.10
  -1  -5   3  223.38   14.60
   1  -5  -3  233.48   15.80
   1  -5  -3  252.27   18.10
  -1  -5   3  264.97   17.50
   1  -5  -3  247.88   17.30
  -1  -5   3  251.07   16.90
   1  -5  -3  236.68   14.80
  -1   5   3  236.58   15.40
  -1   5   3  253.77   17.80
   1   5  -3  231.98   15.00
  -1   5   3  257.07   16.80
   1   5  -3  224.68   13.70
  -1   5   3  236.08   15.60
  -1   5   3  244.08   19.00
  -1   5   3  241.98   14.80
   1   5  -3  243.58   15.50
   1   5  -3  244.08   16.50
   1   5  -3  245.48   16.80
   0  -5  -3 1239.68   51.69
   0  -5  -3 1151.68   50.49
   0  -5   3 1152.68   50.59
   0  -5  -3 1143.99   52.89
   0  -5  -3 1198.18   52.39
   0  -5   3 1205.28   51.09
   0  -5   3 1076.09   50.89
   0  -5   3 1261.37   52.69
   0  -5  -3 1117.89   51.39
   0  -5  -3 1143.09   49.70
   0   5   3 1213.18   52.39
   0   5   3 1154.28   53.49
   0   5   3 1074.19   51.09
   0   5  -3 1103.99   48.60
   0   5  -3 1122.69   49.90
   0   5  -3 1166.78   52.29
   0   5   3 1122.49   49.80
   0   5  -3 1190.78   51.39
   0   5  -3 1173.68   50.49
   0   5   3 1185.58   50.79
   1  -5   3   -1.40    3.00
   1  -5   3  -10.60    6.40
   1  -5   3    4.50    6.80
   1  -5   3    2.00    3.50
  -1  -5  -3    4.10    5.80
  -1  -5  -3    6.70    3.40
  -1  -5  -3   11.70    7.00
  -1  -5  -3    3.30    3.10
  -1  -5  -3    2.70    4.30
  -1  -5  -3    4.90    3.10
  -1   5  -3    7.60    3.10
  -1   5  -3    8.80    7.40
   1   5   3   10.80    6.80
   1   5   3    2.60    8.60
   1   5   3    2.80    3.10
  -1   5  -3    4.30    3.00
  -1   5  -3    4.80    6.10
   1   5   3    2.30    2.90
  -1   5  -3    7.20    3.80
   1   5   3    6.40    5.80
  -1   5  -3   13.00    7.00
   2  -5   3  409.36   23.60
  -2  -5  -3  388.86   21.00
  -2  -5  -3  394.06   23.80
   2  -5   3  381.26   20.70
  -2  -5  -3  438.06   24.20
  -2  -5  -3  391.86   21.90
   2  -5   3  415.36   25.20
   2  -5   3  372.86   21.70
  -2  -5  -3  433.96   23.80
  -2  -5  -3  394.76   22.10
   2   5   3  441.86   26.80
  -2   5  -3  398.66   23.40
   2   5   3  415.16   23.60
   2   5   3  411.76   21.20
  -2   5  -3  398.06   21.70
   2   5   3  381.26   19.20
  -2   5  -3  378.56   22.20
  -2   5  -3  391.26   22.30
   2   5   3  400.16   21.20
  -3  -5  -3  161.78   11.30
  -3  -5  -3  192.28   14.60
  -3  -5  -3  160.58   11.90
  -3  -5  -3  189.28   15.50
   3  -5   3  177.78   15.00
  -3  -5  -3  153.58   13.10
  -3  -5  -3  147.49   12.40
   3  -5   3  161.78   15.10
   3  -5   3  150.68   11.00
   3  -5   3  161.88   11.80
  -3   5  -3  179.48   12.60
  -3   5  -3  178.08   12.20
   3   5   3  178.08   13.80
   3   5   3  158.28   10.90
   3   5   3  171.88   10.50
  -3   5  -3  171.68   14.40
   3   5   3  161.38    8.80
   3   5   3  205.58   18.00
  -3   5  -3  186.58   15.00
  -3   5  -3  159.48   12.70
  -4  -5  -3   15.30    4.80
  -4  -5  -3   11.10    5.20
  -4  -5  -3   14.50    6.40
   4  -5   3   24.20    8.30
  -4  -5  -3   12.70    6.00
   4  -5   3    9.40    6.10
  -4  -5  -3   19.50    6.20
  -4  -5  -3   22.00    5.40
   4  -5   3   20.20    7.20
   4  -5   3   12.50    4.60
   4   5   3    9.10    7.30
  -4   5  -3   10.90    5.80
  -4   5  -3   19.70    5.70
  -4   5  -3   18.70    7.00
  -4   5  -3   15.60    5.80
   4   5   3   20.80    6.80
  -4   5  -3   24.40    5.60
   4   5   3   27.20    7.30
   5  -5   3   73.39    7.50
   5  -5   3   97.39   13.20
  -5  -5  -3   61.89   10.60
  -5  -5  -3   80.79   11.40
  -5  -5  -3   85.59   13.60
   5  -5   3   70.89    9.40
  -5  -5  -3   55.59   10.70
  -5  -5  -3   71.19    9.80
   5  -5   3   63.09   12.00
  -5  -5  -3   66.09    9.70
   5   5   3   90.59   11.80
   5   5   3   97.59   15.70
  -5   5  -3   94.69   12.50
  -5   5  -3   88.09   14.10
   5   5   3   85.09   10.80
  -5   5  -3   86.59   11.40
  -5   5  -3   95.09   12.80
  -5   5  -3   93.99   13.80
  -6  -5  -3    9.20    8.10
  -6  -5  -3  -14.60   11.60
   6  -5   3   11.60   10.00
   6  -5   3    6.50    9.00
  -6  -5  -3    3.80    9.00
  -6  -5  -3   -0.90   10.40
  -6  -5  -3    9.60    8.60
  -6  -5  -3   -1.60    8.30
  -6   5  -3   -4.50    9.90
  -6   5  -3    6.00   11.20
   6   5   3   12.30    7.40
  -6   5  -3   10.50   10.00
   6   5   3   -2.00    7.60
  -6   5  -3   -3.30   12.00
   6   5   3   10.50   11.60
  -6   5  -3   -4.60    9.60
   8  -6  -3    0.50    9.20
   8  -6  -3    8.00    9.00
  -8  -6   3    8.40   10.80
  -8   6   3   -3.70   10.50
  -8   6   3    0.50    9.90
  -8   6   3  -11.70    8.50
  -8   6   3   13.90   10.10
  -8   6   3   -0.50   11.40
  -7  -6   3   10.70    7.80
   7  -6  -3   -2.20    8.40
   7  -6  -3   12.70    8.00
  -7   6   3   -0.80    7.80
  -7   6   3   -0.60    6.30
  -7   6   3   24.60    8.90
  -7   6   3   13.10    7.80
  -7   6   3    5.30    7.80
   6  -6  -3   -2.10    7.50
   6  -6  -3   14.00    7.00
  -6  -6   3   15.60    6.10
  -6  -6   3   14.30    3.40
  -6   6   3   13.20    6.10
  -6   6   3    6.60    6.10
  -6   6   3   11.90    6.90
  -6   6   3   21.60    4.80
  -6   6   3   16.40    6.10
  -5  -6   3   10.90    4.70
  -5  -6   3   13.30    3.50
  -5  -6   3    5.50    3.10
   5  -6  -3   15.20    6.20
  -5   6   3   13.60    6.30
   5   6  -3    0.70    5.20
  -5   6   3   16.70    4.70
  -5   6   3   12.90    5.30
  -5   6   3   22.70    5.70
  -5   6   3    5.40    5.20
  -4  -6   3  112.99    7.80
   4  -6  -3  104.49    7.50
   4  -6  -3  103.09   11.70
  -4  -6   3  109.29    8.20
   4  -6  -3  111.19   10.00
  -4  -6   3  100.29    8.30
  -4  -6   3  120.29    9.50
   4  -6  -3  110.59   10.70
  -4  -6   3  108.09    8.50
  -4   6   3  113.19    9.50
   4   6  -3  119.39   13.50
  -4   6   3  128.49   11.40
  -4   6   3  126.29   11.90
   4   6  -3  120.49    9.90
   4   6  -3  122.59   10.30
  -4   6   3  122.79   10.00
  -4   6   3  125.39    8.90
   3  -6  -3  105.19    8.40
  -3  -6   3  125.09    9.80
   3  -6  -3  113.99    7.40
  -3  -6   3  104.39    9.00
  -3  -6   3  116.09    8.80
  -3  -6   3  121.69    8.40
  -3  -6   3  112.39    8.20
   3  -6  -3  119.49   11.60
   3  -6  -3  108.79   12.20
   3  -6  -3  115.79   10.00
  -3   6   3  113.49    9.00
  -3   6   3  104.49   11.60
  -3   6   3  103.59    9.30
  -3   6   3  102.19   12.00
   3   6  -3  104.29   10.70
   3   6  -3  113.29   12.10
   3   6  -3  113.29   11.20
  -3   6   3   94.39    9.20
   2  -6  -3  272.77   17.80
  -2  -6   3  246.78   15.50
  -2  -6   3  247.18   15.20
   2  -6  -3  270.17   18.90
   2  -6  -3  238.78   15.70
  -2  -6   3  244.58   14.60
   2  -6  -3  251.07   15.00
  -2  -6   3  256.57   16.00
   2  -6  -3  239.48   13.50
  -2  -6   3  250.27   16.70
   2   6  -3  260.47   13.70
   2   6  -3  257.67   17.10
  -2   6   3  239.98   16.10
  -2   6   3  263.17   14.80
  -2   6   3  265.67   17.60
  -2   6   3  248.08   15.30
   2   6  -3  253.37   12.50
   2   6  -3  256.17   14.50
   2   6  -3  268.87   17.40
  -2   6   3  269.77   17.90
  -2   6   3  260.57   19.70
  -1  -6   3   84.49   10.50
  -1  -6   3   85.89    8.20
   1  -6  -3   83.99    8.60
  -1  -6   3   80.89    8.90
   1  -6  -3   94.29   11.90
   1  -6  -3   89.59   12.30
   1  -6  -3   80.29    7.10
  -1  -6   3   78.09   10.70
  -1  -6   3   83.39    8.60
   1  -6  -3   66.49    7.70
  -1   6   3   82.59   11.40
  -1   6   3   86.89   11.90
   1   6  -3   78.89    8.40
   1   6  -3   83.79   11.00
   1   6  -3   84.79    7.30
   1   6  -3   97.59   10.40
   1   6  -3   89.39   11.80
  -1   6   3   71.49    8.30
  -1   6   3   82.09    9.20
  -1   6   3   73.89    7.90
  -1   6   3   83.79   13.50
   0  -6  -3  171.58   12.20
   0  -6   3  185.48   15.80
   0  -6  -3  170.58   11.60
   0  -6  -3  179.78   15.20
   0  -6   3  192.68   15.30
   0  -6   3  187.58   12.40
   0  -6  -3  175.38   12.90
   0  -6  -3  168.38   13.80
   0  -6  -3  197.98   15.40
   0   6  -3  197.88   14.80
   0   6   3  182.38   13.10
   0   6   3  157.68   11.60
   0   6   3  176.78   18.30
   0   6   3  184.68   15.50
   0   6  -3  178.78   12.70
   0   6   3  183.18   15.00
   0   6  -3  171.68   10.90
   0   6  -3  179.88   15.50
   0   6  -3  170.08   12.00
   0   6  -3  186.18   15.50
   1  -6   3   25.20    7.40
   1  -6   3   15.30    4.20
   1  -6   3   20.40    4.40
  -1  -6  -3   32.90    6.30
   1  -6   3   24.80    8.10
  -1  -6  -3   21.60    3.90
  -1  -6  -3   32.00    5.60
  -1  -6  -3   29.00    7.70
  -1  -6  -3   14.30    4.90
  -1  -6  -3   18.00    5.40
   1   6   3   20.90    3.40
   1   6   3   25.10    6.80
  -1   6  -3   21.20    4.90
  -1   6  -3   24.20    8.30
   1   6   3   25.10    8.00
  -1   6  -3   22.10    4.50
   1   6   3   13.00    7.60
   1   6   3   32.70    5.70
  -1   6  -3   30.00    7.80
  -1   6  -3   18.90    7.10
  -1   6  -3   24.30    5.20
  -2  -6  -3  106.39    8.70
   2  -6   3   87.49    8.80
  -2  -6  -3   95.39    9.30
  -2  -6  -3   96.99    9.80
   2  -6   3  106.99   12.50
  -2  -6  -3  103.99   11.50
  -2  -6  -3   96.89    9.00
   2  -6   3  108.49   13.40
  -2  -6  -3  116.29   11.90
   2  -6   3  102.59    8.60
  -2   6  -3   83.89    9.00
  -2   6  -3   97.39    9.40
   2   6   3   86.89    8.60
   2   6   3  100.99   10.40
  -2   6  -3  103.39   11.60
  -2   6  -3  102.29   12.10
   2   6   3  100.49   14.40
  -2   6  -3   96.49    8.70
   2   6   3  101.69    7.60
  -2   6  -3  109.99   12.60
   2   6   3   95.59   11.60
   3  -6   3   -2.10    6.10
  -3  -6  -3    0.00    5.50
   3  -6   3    7.60    5.00
   3  -6   3    1.30    4.40
  -3  -6  -3    3.70    5.60
  -3  -6  -3    1.70    4.60
  -3  -6  -3    0.50    4.40
  -3  -6  -3   10.90    4.60
   3  -6   3   12.40    7.00
  -3  -6  -3    6.80    6.70
   3   6   3    0.00    2.80
  -3   6  -3    4.60    5.40
  -3   6  -3    0.10    4.90
  -3   6  -3   -0.60    5.20
  -3   6  -3    1.50    5.40
   3   6   3    3.40    7.00
  -3   6  -3   -0.60    5.70
   3   6   3   11.20    5.20
  -3   6  -3   12.20    5.50
   3   6   3    1.40    4.40
  -4  -6  -3    8.40    5.80
   4  -6   3    3.70    6.90
  -4  -6  -3   -5.70    6.30
  -4  -6  -3    8.30    6.10
  -4  -6  -3   -2.40    6.30
  -4  -6  -3    2.00    5.40
   4  -6   3    1.40    5.10
  -4  -6  -3    4.10    6.50
   4  -6   3    4.00    7.80
   4  -6   3    4.80    6.80
   4   6   3    6.20    8.50
  -4   6  -3    6.20    6.10
  -4   6  -3    8.60    6.20
  -4   6  -3   15.90    6.10
   4   6   3   -3.30    5.50
  -4   6  -3    6.30    6.20
   4   6   3    8.70    6.70
  -4   6  -3   -8.30    5.70
  -4   6  -3   -1.50    7.10
   5  -6   3    8.20    8.30
  -5  -6  -3   -3.00    8.80
  -5  -6  -3    2.60    7.10
   5  -6   3  -10.40    6.40
  -5  -6  -3    2.70    7.30
  -5  -6  -3   -4.70    7.10
   5  -6   3    2.40    5.50
   5  -6   3    2.50    7.60
  -5  -6  -3   -8.70    7.60
  -5  -6  -3    1.70    6.50
  -5   6  -3   11.70    9.20
   5   6   3    1.20    6.70
  -5   6  -3    0.60    8.80
  -5   6  -3    5.80    7.70
   5   6   3    3.80    6.80
  -5   6  -3    0.30    8.10
  -5   6  -3    9.00    8.00
   5   6   3    4.90    9.60
  -6  -6  -3    4.20    8.90
  -6  -6  -3   -1.30    8.90
   6  -6   3   10.30   10.50
  -6  -6  -3   -7.40    9.50
  -6  -6  -3    9.50    9.30
   6  -6   3   -7.80   12.10
  -6  -6  -3    1.40   11.40
  -6  -6  -3   -8.80   13.00
  -6   6  -3   -2.50   11.90
   6   6   3    7.80    8.00
  -6   6  -3   -2.50   11.10
   6   6   3  -10.70   13.40
  -6   6  -3    5.40   10.40
   6   6   3   -8.60    8.30
  -6   6  -3    1.60   11.80
   7  -7  -3   23.90    9.20
  -7  -7   3   13.10    5.30
  -7  -7   3    5.40    6.70
   7  -7  -3   28.70    9.40
  -7  -7   3   12.30    8.80
  -7   7   3   36.70    9.70
  -7   7   3   15.00    9.00
  -7   7   3   11.90    9.00
  -7   7   3   29.50    8.90
  -7   7   3   25.90    7.40
   6  -7  -3   14.30    7.60
  -6  -7   3   32.20    6.30
  -6  -7   3   26.20    4.60
  -6  -7   3   24.10    6.60
   6  -7  -3   18.30    7.90
  -6  -7   3   22.10    4.70
  -6   7   3   29.00    6.90
  -6   7   3   22.60    5.60
  -6   7   3   20.80    7.70
  -6   7   3    9.30    7.10
  -6   7   3   28.00    7.50
  -5  -7   3   36.10    6.80
  -5  -7   3   46.30    6.60
   5  -7  -3   32.20    5.20
   5  -7  -3   32.80    6.40
  -5  -7   3   42.50    6.60
  -5  -7   3   45.70    6.30
   5  -7  -3   50.19    6.90
   5  -7  -3   56.29   10.50
  -5  -7   3   53.19    9.60
   5   7  -3   42.50    8.40
  -5   7   3   53.69    9.80
  -5   7   3   56.79    8.20
  -5   7   3   55.39    8.00
  -5   7   3   47.50    9.10
  -5   7   3   50.09    9.80
   4  -7  -3  144.39   12.20
   4  -7  -3  159.18   13.90
  -4  -7   3  162.28   10.80
  -4  -7   3  133.99    9.50
  -4  -7   3  145.49   10.20
   4  -7  -3  133.79    9.10
  -4  -7   3  148.99   11.40
  -4  -7   3  143.39    9.50
   4  -7  -3  142.99   12.20
   4   7  -3  156.48   13.90
   4   7  -3  138.99   11.40
  -4   7   3  132.89   10.70
  -4   7   3  134.29   11.40
  -4   7   3  120.59   10.90
   4   7  -3  144.29   11.90
  -4   7   3  168.48   13.20
  -4   7   3  148.79   14.00
  -3  -7   3   45.90    7.80
  -3  -7   3   46.10    6.60
   3  -7  -3   53.39    9.80
   3  -7  -3   41.90    5.90
  -3  -7   3   54.89    6.80
  -3  -7   3   57.59    7.90
   3  -7  -3   42.20    7.70
   3  -7  -3   54.59   10.30
  -3  -7   3   47.60    6.20
   3  -7  -3   44.50    5.30
   3   7  -3   57.19    9.60
  -3   7   3   50.19    9.50
   3   7  -3   43.70    8.30
   3   7  -3   47.60    9.30
  -3   7   3   41.30    7.10
  -3   7   3   47.40    6.80
  -3   7   3   34.60    6.80
  -3   7   3   41.20    8.30
  -2  -7   3  569.84   28.70
   2  -7  -3  622.04   30.90
  -2  -7   3  621.04   29.30
   2  -7  -3  576.74   28.40
   2  -7  -3  598.84   32.10
  -2  -7   3  546.55   27.70
  -2  -7   3  594.44   29.90
  -2  -7   3  569.14   28.90
   2  -7  -3  567.04   27.10
   2  -7  -3  578.24   29.70
  -2   7   3  562.74   28.60
   2   7  -3  591.44   26.50
  -2   7   3  590.94   30.20
  -2   7   3  585.24   33.00
   2   7  -3  571.14   25.20
   2   7  -3  584.64   30.50
   2   7  -3  541.65   27.80
  -2   7   3  590.04   31.30
   2   7  -3  563.84   29.50
  -2   7   3  584.94   27.90
  -2   7   3  596.44   30.20
  -1  -7   3   55.99    6.80
  -1  -7   3   51.99   10.30
   1  -7  -3   51.09    5.90
   1  -7  -3   53.29    9.90
   1  -7  -3   58.59    9.70
   1  -7  -3   45.50    7.00
  -1  -7   3   43.40    6.50
   1  -7  -3   69.49    6.80
  -1  -7   3   60.19   10.00
   1   7  -3   59.39   10.70
  -1   7   3   55.99   11.60
  -1   7   3   48.10    7.70
   1   7  -3   45.40    8.40
  -1   7   3   66.09    7.00
  -1   7   3   67.39    9.80
   1   7  -3   56.09    7.10
   1   7  -3   58.89    5.90
   1   7  -3   63.99    9.00
  -1   7   3   67.59   10.50
   0  -7  -3  584.94   29.40
   0  -7   3  598.24   31.10
   0  -7  -3  660.83   31.90
   0  -7   3  585.64   30.00
   0  -7   3  633.34   32.70
   0  -7   3  661.63   32.30
   0  -7  -3  602.94   31.20
   0  -7  -3  599.44   30.00
   0  -7  -3  636.34   33.00
   0   7  -3  582.14   29.10
   0   7   3  620.34   34.40
   0   7  -3  641.74   32.30
   0   7   3  591.54   30.80
   0   7  -3  575.24   30.50
   0   7   3  579.34   29.20
   0   7   3  628.64   31.20
   0   7  -3  603.74   31.10
   0   7   3  639.44   31.70
   0   7   3  643.94   33.10
   1  -7   3  323.07   21.10
  -1  -7  -3  307.37   17.70
  -1  -7  -3  279.67   18.20
  -1  -7  -3  313.67   20.10
  -1  -7  -3  315.97   19.80
   1  -7   3  324.07   20.70
   1  -7   3  278.17   17.10
  -1  -7  -3  269.37   18.80
  -1  -7  -3  290.77   17.50
   1  -7   3  281.47   18.20
   1   7   3  322.37   20.40
  -1   7  -3  299.57   18.50
  -1   7  -3  334.57   21.20
  -1   7  -3  270.57   16.80
   1   7   3  315.07   19.60
  -1   7  -3  307.17   20.20
   1   7   3  319.07   23.50
  -1   7  -3  301.27   20.50
   1   7   3  277.07   17.40
   1   7   3  302.87   16.60
  -2  -7  -3   94.89   12.10
  -2  -7  -3  106.89   10.30
   2  -7   3  134.89   11.00
   2  -7   3   99.29    9.00
  -2  -7  -3   99.19   10.70
  -2  -7  -3  112.09    9.40
  -2  -7  -3  113.59   10.00
   2  -7   3  136.29   13.70
   2  -7   3  108.09   12.80
  -2  -7  -3  108.69   13.00
  -2   7  -3  109.39   11.70
   2   7   3  126.89   12.20
  -2   7  -3  102.89   12.40
   2   7   3   92.19    8.00
   2   7   3  119.69   14.80
  -2   7  -3  107.09    9.70
  -2   7  -3  104.69    9.30
   2   7   3  101.99    9.60
  -2   7  -3   96.39    9.70
  -2   7  -3  107.59   12.90
   2   7   3  123.29   10.90
  -3  -7  -3   45.90    7.10
   3  -7   3   35.50    9.80
  -3  -7  -3   39.10    7.70
   3  -7   3   62.69   11.30
  -3  -7  -3   48.80    9.40
  -3  -7  -3   44.30    8.20
  -3  -7  -3   43.80    8.40
   3  -7   3   46.00    7.90
  -3  -7  -3   46.30    8.90
   3  -7   3   39.60    6.40
  -3   7  -3   41.90    9.00
   3   7   3   65.69   12.60
   3   7   3   54.69    6.30
  -3   7  -3   46.30    7.20
  -3   7  -3   43.40    8.50
  -3   7  -3   44.40    8.50
   3   7   3   46.40    7.80
  -3   7  -3   36.60    6.70
   3   7   3   33.70    4.80
  -3   7  -3   50.69    8.10
   4  -7   3   41.60    8.60
  -4  -7  -3   17.60    6.70
   4  -7   3   27.30    5.80
  -4  -7  -3   33.20    7.80
  -4  -7  -3   18.40    6.60
  -4  -7  -3   28.60    6.10
  -4  -7  -3   21.10    6.60
  -4  -7  -3   22.10    6.80
   4  -7   3   26.00    6.60
   4   7   3   14.10    9.20
   4   7   3   25.10    7.70
  -4   7  -3   30.10    7.00
  -4   7  -3   22.30    6.70
  -4   7  -3   34.30    8.80
   4   7   3   24.30    7.10
  -4   7  -3   21.40    6.50
  -4   7  -3   35.80    7.40
  -4   7  -3   29.20    7.00
  -5  -7  -3   -1.60    8.30
   5  -7   3   20.00    9.30
  -5  -7  -3   -0.70   10.10
   5  -7   3    9.30    6.40
  -5  -7  -3    6.50    7.40
  -5  -7  -3   21.20    8.30
  -5  -7  -3   21.40    8.40
   5  -7   3    3.50    8.70
   5  -7   3   -1.20    7.40
  -5  -7  -3    6.70    8.10
   5   7   3   16.40   10.70
  -5   7  -3    7.50    9.80
  -5   7  -3    3.70    8.70
   5   7   3    4.10    7.40
  -5   7  -3    6.00   10.40
  -5   7  -3    0.10    8.90
  -5   7  -3   -1.40    8.00
   6  -7   3  -19.90   11.30
  -6  -7  -3    7.50   10.60
  -6  -7  -3   -0.80   10.30
  -6  -7  -3   -1.10    9.70
   6  -7   3    1.00   12.00
  -6  -7  -3    6.30   12.80
  -6  -7  -3   -8.70   10.50
  -6  -7  -3   -7.60   13.40
   6   7   3   16.10   14.20
  -6   7  -3    5.70   13.20
   6   7   3    5.10    9.00
  -6   7  -3  -22.60   11.90
  -6   7  -3  -17.20   13.10
  -6   7  -3   -5.90   15.00
   6   7   3    1.20    8.90
  -6   7  -3   16.70   11.20
  -6   7  -3    6.10   11.80
  -7  -8   3   13.90    6.60
  -7  -8   3    7.00    7.40
  -7  -8   3    2.70    6.70
   7  -8  -3   -8.30   10.50
  -7  -8   3    1.60   10.20
   7  -8  -3    0.20   10.70
  -7   8   3    7.80   10.10
  -7   8   3    0.40    8.10
  -7   8   3   -1.40   11.10
  -7   8   3   16.90   10.30
  -7   8   3    0.70   10.30
   6  -8  -3   56.49    9.00
  -6  -8   3   60.69    8.50
  -6  -8   3   54.39    7.90
  -6   8   3   62.39   12.10
  -6   8   3   72.09   13.10
  -6   8   3   48.20    9.40
  -6   8   3   60.49    8.70
  -6   8   3   67.69    7.70
  -5  -8   3  111.99    9.30
  -5  -8   3  108.69    9.70
   5  -8  -3   98.89    8.10
  -5  -8   3   99.59    8.70
   5  -8  -3  106.29   13.20
  -5  -8   3   97.59    9.30
   5  -8  -3   87.49   12.50
   5  -8  -3  109.89   10.50
  -5  -8   3  111.19   12.60
   5   8  -3  124.79   13.40
  -5   8   3  130.79   10.90
  -5   8   3  110.49   11.70
  -5   8   3  114.29   11.50
  -5   8   3  114.59   12.60
  -5   8   3  131.59   13.30
  -4  -8   3  139.79   11.50
   4  -8  -3  128.49   12.90
  -4  -8   3  138.69   10.20
  -4  -8   3  117.99    9.40
   4  -8  -3  126.99    9.20
  -4  -8   3  138.39   11.00
  -4  -8   3  120.59    9.10
   4  -8  -3  137.59   12.10
   4  -8  -3  124.19   13.30
   4   8  -3  133.89   12.20
  -4   8   3  122.09   12.20
   4   8  -3  119.39   13.50
  -4   8   3  134.09   13.10
   4   8  -3  129.29   10.80
  -4   8   3  122.59   10.80
  -4   8   3  111.79   11.40
  -4   8   3  115.19   11.00
   3  -8  -3  471.55   26.50
   3  -8  -3  513.35   27.80
   3  -8  -3  476.95   24.90
  -3  -8   3  495.15   25.60
   3  -8  -3  537.05   29.40
  -3  -8   3  510.35   26.20
  -3  -8   3  481.65   25.70
   3  -8  -3  483.35   23.90
  -3  -8   3  519.75   27.40
  -3  -8   3  476.65   24.60
  -3   8   3  533.95   28.90
  -3   8   3  494.65   25.00
   3   8  -3  481.55   26.00
  -3   8   3  526.05   27.90
   3   8  -3  511.55   27.30
  -3   8   3  495.25   26.90
  -3   8   3  496.15   25.90
   3   8  -3  513.35   28.50
  -2  -8   3   57.19    7.30
   2  -8  -3   50.39    7.20
   2  -8  -3   46.60    9.60
  -2  -8   3   57.59    7.60
   2  -8  -3   49.99    6.40
  -2  -8   3   49.10    9.70
   2  -8  -3   47.70    8.10
  -2  -8   3   42.20    6.60
  -2  -8   3   46.90    8.90
   2  -8  -3   56.09   10.90
  -2   8   3   54.29    7.20
  -2   8   3   59.09   11.50
  -2   8   3   47.60    7.70
  -2   8   3   44.70    8.10
   2   8  -3   42.30    7.60
   2   8  -3   37.00    8.70
  -2   8   3   41.00    7.50
  -2   8   3   45.30    8.90
   2   8  -3   50.09    5.00
   2   8  -3   54.09    8.70
   2   8  -3   35.70    4.90
   1  -8  -3  777.72   38.60
   1  -8  -3  767.02   36.60
   1  -8  -3  714.33   34.20
  -1  -8   3  780.52   36.90
  -1  -8   3  728.63   35.00
  -1  -8   3  720.33   35.50
   1  -8  -3  736.43   35.20
  -1  -8   3  741.63   35.80
  -1  -8   3  808.02   37.20
   1  -8  -3  735.43   36.70
  -1   8   3  731.93   36.60
  -1   8   3  738.13   35.50
   1   8  -3  725.63   34.90
  -1   8   3  718.63   39.10
  -1   8   3  699.73   34.50
   1   8  -3  725.13   36.80
   1   8  -3  687.93   33.00
  -1   8   3  753.92   36.70
   1   8  -3  690.93   35.40
   1   8  -3  718.43   37.00
  -1   8   3  746.13   37.80
   0  -8   3  112.49   10.60
   0  -8  -3  131.99    9.80
   0  -8   3  109.09    9.80
   0  -8  -3  124.29    9.90
   0  -8  -3  129.99   13.70
   0  -8   3  129.89   13.20
   0  -8  -3  124.29   10.80
   0  -8   3  125.69   13.10
   0  -8  -3  136.99   12.50
   0  -8   3  116.79   10.20
   0   8   3  136.09   14.30
   0   8   3  124.09   10.30
   0   8  -3  119.29    9.30
   0   8  -3  122.39   12.70
   0   8   3  137.49   16.10
   0   8   3  136.79   13.30
   0   8  -3  115.79   12.70
   0   8   3  119.49    9.70
   0   8  -3  114.49   10.50
   0   8   3  132.19   12.60
  -1  -8  -3  669.43   34.60
   1  -8   3  638.94   31.80
   1  -8   3  672.33   33.60
  -1  -8  -3  636.14   31.90
   1  -8   3  707.63   35.90
  -1  -8  -3  703.53   33.80
  -1  -8  -3  639.64   31.90
  -1  -8  -3  628.44   32.50
  -1  -8  -3  635.24   34.20
   1  -8   3  624.94   32.80
  -1   8  -3  627.34   33.90
  -1   8  -3  620.54   32.80
  -1   8  -3  674.23   35.50
  -1   8  -3  620.54   31.50
   1   8   3  655.33   36.40
   1   8   3  613.74   30.10
  -1   8  -3  667.13   33.50
   1   8   3  627.84   33.90
   1   8   3  609.24   32.10
   1   8   3  645.14   32.20
   2  -8   3  274.77   19.00
   2  -8   3  310.77   22.00
  -2  -8  -3  308.47   18.80
   2  -8   3  323.17   21.40
  -2  -8  -3  333.77   19.90
  -2  -8  -3  336.87   21.70
  -2  -8  -3  306.27   17.90
  -2  -8  -3  314.37   20.60
  -2  -8  -3  315.77   19.20
   2  -8   3  272.67   17.50
   2   8   3  322.97   23.60
  -2   8  -3  308.67   20.80
   2   8   3  315.87   18.30
  -2   8  -3  291.37   18.30
   2   8   3  249.97   19.10
  -2   8  -3  296.87   18.90
   2   8   3  291.07   15.80
   2   8   3  276.37   18.00
  -2   8  -3  337.57   22.50
  -2   8  -3  317.37   20.40
   3  -8   3  181.98   13.90
  -3  -8  -3  179.58   13.50
  -3  -8  -3  189.78   15.20
  -3  -8  -3  143.29   14.20
   3  -8   3  162.38   14.90
  -3  -8  -3  147.49   13.90
   3  -8   3  146.79   15.00
   3  -8   3  159.08   12.00
  -3  -8  -3  163.68   15.00
  -3  -8  -3  154.58   12.30
  -3   8  -3  163.38   15.30
  -3   8  -3  165.98   13.90
   3   8   3  168.38   19.40
   3   8   3  154.38   12.20
   3   8   3  169.48   14.20
   3   8   3  167.78   10.20
  -3   8  -3  182.58   15.00
   3   8   3  143.59    8.70
  -3   8  -3  156.18   13.00
  -3   8  -3  149.88   13.80
   4  -8   3  126.99   11.60
  -4  -8  -3  104.19   14.40
  -4  -8  -3  138.69   14.00
   4  -8   3  125.69   14.40
  -4  -8  -3  168.78   13.70
  -4  -8  -3  131.59   15.60
   4  -8   3  110.99   14.30
  -4  -8  -3  121.29   12.30
  -4  -8  -3  135.09   13.40
   4  -8   3  129.69   15.20
  -4   8  -3  123.19   14.80
  -4   8  -3  131.89   13.40
   4   8   3   93.59   13.50
  -4   8  -3  147.79   16.00
   4   8   3  144.39   17.70
  -4   8  -3  139.99   14.60
  -4   8  -3  154.88   14.60
  -5  -8  -3    4.50   10.60
  -5  -8  -3   17.60    8.30
  -5  -8  -3   15.70    9.10
  -5  -8  -3   18.40    9.00
   5  -8   3    0.30    7.30
  -5  -8  -3    5.80    9.90
  -5  -8  -3    9.90    8.90
   5  -8   3   21.30    9.30
   5  -8   3   16.20   10.20
   5  -8   3   22.50   11.20
  -5   8  -3    6.70   10.90
   5   8   3    4.40   11.80
  -5   8  -3    1.30   12.00
  -5   8  -3   22.30   10.70
   5   8   3    0.00    8.40
   5   8   3   14.10    8.00
  -5   8  -3   15.50   11.40
  -5   8  -3    9.40    9.60
  -5   8  -3   14.90   10.20
  -6  -8  -3   -7.20   14.50
   6  -8   3   14.50   14.00
  -6  -8  -3    7.70   11.30
  -6  -8  -3   21.70   11.10
  -6  -8  -3    3.40   11.00
  -6  -8  -3   10.40   13.80
   6  -8   3  -11.10   13.00
   6  -8   3   11.30    6.70
  -6  -8  -3   20.50   11.80
   6  -8   3   18.00    7.70
  -6   8  -3   26.20   13.90
  -6   8  -3   37.70   15.60
   6   8   3   29.00   10.40
  -6   8  -3   24.20   13.00
   6   8   3   37.60   15.70
  -6   8  -3   -2.00   15.80
   6   8   3   28.20   10.40
  -6   8  -3   23.20   13.20
   7  -9  -3   -2.70   13.00
  -7  -9   3   11.00    8.40
  -7  -9   3    4.30    8.00
   7  -9  -3   11.20   12.30
  -7  -9   3   10.60   11.90
  -7   9   3    0.90   12.20
  -7   9   3   17.10    9.20
  -7   9   3   23.50   11.80
  -7   9   3   11.90   11.90
  -7   9   3    6.20   12.40
   6  -9  -3   25.40    9.40
  -6  -9   3   16.60    9.00
   6  -9  -3   34.50   10.00
  -6  -9   3   24.20    6.50
  -6  -9   3   11.40    7.00
  -6   9   3   16.70    9.40
  -6   9   3   12.90    6.80
  -6   9   3    9.30    9.90
  -6   9   3    5.50    9.40
  -6   9   3   13.90    9.30
   5  -9  -3   17.10    5.40
  -5  -9   3   21.60    5.80
  -5  -9   3   16.50    7.20
   5  -9  -3   31.20    8.30
   5  -9  -3   22.40    8.00
  -5  -9   3   22.20    6.00
  -5  -9   3   17.20    6.80
  -5  -9   3   15.70    5.70
  -5   9   3   32.50    8.60
  -5   9   3   31.40    8.00
  -5   9   3   18.60    7.90
   5   9  -3   36.00    6.60
  -5   9   3   23.20    6.20
   5   9  -3   19.90    7.30
   5   9  -3   28.00    6.60
  -5   9   3   29.10    8.40
  -4  -9   3   77.39    9.40
   4  -9  -3   97.59    9.60
  -4  -9   3  102.89   10.00
   4  -9  -3  112.29   12.00
  -4  -9   3  117.09   11.80
  -4  -9   3   93.39   11.30
   4  -9  -3  116.99   13.50
   4  -9  -3  116.39   13.20
  -4  -9   3   81.89    9.10
   4   9  -3   96.99   11.10
   4   9  -3  119.59   12.60
  -4   9   3  107.39   12.60
  -4   9   3   98.09   11.00
  -4   9   3   77.79   12.40
  -4   9   3   76.69   11.20
   4   9  -3  109.19   11.70
  -4   9   3   91.49   11.80
  -3  -9   3  119.99   12.70
   3  -9  -3  126.79   13.90
   3  -9  -3  123.19   12.40
   3  -9  -3  115.49   10.20
  -3  -9   3  136.59   12.00
  -3  -9   3  123.99   11.30
   3  -9  -3  120.69    9.30
  -3  -9   3  114.99   10.80
   3  -9  -3  124.79   13.50
  -3   9   3   99.79   11.40
  -3   9   3  119.79   11.50
   3   9  -3  137.29   13.90
  -3   9   3  117.89   13.90
   3   9  -3  118.89   12.50
  -3   9   3  131.29   11.40
  -3   9   3  145.99   12.80
  -2  -9   3  330.27   19.50
  -2  -9   3  333.57   19.40
   2  -9  -3  316.87   20.10
   2  -9  -3  330.07   22.80
  -2  -9   3  315.57   18.30
   2  -9  -3  331.87   18.00
  -2  -9   3  329.97   20.70
  -2  -9   3  355.76   21.90
   2  -9  -3  344.27   21.60
   2  -9  -3  314.77   18.40
   2   9  -3  326.57   17.80
  -2   9   3  324.87   20.00
   2   9  -3  319.87   18.60
  -2   9   3  353.16   22.20
  -2   9   3  331.07   19.40
  -2   9   3  319.77   19.60
   2   9  -3  348.97   21.90
  -2   9   3  285.37   20.00
   2   9  -3  315.37   15.70
  -2   9   3  275.07   22.10
   1  -9  -3 1135.29   50.89
   1  -9  -3 1175.38   55.29
  -1  -9   3 1125.59   52.39
   1  -9  -3 1115.69   52.99
  -1  -9   3 1204.08   52.59
  -1  -9   3 1108.09   51.99
  -1  -9   3 1204.08   54.09
  -1  -9   3 1104.99   51.19
   1  -9  -3 1192.68   53.09
   1  -9  -3 1125.29   51.59
  -1   9   3 1155.98   51.69
  -1   9   3 1109.19   51.09
   1   9  -3 1075.69   51.79
  -1   9   3 1166.78   55.99
   1   9  -3 1117.39   49.30
   1   9  -3 1156.48   53.39
   1   9  -3 1147.59   50.99
   1   9  -3 1136.89   53.09
  -1   9   3 1162.98   54.49
  -1   9   3 1122.59   53.09
  -1   9   3 1159.38   52.79
   0  -9   3  197.48   14.60
   0  -9   3  205.68   16.10
   0  -9  -3  222.98   17.40
   0  -9  -3  203.38   14.90
   0  -9  -3  231.28   16.70
   0  -9  -3  213.98   14.90
   0  -9   3  208.78   15.10
   0  -9   3  198.88   14.30
   0  -9   3  216.68   17.50
   0  -9  -3  201.98   13.90
   0   9  -3  226.58   13.90
   0   9  -3  209.88   17.30
   0   9  -3  226.88   16.50
   0   9  -3  237.38   17.50
   0   9   3  213.28   14.90
   0   9   3  204.08   16.10
   0   9  -3  214.48   15.20
   0   9   3  226.38   16.60
   0   9   3  236.88   20.10
   0   9   3  226.98   17.60
   0   9   3  203.78   13.80
   1  -9   3 2001.80   83.79
  -1  -9  -3 1944.71   82.59
  -1  -9  -3 1838.02   80.89
  -1  -9  -3 1896.01   83.39
  -1  -9  -3 1909.91   80.09
   1  -9   3 1932.81   80.89
  -1  -9  -3 1823.92   80.09
   1  -9   3 1810.52   79.69
  -1  -9  -3 1828.32   79.79
   1  -9   3 1839.82   81.29
   1   9   3 1888.21   83.69
  -1   9  -3 1881.31   82.09
   1   9   3 1890.51   81.79
   1   9   3 1825.52   77.39
   1   9   3 1820.62   80.59
  -1   9  -3 1899.71   81.69
  -1   9  -3 1751.92   79.69
   1   9   3 1871.81   78.79
  -1   9  -3 1803.22   81.09
  -1   9  -3 1808.72   79.09
  -2  -9  -3   88.49   11.90
  -2  -9  -3  107.39   12.00
   2  -9   3   74.19   10.10
   2  -9   3   87.09   13.00
   2  -9   3  101.29   14.30
  -2  -9  -3   98.79   10.60
  -2  -9  -3  101.39   10.80
   2  -9   3   76.49   10.70
  -2  -9  -3   95.69   11.00
   2   9   3   91.89   12.70
   2   9   3  103.29   10.90
   2   9   3  107.09   10.00
  -2   9  -3   93.29    9.90
  -2   9  -3   97.89   11.20
  -2   9  -3  117.79   14.60
  -2   9  -3   95.79   11.90
  -2   9  -3  100.09   12.50
   2   9   3   77.69    8.20
   2   9   3   79.49   13.70
  -3  -9  -3  465.55   25.70
  -3  -9  -3  485.55   26.70
   3  -9   3  487.45   28.10
  -3  -9  -3  509.55   27.70
   3  -9   3  518.95   30.00
  -3  -9  -3  456.15   25.60
  -3  -9  -3  451.95   24.60
   3  -9   3  437.26   25.50
   3  -9   3  436.66   24.30
  -3  -9  -3  407.76   26.60
  -3   9  -3  445.96   26.20
  -3   9  -3  430.06   25.80
   3   9   3  457.55   20.90
   3   9   3  446.66   26.20
  -3   9  -3  461.45   29.50
   3   9   3  405.66   24.00
  -3   9  -3  500.15   28.50
   3   9   3  452.35   30.20
  -3   9  -3  421.06   24.70
   3   9   3  403.66   19.50
  -3   9  -3  505.35   27.80
  -4  -9  -3   81.49   12.50
  -4  -9  -3   76.19   14.20
   4  -9   3   57.49    9.30
  -4  -9  -3   81.29   15.40
   4  -9   3   78.39   15.20
   4  -9   3   69.49   12.30
  -4  -9  -3   68.39   13.30
  -4  -9  -3   65.59   12.40
  -4  -9  -3   84.59   15.80
   4  -9   3   89.89   15.40
   4   9   3   95.49   12.20
  -4   9  -3   58.79    8.30
  -4   9  -3   54.39    9.30
   4   9   3   48.70   12.50
  -4   9  -3   69.99   13.40
  -4   9  -3   74.99   14.70
  -4   9  -3   86.79   15.50
  -4   9  -3   82.29   11.00
  -5  -9  -3   28.00   10.60
   5  -9   3   17.70    8.90
  -5  -9  -3    3.40   10.20
  -5  -9  -3    8.10   10.20
  -5  -9  -3    0.90    9.70
   5  -9   3   16.20   11.80
   5  -9   3   10.40    9.90
  -5  -9  -3    8.70   12.10
   5  -9   3   28.80   12.90
  -5  -9  -3   20.70   11.50
  -5   9  -3   19.40   11.40
  -5   9  -3   21.90   12.10
   5   9   3   34.90    9.50
  -5   9  -3   11.40   10.80
   5   9   3    6.20    9.50
  -5   9  -3   28.20   11.20
  -5   9  -3   37.20   11.10
  -5   9  -3    6.00   10.90
   5   9   3    1.90   12.90
   6 -10  -3   75.29   12.20
  -6 -10   3   69.19    8.70
  -6 -10   3   47.60    8.30
   6 -10  -3   50.69    6.70
   6 -10  -3   68.49   12.80
  -6 -10   3   50.69    8.00
   6 -10  -3   59.89    8.40
  -6 -10   3   42.60   10.40
  -6  10   3   68.79    8.20
  -6  10   3   28.80   11.40
  -6  10   3   42.60   12.00
  -6  10   3   27.50   11.10
  -6  10   3   53.19   11.30
  -5 -10   3   50.79    7.20
  -5 -10   3   75.09   11.40
  -5 -10   3   52.59    8.60
   5 -10  -3   66.29   12.90
   5 -10  -3   76.79   15.20
  -5 -10   3   89.19   11.00
  -5 -10   3   62.49   11.70
   5 -10  -3   56.69   10.50
  -5  10   3   57.99    9.40
   5  10  -3   63.19   11.20
  -5  10   3   74.79    8.00
  -5  10   3   55.19    9.70
   5  10  -3   55.59   11.20
   5  10  -3   73.79    8.80
  -5  10   3   91.89   14.00
  -5  10   3   84.29   12.10
   4 -10  -3   86.19   12.10
  -4 -10   3   58.89    9.80
  -4 -10   3   57.99    9.10
  -4 -10   3   63.89    7.10
  -4 -10   3   62.69   10.60
  -4 -10   3   52.79    9.70
   4 -10  -3   56.79    6.90
   4 -10  -3   62.79   11.10
   4 -10  -3   59.49    8.10
   4  10  -3   58.49    8.80
  -4  10   3   61.59   11.80
  -4  10   3   37.50    7.50
   4  10  -3   48.90    9.00
   4  10  -3   53.39    8.80
  -4  10   3   60.89    9.60
  -4  10   3   53.99    7.90
  -4  10   3   71.89   11.80
   3 -10  -3  576.64   28.80
  -3 -10   3  616.04   31.00
  -3 -10   3  581.04   30.50
   3 -10  -3  631.04   32.20
  -3 -10   3  596.24   31.20
   3 -10  -3  615.24   33.70
   3 -10  -3  563.34   31.40
  -3 -10   3  592.24   29.70
  -3 -10   3  634.44   32.10
   3 -10  -3  587.94   30.00
  -3  10   3  577.34   31.90
  -3  10   3  609.84   30.90
  -3  10   3  628.94   34.40
  -3  10   3  607.54   30.60
   3  10  -3  580.44   33.40
   3  10  -3  594.44   30.90
  -3  10   3  588.34   35.00
  -3  10   3  633.74   32.40
   2 -10  -3   78.59   12.30
  -2 -10   3   84.09   12.20
   2 -10  -3   79.99    9.10
   2 -10  -3   86.79   13.10
  -2 -10   3   90.39   10.20
  -2 -10   3   99.79   10.50
  -2 -10   3  110.39   12.60
   2 -10  -3   90.29    9.90
  -2 -10   3   75.59   10.60
  -2  10   3   89.89   10.40
   2  10  -3   95.69    7.30
   2  10  -3  103.09   12.90
   2  10  -3   98.49   12.10
   2  10  -3   99.49    9.70
  -2  10   3  121.69   12.40
  -2  10   3   87.29   10.70
   2  10  -3   90.49    9.80
  -2  10   3   95.29   10.40
  -2  10   3   73.39   13.80
  -2  10   3   93.89   15.00
  -1 -10   3  986.00   47.10
  -1 -10   3  949.80   45.80
  -1 -10   3 1033.40   49.10
   1 -10  -3  986.20   45.80
   1 -10  -3  984.30   46.30
   1 -10  -3 1021.00   48.10
   1 -10  -3 1050.29   50.09
  -1 -10   3  959.40   46.80
   1 -10  -3  961.00   47.60
  -1 -10   3 1030.10   46.70
  -1  10   3  999.00   47.30
   1  10  -3  988.10   48.00
  -1  10   3 1010.70   49.20
  -1  10   3  944.11   47.10
  -1  10   3  937.91   45.40
   1  10  -3  976.90   43.70
  -1  10   3  993.20   50.39
   1  10  -3 1023.10   45.70
   1  10  -3  972.30   43.40
  -1  10   3  985.30   46.40
   1  10  -3  999.20   47.60
   1  10  -3  960.00   46.50
   0 -10   3  386.56   23.20
   0 -10  -3  376.56   24.40
   0 -10   3  424.06   26.00
   0 -10  -3  367.46   22.10
   0 -10   3  375.56   22.50
   0 -10   3  441.26   25.20
   0 -10  -3  389.76   22.10
   0 -10  -3  464.45   26.90
   0 -10   3  408.16   22.90
   0 -10  -3  380.86   23.40
   0  10   3  378.76   21.60
   0  10  -3  424.16   25.40
   0  10   3  333.47   22.70
   0  10  -3  418.36   25.90
   0  10   3  400.16   26.90
   0  10   3  351.86   22.40
   0  10  -3  408.36   24.00
   0  10   3  392.56   23.70
   0  10  -3  404.76   23.20
   0  10   3  426.66   25.40
   0  10  -3  412.06   21.60
  -1 -10  -3  226.68   18.20
   1 -10   3  213.48   17.60
  -1 -10  -3  220.78   15.40
  -1 -10  -3  184.68   14.10
  -1 -10  -3  202.48   15.60
   1 -10   3  223.08   18.60
  -1 -10  -3  205.48   16.90
   1 -10   3  199.68   15.60
  -1  10  -3  201.68   16.90
  -1  10  -3  224.38   17.70
   1  10   3  212.58   15.60
  -1  10  -3  193.78   14.10
   1  10   3  239.08   16.50
  -1  10  -3  199.88   15.10
   1  10   3  189.88   20.00
   1  10   3  221.68   16.70
   1  10   3  227.98   17.70
  -1  10  -3  251.47   18.40
   1  10   3  211.48   14.00
  -2 -10  -3  285.77   19.10
   2 -10   3  254.67   17.30
  -2 -10  -3  256.67   17.10
  -2 -10  -3  299.37   19.80
  -2 -10  -3  222.48   18.70
  -2 -10  -3  260.27   17.90
  -2 -10  -3  273.27   18.60
   2 -10   3  288.07   20.70
   2 -10   3  285.87   20.50
  -2  10  -3  282.57   18.70
  -2  10  -3  258.57   19.70
   2  10   3  284.37   18.60
   2  10   3  253.77   17.60
  -2  10  -3  284.67   20.10
   2  10   3  285.77   19.40
  -2  10  -3  258.37   21.00
  -2  10  -3  252.77   17.10
   2  10   3  254.47   14.70
   2  10   3  253.07   22.30
   3 -10   3  185.48   17.70
  -3 -10  -3  148.59   13.90
   3 -10   3  123.59   15.90
  -3 -10  -3  140.69   15.90
   3 -10   3  140.89   13.40
  -3 -10  -3  153.98   14.50
   3 -10   3  169.18   16.10
  -3 -10  -3  172.68   15.70
  -3 -10  -3  159.08   15.30
  -3 -10  -3  141.99   15.50
  -3  10  -3  149.88   14.10
  -3  10  -3  184.38   17.50
  -3  10  -3  152.28   16.20
  -3  10  -3  157.98   15.40
   3  10   3  164.38    9.90
   3  10   3  157.08   19.20
  -3  10  -3  139.99   15.30
   3  10   3  131.69   13.20
   3  10   3  131.99    8.50
   3  10   3  169.58   14.80
  -4 -10  -3   38.90    9.20
  -4 -10  -3   35.40   10.20
  -4 -10  -3   31.00   10.90
  -4 -10  -3   23.60    8.80
  -4 -10  -3   23.10    9.20
  -4 -10  -3   32.30    9.20
   4 -10   3   29.40   10.50
   4 -10   3   25.70    8.80
   4 -10   3   15.90   10.20
   4 -10   3   27.50   11.00
  -4  10  -3   32.00    9.60
  -4  10  -3   43.20   10.60
  -4  10  -3   23.50   11.70
  -4  10  -3   25.90   10.80
   4  10   3   25.30    9.70
  -4  10  -3   17.30   11.70
   4  10   3   24.00   11.60
  -4  10  -3   24.30   10.00
  -5 -10  -3   60.69   12.60
  -5 -10  -3   58.99   11.80
   5 -10   3   43.40   14.60
  -5 -10  -3   44.80   11.80
   5 -10   3   70.19   12.10
  -5 -10  -3   51.09   14.30
   5 -10   3   50.99   13.40
   5 -10   3   45.70   10.30
  -5 -10  -3   67.89   13.00
  -5 -10  -3   37.80   11.50
  -5  10  -3   40.40   15.10
  -5  10  -3   51.29   12.70
  -5  10  -3   76.09   13.90
  -5  10  -3   29.80   11.80
  -5  10  -3   41.20   12.50
   6 -11  -3   23.70    7.60
  -6 -11   3    8.40   10.00
  -6 -11   3   19.20    9.20
  -6 -11   3    2.10    9.00
  -6 -11   3   36.00   10.30
   6 -11  -3   42.60   14.60
   6 -11  -3   23.80    8.50
   6 -11  -3   14.10   13.60
  -6 -11   3   25.30   12.80
  -6  11   3   35.30   13.10
  -6  11   3   21.30   12.70
  -6  11   3   38.00    9.00
  -6  11   3   19.60   11.50
  -6  11   3   17.10   12.30
   5 -11  -3  162.68   15.70
  -5 -11   3   97.89   18.60
  -5 -11   3  108.49   14.40
  -5 -11   3  130.19   14.70
  -5 -11   3  143.59   14.00
   5 -11  -3  146.69   19.20
   5 -11  -3  124.09   13.50
  -5 -11   3  125.19   14.90
  -5  11   3  142.29   14.10
  -5  11   3  112.09   17.10
   5  11  -3  147.69   18.40
  -5  11   3  147.59   17.80
  -5  11   3  132.49   17.60
   5  11  -3  173.78   14.80
   5  11  -3  128.29   14.90
  -5  11   3  125.19   17.20
   4 -11  -3  150.48   17.30
   4 -11  -3  189.38   14.80
  -4 -11   3  168.38   15.10
   4 -11  -3  207.98   18.50
  -4 -11   3  181.68   14.30
  -4 -11   3  174.48   17.20
  -4 -11   3  176.38   14.90
  -4 -11   3  208.88   16.00
   4 -11  -3  189.98   18.70
   4  11  -3  204.78   16.30
  -4  11   3  221.58   17.70
  -4  11   3  215.08   15.10
   4  11  -3  189.78   18.00
  -4  11   3  196.48   17.00
  -4  11   3  170.98   15.60
   4  11  -3  205.58   15.80
  -4  11   3  180.18   16.60
  -3 -11   3  305.07   19.20
  -3 -11   3  295.87   20.70
   3 -11  -3  269.77   20.60
   3 -11  -3  295.57   21.10
   3 -11  -3  334.97   22.70
   3 -11  -3  288.07   17.70
  -3 -11   3  283.67   19.40
  -3 -11   3  322.67   20.40
  -3 -11   3  270.97   18.10
  -3  11   3  305.77   19.50
  -3  11   3  320.17   19.50
   3  11  -3  314.67   22.40
  -3  11   3  316.37   21.10
  -3  11   3  275.57   20.10
  -3  11   3  325.17   23.70
   3  11  -3  300.47   19.60
  -3  11   3  316.57   23.60
  -2 -11   3  402.56   23.30
   2 -11  -3  393.96   24.00
  -2 -11   3  373.86   22.10
   2 -11  -3  354.86   20.70
   2 -11  -3  346.67   22.60
   2 -11  -3  377.76   21.90
  -2 -11   3  310.27   20.50
   2 -11  -3  358.96   24.70
  -2 -11   3  369.76   22.30
  -2 -11   3  393.36   23.40
   2  11  -3  357.86   22.70
  -2  11   3  378.96   21.80
   2  11  -3  371.66   20.70
  -2  11   3  348.17   21.20
   2  11  -3  367.16   24.20
  -2  11   3  347.37   26.10
  -2  11   3  391.66   23.90
   2  11  -3  344.87   17.70
  -2  11   3  376.56   23.20
  -2  11   3  373.26   25.90
   2  11  -3  350.36   21.50
   1 -11  -3  177.68   13.50
  -1 -11   3  164.38   16.10
  -1 -11   3  181.68   15.20
  -1 -11   3  170.08   14.10
   1 -11  -3  162.48   14.10
  -1 -11   3  191.48   14.00
   1 -11  -3  189.18   15.90
   1 -11  -3  176.08   17.60
  -1 -11   3  178.48   13.80
   1 -11  -3  184.18   16.00
   1  11  -3  176.28   16.20
   1  11  -3  196.48   13.90
   1  11  -3  177.88   15.60
  -1  11   3  199.98   16.60
  -1  11   3  170.48   17.50
   1  11  -3  200.08   13.90
  -1  11   3  151.78   13.10
   1  11  -3  170.48   14.60
  -1  11   3  152.38   14.00
  -1  11   3  152.38   14.60
  -1  11   3  174.28   13.80
   1  11  -3  159.28   12.00
   0 -11   3  240.58   20.60
   0 -11   3  213.68   17.70
   0 -11   3  243.28   16.70
   0 -11  -3  269.07   21.30
   0 -11  -3  227.68   16.20
   0 -11  -3  216.18   17.70
   0 -11   3  264.37   16.50
   0 -11   3  245.88   18.70
   0 -11  -3  224.58   16.10
   0 -11  -3  277.37   18.90
   0  11  -3  258.67   19.30
   0  11  -3  238.98   15.40
   0  11  -3  258.87   17.60
   0  11   3  236.58   18.50
   0  11  -3  233.58   18.20
   0  11   3  251.67   18.80
   0  11   3  242.98   18.50
   0  11   3  232.78   15.80
   0  11   3  215.98   17.40
   0  11   3  244.98   21.10
   0  11  -3  246.28   19.30
  -1 -11  -3   29.20    7.00
  -1 -11  -3   23.30    9.30
   1 -11   3   36.30    7.20
  -1 -11  -3   19.80    6.90
   1 -11   3   34.30    9.40
  -1 -11  -3   33.70    7.90
  -1 -11  -3   20.50    6.80
   1 -11   3   37.70    9.60
   1 -11   3   17.00    8.50
  -1  11  -3   19.00    5.90
  -1  11  -3   20.00    6.90
  -1  11  -3   16.90    7.60
   1  11   3   27.00    8.90
   1  11   3   25.40    6.00
  -1  11  -3   32.40    6.70
   1  11   3   12.00    6.20
   1  11   3   30.20    7.20
  -1  11  -3   27.80    8.50
   1  11   3   25.30    6.80
   1  11   3   21.70    7.00
   2 -11   3   76.99   12.40
  -2 -11  -3   72.59   13.20
  -2 -11  -3   74.09   13.00
   2 -11   3   84.69   11.10
  -2 -11  -3   83.59   13.00
   2 -11   3   66.69   11.40
   2 -11   3   75.89   15.10
  -2 -11  -3   70.89   12.90
  -2  11  -3   74.19   13.20
   2  11   3   94.49   13.40
   2  11   3   97.69   15.50
   2  11   3   71.19    9.70
  -2  11  -3   71.39   12.20
   2  11   3   68.09   12.30
  -2  11  -3   73.09   13.40
  -2  11  -3   68.29   13.10
   2  11   3   67.39   12.10
   3 -11   3    3.00   10.40
  -3 -11  -3    5.70    9.40
  -3 -11  -3    2.70    9.30
  -3 -11  -3    3.90    9.60
   3 -11   3    3.90   11.00
  -3 -11  -3   -0.70    9.00
  -3 -11  -3   -2.90    9.00
   3 -11   3    5.80    8.90
  -3 -11  -3   -7.70    9.50
   3 -11   3    3.30   10.50
   3  11   3   -8.60   10.40
  -3  11  -3   11.30   11.60
  -3  11  -3    9.10    8.90
  -3  11  -3  -12.40    7.70
   3  11   3   10.30    9.80
  -3  11  -3   -0.30    8.90
  -3  11  -3   -7.90    9.70
   3  11   3   -4.30    8.60
   3  11   3   -3.90    4.30
  -4 -11  -3   -6.20   10.70
  -4 -11  -3    1.80   11.50
   4 -11   3    4.90   11.80
   4 -11   3    3.90   12.70
   4 -11   3    3.90   10.30
  -4 -11  -3   13.30   11.90
  -4 -11  -3   -4.20   11.00
  -4 -11  -3    5.40   10.70
  -4 -11  -3   16.20   12.40
   4 -11   3   27.20   11.90
   4  11   3  -11.80   13.10
   4  11   3   -1.40   12.50
  -4  11  -3    3.10   11.80
  -4  11  -3    3.90    9.80
   4  11   3    6.20   10.70
  -4  11  -3    4.00   11.10
  -4  11  -3   -0.50   12.20
  -4  11  -3    3.20   11.00
  -4  11  -3    4.30   12.60
  -5 -12   3   39.50   10.80
   5 -12  -3   66.89   11.90
  -5 -12   3   40.60   10.20
  -5 -12   3   25.50   11.50
  -5 -12   3   41.50    9.80
  -5 -12   3   62.39   11.00
   5 -12  -3   50.39   14.60
   5 -12  -3   28.50   13.80
   5 -12  -3   38.20    9.80
  -5  12   3   46.10    8.70
   5  12  -3   52.89    9.50
  -5  12   3   36.50   12.10
  -5  12   3   44.50   12.60
  -5  12   3   51.09   11.90
  -5  12   3   45.60   13.40
   5  12  -3   37.80   10.30
   5  12  -3   39.20   11.60
   4 -12  -3   44.60    9.40
  -4 -12   3   33.40    8.80
  -4 -12   3   34.00    9.50
   4 -12  -3   42.80   10.70
  -4 -12   3   50.09    9.20
  -4 -12   3   35.30    9.40
   4 -12  -3   33.70   12.30
  -4 -12   3   49.99   10.00
   4 -12  -3   27.30   12.50
   4  12  -3   55.19   11.30
  -4  12   3   29.10   10.10
  -4  12   3   49.70   12.10
  -4  12   3   41.60   10.30
  -4  12   3   39.30    8.40
  -4  12   3   42.40   11.80
   4  12  -3   41.70    9.80
   4  12  -3   39.50    9.40
  -4  12   3   58.49   12.50
  -3 -12   3  138.89   15.10
   3 -12  -3   81.99   15.40
  -3 -12   3  122.39   14.10
  -3 -12   3  112.09   13.40
   3 -12  -3  121.69   16.20
  -3 -12   3   83.99   15.30
  -3 -12   3   84.49   13.70
   3 -12  -3  102.29   16.20
   3 -12  -3   71.39   12.30
   3 -12  -3  106.19   14.20
   3  12  -3  135.69   15.80
  -3  12   3   96.79   16.00
  -3  12   3  116.69   13.20
  -3  12   3  101.19   14.00
  -3  12   3   81.99   15.60
   3  12  -3  107.89   13.70
  -3  12   3  116.29   16.90
  -3  12   3  106.99   15.10
   3  12  -3   90.29   13.30
   2 -12  -3   42.90    9.40
   2 -12  -3   49.99    9.60
   2 -12  -3   35.10    9.20
   2 -12  -3   25.90    6.90
   2 -12  -3   33.30    8.20
  -2 -12   3   41.70    9.20
  -2 -12   3   24.00    7.90
  -2 -12   3   19.30    7.80
  -2 -12   3   24.00    7.70
  -2 -12   3   28.50    9.80
   2  12  -3   25.20    8.20
   2  12  -3   27.50    7.60
   2  12  -3   29.30    5.20
  -2  12   3   33.10    9.80
  -2  12   3   40.40    7.80
  -2  12   3   28.80    8.10
  -2  12   3   35.70    8.80
   2  12  -3   22.20    8.10
   2  12  -3   36.40    8.20
  -2  12   3   23.70    8.10
   1 -12  -3   73.99   12.00
   1 -12  -3   89.69   12.80
   1 -12  -3  110.99   16.00
   1 -12  -3  113.79   14.30
  -1 -12   3  111.89   14.10
   1 -12  -3   79.59   10.50
  -1 -12   3   87.19   13.40
  -1 -12   3   95.19   12.40
  -1 -12   3   95.19   14.20
  -1 -12   3   82.59   13.30
   1  12  -3   86.29   10.50
   1  12  -3  106.29   14.60
  -1  12   3  102.39   14.50
  -1  12   3   92.59   12.40
   1  12  -3  110.09   13.40
  -1  12   3   90.99   11.60
  -1  12   3  124.29   13.50
   1  12  -3   76.69   12.90
   1  12  -3   93.59   12.10
  -1  12   3   79.29   13.70
  -1  12   3  104.59   16.10
   1  12  -3   87.99   11.00
   0 -12  -3  178.98   14.40
   0 -12  -3  187.58   17.10
   0 -12  -3  164.98   14.10
   0 -12   3  146.69   14.30
   0 -12   3  150.48   14.90
   0 -12  -3  164.78   17.20
   0 -12   3  184.98   18.90
   0 -12  -3  172.88   16.50
   0 -12   3  131.69   15.00
   0 -12   3  179.78   17.00
   0  12  -3  175.38   16.90
   0  12   3  139.39   14.90
   0  12  -3  153.48   14.70
   0  12   3  176.18   15.40
   0  12  -3  170.18   14.90
   0  12   3  183.78   19.30
   0  12  -3  193.58   16.30
   0  12  -3  157.68   13.70
   0  12   3  174.98   15.70
   0  12   3  166.78   13.20
   0  12   3  183.98   16.40
   1 -12   3   34.50    8.40
   1 -12   3   48.00   11.30
  -1 -12  -3   27.80    7.30
  -1 -12  -3   22.30    8.20
   1 -12   3   25.10   10.10
  -1 -12  -3   32.30    9.80
  -1 -12  -3   31.00   10.50
   1 -12   3   23.40   10.00
  -1 -12  -3   33.80    9.10
  -1  12  -3   27.20    7.80
   1  12   3   25.40    9.80
  -1  12  -3   29.30    9.00
   1  12   3   44.30    8.90
  -1  12  -3   20.20    7.60
   1  12   3   26.50    7.20
   1  12   3   51.89   11.00
  -1  12  -3   30.60    8.00
   1  12   3   39.90    7.90
  -1  12  -3   44.80   10.10
   1  12   3   27.90    9.40
   2 -12   3   86.29   13.50
  -2 -12  -3   83.79   15.80
  -2 -12  -3   80.69   14.40
  -2 -12  -3   96.09   16.00
   2 -12   3   86.49   16.80
  -2 -12  -3  105.29   15.60
  -2 -12  -3  105.49   15.10
   2 -12   3   89.49   14.70
   2 -12   3  124.49   17.60
   2  12   3   93.49   12.40
  -2  12  -3  109.49   17.10
  -2  12  -3  102.19   15.10
   2  12   3   65.89   10.90
   2  12   3  115.89   17.60
  -2  12  -3   66.99   10.10
   2  12   3   93.69   15.20
  -2  12  -3   90.39   16.10
  -2  12  -3   74.09   14.10
   2  12   3   85.79   12.30
   3 -12   3   11.70   10.60
  -3 -12  -3   16.20   11.20
   3 -12   3   16.20   14.30
  -3 -12  -3   12.40   10.20
   3 -12   3   25.60   14.10
  -3 -12  -3    7.20   11.40
  -3 -12  -3   -4.00   10.70
  -3 -12  -3   12.60   10.80
  -3 -12  -3   15.60   10.30
   3 -12   3   14.70   12.90
   3  12   3   -2.70   10.40
   3  12   3   12.20   11.90
  -3  12  -3    6.60   10.50
  -3  12  -3   10.10   12.80
  -3  12  -3    2.90   10.20
  -3  12  -3   -1.80   11.40
   3  12   3   27.80   10.10
  -3  12  -3    6.30   10.50
  -4 -12  -3    8.50   12.50
   4 -12   3    5.70   17.40
  -4 -12  -3   15.30   13.80
  -4 -12  -3   25.10   13.70
   4 -12   3    2.40   12.20
  -4 -12  -3    9.10   12.90
   4 -12   3   -4.60   14.90
  -4 -12  -3   11.80   12.90
  -4 -12  -3    4.30   13.40
   4 -12   3   14.80   15.40
  -4  12  -3    3.40   13.50
  -4  12  -3    7.50   15.50
   4  12   3   -0.50   12.00
   4  12   3    8.60   12.60
  -4  12  -3   32.60   12.70
  -4  12  -3   -0.80   14.60
  -4  12  -3  -15.80   11.70
   4  12   3   -9.00   14.70
  -4  12  -3   -0.80   13.30
   4 -13  -3   23.60   11.10
  -4 -13   3   -1.60   11.80
  -4 -13   3   -6.30   10.70
  -4 -13   3   -5.60   10.30
  -4 -13   3    0.00   11.30
  -4 -13   3   -5.10   11.60
   4 -13  -3   -8.50   14.60
   4 -13  -3   -4.30   11.80
  -4  13   3   23.10   11.90
   4  13  -3   -3.70   10.60
   4  13  -3   -5.90   10.50
  -4  13   3   -4.20   11.70
   4  13  -3  -17.50   11.10
  -4  13   3    4.10    8.80
  -4  13   3   18.80   13.50
  -4  13   3  -10.10   14.30
  -4  13   3   24.10   13.90
   3 -13  -3  -11.20    8.60
  -3 -13   3  -17.50   11.20
   3 -13  -3   -2.80   10.40
  -3 -13   3    2.60   10.10
   3 -13  -3   -0.50   11.80
  -3 -13   3    7.90   10.40
   3 -13  -3   30.40   11.50
   3 -13  -3   -1.20   12.60
  -3 -13   3   -3.60   10.40
  -3 -13   3    4.70    9.70
  -3  13   3  -14.10   11.00
   3  13  -3    8.10   10.20
  -3  13   3    8.10   11.20
  -3  13   3   13.20   11.20
  -3  13   3    0.10   10.50
   3  13  -3    4.50   10.40
  -3  13   3    3.70   10.80
  -3  13   3   15.80    8.30
   3  13  -3    5.20   10.20
  -2 -13   3   20.70    9.60
  -2 -13   3   26.30    9.20
  -2 -13   3   46.20   11.90
  -2 -13   3   11.70    9.00
   2 -13  -3   10.50    8.70
  -2 -13   3   32.30    9.90
   2 -13  -3   16.90   11.00
   2 -13  -3   41.90   10.60
   2 -13  -3   19.10    9.90
  -2  13   3   14.40   10.20
  -2  13   3   32.20    9.80
  -2  13   3   27.00    7.90
  -2  13   3   44.70   11.20
   2  13  -3   21.40    6.00
  -2  13   3   21.50   11.10
   2  13  -3   24.80    9.00
   2  13  -3   31.30   10.50
   2  13  -3   19.10    7.10
   2  13  -3   13.80    9.10
  -2  13   3   19.60    9.40
   2  13  -3   30.40    6.70
  -1 -13   3   -2.20    9.70
  -1 -13   3   13.70    8.90
   1 -13  -3    5.70    9.80
   1 -13  -3   17.90    9.40
  -1 -13   3    1.10    9.20
  -1 -13   3   11.80   10.50
   1 -13  -3   12.70    8.70
   1 -13  -3   -1.40   11.80
   1 -13  -3    0.20   11.20
  -1 -13   3   29.30   11.20
   1  13  -3   -4.70    8.70
  -1  13   3   15.20    9.20
  -1  13   3    3.40   10.60
   1  13  -3   11.50    7.30
  -1  13   3    1.20    8.40
   1  13  -3    4.40    8.90
  -1  13   3   16.90    7.30
   1  13  -3   -0.10   10.50
   1  13  -3   10.60    7.40
  -1  13   3   29.30    8.70
  -1  13   3    8.70   11.30
   1  13  -3    2.40   10.90
   0 -13   3   50.69   12.60
   0 -13  -3   27.00    8.80
   0 -13   3   35.20    9.50
   0 -13  -3   42.70   10.30
   0 -13   3   29.00    9.00
   0 -13  -3   38.50   10.20
   0 -13   3   31.40    9.10
   0 -13  -3   32.80   11.10
   0 -13  -3   32.90    9.10
   0  13  -3   55.89    9.30
   0  13   3   21.90    9.50
   0  13  -3   45.60    9.20
   0  13  -3   25.00    8.50
   0  13   3   39.40   11.00
   0  13   3   48.50    9.10
   0  13   3   32.90    8.30
   0  13  -3   61.79   12.80
   0  13  -3   40.00    9.50
   0  13  -3   52.69    8.30
   0  13   3   31.00    8.30
  -1 -13  -3   12.30    9.60
   1 -13   3   37.10   11.70
  -1 -13  -3   18.40    9.80
  -1 -13  -3   20.10   11.60
   1 -13   3   17.80   12.50
   1 -13   3    1.30    9.60
  -1 -13  -3   13.70    9.90
   1 -13   3   25.60   12.80
  -1 -13  -3    7.20   10.40
   1  13   3   23.70    8.50
  -1  13  -3   13.50   12.00
   1  13   3    4.90    8.30
  -1  13  -3    3.50    8.80
  -1  13  -3   19.10    9.20
   1  13   3    9.40   10.60
   1  13   3    3.00   10.20
   1  13   3   23.60    9.00
   1  13   3    6.20   11.60
  -1  13  -3   23.10    9.80
  -1  13  -3   29.10    9.90
   2 -13   3   11.50   11.40
   2 -13   3    5.40   11.80
  -2 -13  -3    3.40   12.40
   2 -13   3   27.20   11.90
  -2 -13  -3   -3.70   11.50
  -2 -13  -3   11.00   10.80
   2 -13   3   18.70   13.50
  -2 -13  -3   11.60   10.40
  -2 -13  -3    2.80   10.80
   2  13   3   -5.40   11.60
  -2  13  -3   -6.60   11.20
   2  13   3   15.20    8.30
   2  13   3   14.40   12.00
  -2  13  -3    6.20   11.60
  -2  13  -3   11.30   10.00
   2  13   3    5.60    7.80
  -2  13  -3   31.60   13.70
   2  13   3   17.10   12.30
  -2  13  -3   15.60   10.60
   3 -13   3   25.90   13.30
  -3 -13  -3   12.90   14.50
  -3 -13  -3   20.60   12.90
  -3 -13  -3    4.70   12.50
  -3 -13  -3    3.00   13.10
   3 -13   3   31.80   13.70
   3 -13   3   19.30   14.50
  -3 -13  -3   28.60   14.90
   3 -13   3    1.30   12.80
  -3  13  -3   -0.30   12.40
  -3  13  -3   16.60   15.00
  -3  13  -3    7.00   13.50
  -3  13  -3   10.20   15.70
   3  13   3    5.50   11.90
   3  13   3    8.80   14.00
  -3  13  -3   -8.40   13.50
   3  13   3   28.60   13.40
   3 -14  -3  110.19   15.40
   3 -14  -3   82.49   17.50
   3 -14  -3  102.49   15.30
   3 -14  -3   56.09   10.60
  -3 -14   3   90.99   12.60
  -3 -14   3  102.19   19.50
  -3 -14   3   78.89   12.40
   3 -14  -3   79.49   13.10
  -3 -14   3   52.69   12.60
  -3  14   3  104.49   15.10
   3  14  -3   72.29   12.00
   3  14  -3   88.09   13.40
   3  14  -3   99.79   19.90
  -3  14   3  137.89   26.40
  -3  14   3   76.39   12.80
  -3  14   3   63.89   15.00
  -3  14   3   98.19   18.70
  -2 -14   3  -10.90   10.50
   2 -14  -3   -3.20   12.10
  -2 -14   3   -1.90   11.70
   2 -14  -3   10.70   14.90
   2 -14  -3   34.00   15.30
   2 -14  -3   -1.00   12.80
  -2 -14   3   19.00   13.90
  -2 -14   3   -2.90   12.00
   2 -14  -3   -2.10    9.80
  -2 -14   3    6.20   11.20
   2  14  -3    7.40   11.70
   2  14  -3   15.90   11.30
  -2  14   3  -14.50    9.10
  -2  14   3   13.10   13.50
   2  14  -3    1.00    7.50
   2  14  -3    5.20    6.70
   2  14  -3   -4.20   12.50
  -2  14   3    8.10   11.50
  -2  14   3   -3.00   11.10
   2  14  -3   13.10    7.80
  -2  14   3    5.60   11.60
  -2  14   3    6.00   12.10
   1 -14  -3  118.29   22.00
  -1 -14   3   99.19   18.60
   1 -14  -3  107.09   14.20
   1 -14  -3  107.59   17.60
  -1 -14   3  136.59   20.30
   1 -14  -3  123.19   23.00
   1 -14  -3   90.49   10.90
  -1 -14   3  104.39   17.90
  -1 -14   3  114.79   18.70
  -1  14   3  122.59   16.40
  -1  14   3  100.29   17.40
   1  14  -3  125.69   18.00
   1  14  -3  108.79   14.00
   1  14  -3  116.19   19.00
  -1  14   3  111.59   19.70
  -1  14   3  147.09   19.30
  -1  14   3  125.89   18.60
   1  14  -3  111.19   15.60
   0 -14   3   11.60   10.90
   0 -14  -3    4.70   10.60
   0 -14  -3   28.80   14.20
   0 -14  -3   22.60   12.00
   0 -14   3   24.10   12.30
   0 -14   3    8.70   11.50
   0 -14  -3    7.40   13.60
   0 -14  -3   21.20   12.00
   0 -14   3   29.00   13.50
   0 -14   3    5.20   13.20
   0  14  -3   35.50   11.10
   0  14  -3   12.00   10.40
   0  14  -3   23.70   13.70
   0  14   3   20.40   10.10
   0  14   3   19.00   13.20
   0  14  -3   20.00    9.70
   0  14   3   24.00    9.80
   0  14  -3    2.10   12.70
   0  14   3    7.50   12.80
   0  14   3    9.80   12.70
   0  14  -3   31.10    9.10
   0  14   3   20.10   10.80
  -1 -14  -3   70.59   11.50
   1 -14   3   65.99   12.20
  -1 -14  -3   85.09   14.00
   1 -14   3   87.79   13.50
   1 -14   3   75.09   14.30
  -1 -14  -3   83.29   12.50
  -1 -14  -3   86.59   14.10
  -1 -14  -3  118.09   20.40
  -1  14  -3   90.19   12.80
  -1  14  -3  130.69   20.10
   1  14   3   79.39   10.10
   1  14   3  102.69   20.00
   1  14   3   80.69   11.50
  -1  14  -3   74.99   11.40
   1  14   3   94.29   15.70
   1  14   3   99.59   13.30
  -1  14  -3   89.79   13.00
   1  14   3  110.29   18.50
  -1  14  -3   80.29   13.60
   2 -14   3   71.09   16.60
  -2 -14  -3   75.29   13.20
  -2 -14  -3   62.79   16.60
  -2 -14  -3   70.29   13.90
   2 -14   3   57.79   13.90
  -2 -14  -3   79.19   14.90
  -2 -14  -3   49.00   13.50
  -2  14  -3   67.19   14.70
   2  14   3   90.39   14.20
   2  14   3   53.09   15.20
   2  14   3   78.99   13.90
  -2  14  -3   51.39   14.00
  -2  14  -3   42.40   12.80
   2  14   3   59.89    9.30
  -2  14  -3   91.69   13.50
   2  14   3   42.30   12.90
  -2  14  -3   57.09   15.00
  -1 -15   3   51.09   13.40
   1 -15  -3   78.69   14.50
  -1 -15   3   47.70   14.90
  -1 -15   3   65.99   16.60
  -1 -15   3   67.89   14.20
   1 -15  -3   71.59   15.40
   1 -15  -3   30.90   15.00
   1 -15  -3   59.99   12.50
   1 -15  -3   91.49   16.80
   1  15  -3   65.59   13.90
   1  15  -3   69.29   11.60
  -1  15   3   44.00   14.60
  -1  15   3   70.29   11.40
  -1  15   3   68.49   13.60
   1  15  -3   67.79   11.40
  -1  15   3   76.39   13.50
  -1  15   3   67.19   12.70
   1  15  -3   64.19   10.50
   1  15  -3   49.80   13.00
  -1  15   3   82.09   15.90
   0 -15   3   12.90   13.90
   0 -15   3    2.40   14.80
   0 -15  -3   28.70   16.10
   0 -15   3    7.10   13.90
   0 -15  -3    7.10   13.20
   0 -15   3   21.10   16.30
   0 -15  -3   12.00   14.70
   0 -15  -3   16.50   14.10
   0 -15  -3    7.60   14.60
   0 -15   3   24.60   16.90
   0  15  -3   -9.90   12.40
   0  15   3    8.90   12.30
   0  15   3   15.90   14.80
   0  15  -3   -2.20   15.50
   0  15   3   14.90   16.50
   0  15   3   24.40   12.60
   0  15  -3   24.30   14.10
   0  15  -3   31.20   14.60
   0  15   3   16.00   11.80
  -8   0   4    4.10    6.00
  -8   0   4    9.60   10.10
  -8   0   4   14.30    5.50
  -8   0   4   12.40    6.50
  -7   0   4   19.70    4.10
  -7   0   4   12.90    4.50
  -6   0   4   33.80    5.50
  -6   0   4   34.70    5.50
  -5   0   4  145.59    9.20
  -5   0   4  143.59    9.00
  -5   0   4  145.09    9.00
  -5   0   4  134.29    8.60
  -4   0   4   59.99    5.90
  -4   0   4   62.69    5.70
   4   0  -4   59.09    8.60
  -4   0   4   65.69    6.90
   4   0  -4   61.89    9.20
  -4   0   4   52.89    5.70
  -3   0   4 1213.18   50.59
  -3   0   4 1214.58   49.70
   3   0  -4 1198.28   45.80
  -3   0   4 1102.69   49.00
   3   0  -4 1193.98   50.59
  -3   0   4 1191.38   50.79
  -3   0   4 1147.29   50.09
   3   0  -4 1111.99   45.50
   2   0  -4    6.80    6.40
  -2   0   4   15.50    6.50
  -2   0   4    1.20    3.70
   2   0  -4   10.60    3.80
  -2   0   4    8.30    5.80
  -2   0   4    6.30    6.90
  -2   0   4   12.90    5.00
   2   0  -4    3.50    2.90
   2   0  -4    6.50    5.40
   2   0  -4   15.30    4.20
  -1   0   4 1567.94   66.89
  -1   0   4 1521.65   67.59
  -1   0   4 1644.14   67.39
   1   0  -4 1651.63   66.79
  -1   0   4 1678.93   68.69
  -1   0   4 1697.33   67.59
   1   0  -4 1642.94   68.49
   1   0  -4 1533.55   66.69
   1   0  -4 1585.44   66.19
   1   0  -4 1535.05   67.59
   0   0   4  202.38   14.20
   0   0  -4  207.98   14.80
   0   0  -4  204.08   16.10
   0   0   4  213.48   15.80
   0   0   4  227.38   17.00
   0   0  -4  237.78   17.90
   0   0   4  219.18   16.90
   0   0  -4  206.28   14.00
   0   0   4  215.28   15.00
   1   0   4   19.70    4.80
   1   0   4   21.30    4.90
   1   0   4   16.90    6.90
  -1   0  -4   28.60    5.40
  -1   0  -4   38.90    9.50
  -1   0  -4   21.10    7.80
  -1   0  -4   30.10    6.70
   1   0   4   17.70    7.20
   1   0   4   35.50    9.50
  -1   0  -4   23.60    5.80
   2   0   4  277.67   17.50
  -2   0  -4  271.87   18.40
  -2   0  -4  239.88   17.00
   2   0   4  234.48   15.70
  -2   0  -4  253.37   16.00
   2   0   4  253.67   18.80
   2   0   4  246.48   14.50
  -2   0  -4  269.57   17.80
   2   0   4  263.67   20.20
  -2   0  -4  243.68   15.60
  -3   0  -4   37.10    6.60
   3   0   4   42.60    7.30
   3   0   4   53.49    5.80
   3   0   4   35.10    8.00
  -3   0  -4   36.90    7.30
  -3   0  -4   49.70    9.30
   3   0   4   33.20    7.30
  -3   0  -4   42.30    7.00
   3   0   4   39.40    7.60
  -3   0  -4   35.20    7.00
  -4   0  -4  326.27   19.80
  -4   0  -4  365.06   22.30
   4   0   4  354.66   18.30
   4   0   4  318.77   16.20
   4   0   4  336.37   22.00
  -4   0  -4  387.06   21.90
  -4   0  -4  362.76   22.60
  -4   0  -4  324.97   19.70
  -5   0  -4    8.40    6.60
  -5   0  -4   -4.70    8.00
  -5   0  -4    9.90    7.40
   5   0   4   -4.20    7.40
  -5   0  -4    8.60    8.20
  -5   0  -4   -5.40    8.70
  -6   0  -4  103.69   21.50
   6   0   4  163.48   16.50
  -6   0  -4  123.69   16.40
   6   0   4  147.79   18.30
  -6   0  -4  122.39   15.70
  -8  -1   4    7.10    4.80
  -8  -1   4   -1.20    7.00
  -8  -1   4    2.40    9.50
  -8   1   4    4.00    6.20
  -8   1   4   10.20    6.70
  -7  -1   4    7.40    3.60
  -7  -1   4   -5.20    4.80
  -7  -1   4    4.70    4.00
  -7  -1   4    9.50    6.90
  -7   1   4   -1.20    5.20
  -7   1   4    2.10    4.60
  -6  -1   4   27.90    3.90
  -6  -1   4   28.30    4.80
  -6  -1   4   21.20    3.50
  -6   1   4   19.10    4.70
  -6   1   4   20.60    3.80
  -6   1   4   21.90    4.20
  -5  -1   4  102.89    7.40
   5  -1  -4  105.49    9.60
  -5  -1   4  128.99    7.50
  -5  -1   4   97.69    7.00
   5  -1  -4  119.59   10.40
  -5  -1   4  112.49    7.20
  -5   1   4  116.59    8.70
  -5   1   4  106.79    8.00
  -5   1   4  110.29    7.90
  -5   1   4  108.49    8.10
  -4  -1   4  183.28   10.80
  -4  -1   4  182.28   10.60
  -4  -1   4  186.48   11.00
   4  -1  -4  196.98   14.10
   4  -1  -4  189.38   13.40
  -4  -1   4  196.68   11.50
   4   1  -4  203.78   12.90
  -4   1   4  189.08   12.20
  -4   1   4  173.38   11.20
  -4   1   4  176.28   11.30
  -4   1   4  178.28   11.20
   4   1  -4  200.18   13.00
  -3  -1   4 1158.08   47.10
  -3  -1   4 1099.89   47.90
   3  -1  -4 1084.39   44.90
  -3  -1   4 1167.08   48.70
   3  -1  -4 1081.49   44.50
   3  -1  -4 1139.79   49.10
  -3  -1   4 1084.89   46.90
  -3  -1   4 1127.39   47.10
  -3   1   4 1123.09   49.20
  -3   1   4 1141.39   47.80
   3   1  -4 1125.59   48.20
  -3   1   4 1066.89   47.20
   3   1  -4 1117.59   48.10
  -3   1   4 1135.89   48.80
  -3   1   4 1063.79   48.00
  -2  -1   4  187.48   12.70
  -2  -1   4  163.78   12.70
   2  -1  -4  173.08   12.00
  -2  -1   4  190.68   15.30
  -2  -1   4  164.78   12.20
   2  -1  -4  176.28   13.10
   2  -1  -4  169.48   10.80
   2  -1  -4  188.58   15.30
  -2  -1   4  179.88   14.20
   2   1  -4  181.78   14.70
  -2   1   4  184.78   14.90
   2   1  -4  175.38   12.10
  -2   1   4  191.78   14.10
  -2   1   4  185.88   15.10
   2   1  -4  173.68   10.70
  -2   1   4  173.08   12.70
  -2   1   4  162.48   12.60
   2   1  -4  179.48   11.10
   2   1  -4  162.48   11.50
   1  -1  -4  876.31   38.70
   1  -1  -4  822.42   38.80
  -1  -1   4  777.92   37.80
  -1  -1   4  840.32   39.30
   1  -1  -4  832.52   37.70
   1  -1  -4  824.22   39.00
  -1  -1   4  884.21   40.10
   1  -1  -4  912.91   40.70
  -1  -1   4  860.41   38.80
  -1  -1   4  867.21   38.00
  -1   1   4  871.21   39.80
  -1   1   4  891.31   39.30
  -1   1   4  795.62   38.20
  -1   1   4  778.22   38.80
   1   1  -4  795.62   37.10
   1   1  -4  888.21   40.10
   1   1  -4  886.41   38.50
   1   1  -4  784.42   38.60
  -1   1   4  866.41   40.00
   1   1  -4  817.22   37.50
   0  -1   4  350.06   20.60
   0  -1  -4  384.36   21.50
   0  -1   4  351.26   21.10
   0  -1  -4  372.46   22.50
   0  -1  -4  351.16   20.30
   0  -1   4  347.27   21.70
   0  -1   4  333.77   19.30
   0  -1  -4  319.87   20.30
   0  -1  -4  348.37   19.50
   0  -1   4  319.07   19.80
   0   1   4  361.76   22.00
   0   1   4  325.97   19.20
   0   1  -4  322.27   19.10
   0   1  -4  352.36   22.00
   0   1   4  354.66   22.00
   0   1  -4  332.87   19.60
   0   1  -4  320.37   19.70
   0   1   4  341.77   20.30
   0   1  -4  361.26   20.90
   0   1   4  364.86   21.20
  -1  -1  -4  264.97   18.20
   1  -1   4  250.47   18.20
  -1  -1  -4  245.28   17.90
   1  -1   4  271.27   17.70
   1  -1   4  220.28   14.70
  -1  -1  -4  252.47   17.30
  -1  -1  -4  242.08   15.60
   1  -1   4  223.58   15.60
   1  -1   4  235.58   18.10
   1   1   4  259.37   19.10
  -1   1  -4  266.27   18.40
   1   1   4  258.37   18.50
   1   1   4  233.28   14.70
  -1   1  -4  251.77   15.60
  -1   1  -4  257.57   18.10
  -1   1  -4  252.57   16.00
   1   1   4  253.37   17.10
  -1   1  -4  249.97   16.30
   1   1   4  233.98   15.80
   2  -1   4  148.39   10.60
   2  -1   4  151.08   11.30
  -2  -1  -4  161.58   11.50
  -2  -1  -4  179.68   14.90
  -2  -1  -4  135.69   11.60
  -2  -1  -4  191.38   14.80
   2  -1   4  156.38   14.50
   2  -1   4  166.58   15.40
  -2  -1  -4  144.99   12.70
   2  -1   4  154.18   16.10
   2   1   4  160.98   15.20
  -2   1  -4  179.38   14.50
  -2   1  -4  161.58   11.60
   2   1   4  165.88   13.70
  -2   1  -4  154.88   13.80
  -2   1  -4  149.49   12.60
   2   1   4  156.08   11.60
  -2   1  -4  166.18   12.10
   2   1   4  151.68   10.30
   2   1   4  176.28   16.00
   3  -1   4  202.58   15.70
   3  -1   4  199.58   17.40
  -3  -1  -4  196.08   16.00
   3  -1   4  170.28   11.40
  -3  -1  -4  193.98   13.40
  -3  -1  -4  194.98   15.80
  -3  -1  -4  187.38   13.10
   3  -1   4  210.18   15.40
  -3  -1  -4  184.98   15.10
   3  -1   4  206.48   13.50
   3   1   4  164.28   12.80
   3   1   4  209.68   14.00
  -3   1  -4  190.88   14.70
  -3   1  -4  212.38   16.50
  -3   1  -4  192.38   13.20
  -3   1  -4  195.58   13.60
   3   1   4  183.28   11.20
  -3   1  -4  205.08   15.80
   3   1   4  217.68   18.20
   3   1   4  198.38   15.10
  -4  -1  -4   25.10    7.20
  -4  -1  -4   20.40    6.80
  -4  -1  -4   28.40    6.40
   4  -1   4   18.70    5.70
   4  -1   4   32.70    6.10
  -4  -1  -4   26.00    5.30
   4  -1   4   18.10    6.30
   4  -1   4   26.30    6.60
  -4  -1  -4   23.00    6.40
  -4   1  -4   14.60    6.20
  -4   1  -4   20.50    5.40
   4   1   4   24.80    5.50
   4   1   4   26.70    8.20
   4   1   4   17.40    5.40
  -4   1  -4   27.40    7.00
   4   1   4   27.00    3.50
  -4   1  -4   28.60    5.90
   4   1   4   26.40    6.10
  -4   1  -4   22.50    7.20
   5  -1   4   90.39   12.40
  -5  -1  -4   83.49   11.20
   5  -1   4   53.79    7.80
  -5  -1  -4   62.69    9.80
  -5  -1  -4   78.49   12.60
  -5  -1  -4   97.99   12.70
  -5   1  -4   86.49   11.40
  -5   1  -4   65.89   11.90
  -5   1  -4   63.89    9.40
   6  -1   4   34.50   10.10
  -6  -1  -4    6.60    9.10
  -6  -1  -4   13.70   10.20
   6  -1   4   14.70   10.00
  -6  -1  -4   -5.60   12.20
  -6  -1  -4    7.90    9.80
  -6  -1  -4   -5.50   10.30
   6   1   4   17.10    9.50
  -6   1  -4    6.30   10.10
  -6   1  -4   28.50   10.30
  -6   1  -4    2.90   12.40
   6   1   4   13.40    9.20
  -6   1  -4   27.20   10.90
  -6   1  -4    7.60    9.50
  -8  -2   4   -1.90    7.40
  -8  -2   4    1.30    9.70
  -8   2   4    6.40    7.00
  -8   2   4    2.30    7.50
  -7  -2   4    0.80    6.60
  -7  -2   4   -3.10    5.30
  -7   2   4   -7.80    5.20
  -7   2   4   -3.80    5.80
  -6  -2   4   51.99    7.90
  -6  -2   4   42.30    4.80
  -6  -2   4   51.09    5.00
  -6  -2   4   52.39    4.90
  -6   2   4   48.80    6.90
  -6   2   4   55.69    7.10
  -6   2   4   47.90    7.40
  -6   2   4   45.00    6.90
  -5  -2   4  116.09    7.60
  -5  -2   4  129.79    8.20
  -5  -2   4  116.79    7.90
   5  -2  -4  136.99   12.10
   5  -2  -4  142.69   11.20
  -5   2   4  127.79    9.10
  -5   2   4  122.39    9.00
  -5   2   4  121.99    8.80
  -5   2   4  139.49   10.10
  -4  -2   4   13.30    3.20
  -4  -2   4   16.90    3.20
   4  -2  -4   21.60    5.90
  -4  -2   4   18.40    3.90
   4  -2  -4   19.20    6.50
  -4  -2   4   14.30    2.80
  -4   2   4   10.00    4.70
  -4   2   4   10.30    3.40
  -4   2   4   16.40    5.30
   4   2  -4   17.00    5.50
   4   2  -4   16.20    5.20
  -4   2   4    6.90    3.60
   3  -2  -4  748.93   32.60
  -3  -2   4  730.83   33.80
   3  -2  -4  803.32   37.00
  -3  -2   4  735.53   34.90
   3  -2  -4  709.43   34.60
   3  -2  -4  785.52   33.20
  -3  -2   4  792.82   33.10
  -3  -2   4  821.02   35.80
  -3   2   4  841.62   35.90
   3   2  -4  800.22   33.10
   3   2  -4  788.62   35.60
  -3   2   4  808.32   37.70
  -3   2   4  735.33   35.60
  -3   2   4  738.73   34.80
   3   2  -4  794.92   35.70
  -3   2   4  792.02   36.70
  -2  -2   4  287.77   18.10
  -2  -2   4  263.17   17.00
  -2  -2   4  244.08   15.10
  -2  -2   4  256.47   16.30
   2  -2  -4  270.87   16.90
   2  -2  -4  250.27   14.60
   2  -2  -4  252.07   12.00
   2  -2  -4  278.57   18.60
   2  -2  -4  249.97   15.70
  -2  -2   4  293.37   14.80
   2   2  -4  293.27   17.90
   2   2  -4  260.57   15.40
  -2   2   4  282.37   17.40
   2   2  -4  276.97   15.20
   2   2  -4  286.17   15.00
  -2   2   4  266.57   18.90
   2   2  -4  273.97   14.00
  -2   2   4  274.87   18.50
  -2   2   4  258.87   16.30
  -2   2   4  246.88   15.60
   1  -2  -4 1199.78   52.69
  -1  -2   4 1230.08   52.29
   1  -2  -4 1216.48   51.09
  -1  -2   4 1150.28   50.59
   1  -2  -4 1096.49   51.49
  -1  -2   4 1198.58   49.20
  -1  -2   4 1111.09   49.99
   1  -2  -4 1118.29   51.19
   1  -2  -4 1138.69   49.99
  -1   2   4 1168.88   52.19
   1   2  -4 1109.19   49.20
   1   2  -4 1109.09   48.60
   1   2  -4 1234.68   49.50
  -1   2   4 1100.09   50.09
  -1   2   4 1093.39   51.09
  -1   2   4 1229.88   51.09
  -1   2   4 1190.08   51.99
   1   2  -4 1255.97   50.59
   1   2  -4 1125.79   50.99
   1   2  -4 1195.58   51.89
   0  -2  -4  217.48   15.20
   0  -2  -4  237.18   16.80
   0  -2   4  229.28   15.80
   0  -2  -4  235.28   17.80
   0  -2   4  230.28   17.20
   0  -2  -4  214.78   15.90
   0  -2   4  239.08   17.00
   0  -2  -4  219.28   14.80
   0  -2   4  222.08   15.00
   0   2  -4  236.08   14.80
   0   2   4  231.98   18.00
   0   2  -4  222.78   15.50
   0   2   4  231.38   16.50
   0   2   4  242.28   18.30
   0   2  -4  257.87   17.20
   0   2  -4  245.38   17.90
   0   2   4  213.48   14.50
   0   2  -4  211.88   14.60
   0   2   4  232.18   15.70
  -1  -2  -4   95.79   10.10
  -1  -2  -4  108.49   10.00
  -1  -2  -4  110.19    9.30
   1  -2   4  114.49   13.70
  -1  -2  -4  118.29   13.40
   1  -2   4  110.99   13.00
   1  -2   4  113.69   12.70
  -1  -2  -4  121.59   12.90
   1  -2   4  101.69    9.00
  -1   2  -4  110.19    9.90
   1   2   4  106.49    9.60
  -1   2  -4  107.79    9.50
  -1   2  -4  121.29   13.00
   1   2   4  102.59    8.90
  -1   2  -4  131.49   13.60
   1   2   4  114.29   14.90
   1   2   4  116.29   12.20
   1   2   4  128.69   13.20
  -1   2  -4  112.59    9.70
   2  -2   4  172.38   16.30
  -2  -2  -4  173.28   14.70
  -2  -2  -4  185.18   14.80
   2  -2   4  150.68   12.00
  -2  -2  -4  170.38   13.60
  -2  -2  -4  152.38   11.80
   2  -2   4  163.58   15.50
   2  -2   4  180.18   11.00
   2  -2   4  164.98   14.80
  -2  -2  -4  157.98   12.00
   2   2   4  177.28   16.70
   2   2   4  166.78   13.70
   2   2   4  154.88   10.40
   2   2   4  186.88   14.90
  -2   2  -4  155.98   12.70
  -2   2  -4  162.68   12.30
  -2   2  -4  180.98   15.00
   2   2   4  151.18   12.00
  -2   2  -4  168.48   12.00
  -2   2  -4  201.88   15.10
   3  -2   4   69.89   12.10
  -3  -2  -4   71.49    8.70
   3  -2   4   64.59    7.00
  -3  -2  -4   79.09   10.60
   3  -2   4   68.29   10.90
  -3  -2  -4   57.79    7.90
  -3  -2  -4   53.89    9.30
   3  -2   4   46.70    7.70
  -3  -2  -4   56.39   10.30
  -3   2  -4   84.49   10.30
  -3   2  -4   65.09   10.30
   3   2   4   63.09    6.30
  -3   2  -4   60.99    8.60
   3   2   4   61.49   12.10
  -3   2  -4   56.09    9.00
   3   2   4   65.39    7.70
  -3   2  -4   72.59    8.10
   3   2   4   77.49   10.10
   3   2   4   89.49    9.50
   4  -2   4  122.69   13.30
   4  -2   4  112.29    8.50
   4  -2   4  124.19   11.00
  -4  -2  -4  141.59   13.00
  -4  -2  -4  101.89   11.10
  -4  -2  -4  131.59   12.70
  -4  -2  -4  116.09   10.80
  -4  -2  -4   96.79   12.40
   4  -2   4  112.79   11.50
   4   2   4  113.89    6.80
  -4   2  -4  136.39   11.00
  -4   2  -4  142.29   14.00
  -4   2  -4  116.69   12.80
  -4   2  -4  125.89   12.20
  -4   2  -4  110.99   13.30
   4   2   4  131.09   15.80
   4   2   4  118.09   10.90
   4   2   4  126.09   12.40
   5  -2   4   45.90    8.90
  -5  -2  -4   70.29   13.10
  -5  -2  -4   58.39    8.30
   5  -2   4   60.19   11.60
  -5  -2  -4   46.00    9.80
   5  -2   4   66.69    6.30
  -5  -2  -4   68.79    8.00
  -5  -2  -4   68.09   11.70
  -5   2  -4   54.79    8.00
  -5   2  -4   81.39   12.80
  -5   2  -4   59.89   11.80
  -5   2  -4   84.99   12.80
   5   2   4   47.70    8.00
   5   2   4   60.29   10.70
  -5   2  -4   55.59    9.60
  -6  -2  -4   72.49   13.60
   6  -2   4   64.79   11.30
   6  -2   4   92.29   16.90
  -6  -2  -4   65.79   10.40
  -6  -2  -4   72.49   10.50
  -6  -2  -4   67.09    9.70
  -6  -2  -4  108.59   16.50
  -6   2  -4   81.09   11.70
  -6   2  -4   69.99   10.20
  -6   2  -4  104.49   18.30
  -6   2  -4   65.09   11.50
   6   2   4   88.69   15.20
  -6   2  -4   76.99   14.20
  -8  -3   4   -0.10    9.50
  -8  -3   4   -8.30    8.20
  -8   3   4    1.20    7.90
  -8   3   4   -3.80    8.50
  -7   3   4   32.90    6.10
  -7   3   4   28.00    6.40
  -7   3   4   29.30    5.70
  -7   3   4   23.30    5.90
   6  -3  -4   40.20    7.80
  -6  -3   4   39.40    4.60
  -6  -3   4   25.50    4.60
  -6  -3   4   34.40    4.50
  -6  -3   4   35.60    5.60
   6  -3  -4   30.60    7.30
  -6   3   4   38.90    5.30
  -6   3   4   25.50    4.90
  -6   3   4   41.50    7.40
  -6   3   4   43.00    8.40
   5  -3  -4   71.29   10.90
  -5  -3   4   97.09    6.90
   5  -3  -4   70.99    9.50
  -5  -3   4   90.29    7.10
  -5  -3   4   81.39    6.50
  -5  -3   4   78.09    6.10
  -5   3   4   81.29    8.70
  -5   3   4   81.89    7.80
  -5   3   4   81.29    8.10
  -5   3   4   70.49    7.40
  -4  -3   4  315.37   16.00
  -4  -3   4  307.87   16.30
  -4  -3   4  303.57   15.70
   4  -3  -4  327.17   19.60
  -4  -3   4  327.07   15.70
  -4   3   4  302.47   17.30
   4   3  -4  318.97   17.40
   4   3  -4  337.57   17.20
  -4   3   4  347.37   19.70
  -4   3   4  339.67   18.50
   4   3  -4  323.77   17.10
  -4   3   4  309.67   17.20
  -3  -3   4  142.69   10.70
  -3  -3   4  177.68   12.40
   3  -3  -4  174.58   12.00
   3  -3  -4  156.48    9.70
   3  -3  -4  168.88   14.60
  -3  -3   4  187.68   12.90
   3  -3  -4  157.98   10.80
  -3  -3   4  157.68   10.50
  -3  -3   4  177.98   10.40
   3   3  -4  162.58   13.00
  -3   3   4  181.98   14.30
  -3   3   4  159.28   11.80
   3   3  -4  175.98   13.40
  -3   3   4  180.38   15.20
  -3   3   4  180.68   13.10
   3   3  -4  167.38   11.70
  -3   3   4  161.78   11.50
   2  -3  -4 1307.27   53.09
  -2  -3   4 1249.68   53.79
  -2  -3   4 1285.87   52.89
  -2  -3   4 1139.79   52.69
   2  -3  -4 1163.48   53.49
   2  -3  -4 1284.27   55.09
   2  -3  -4 1199.78   51.89
   2  -3  -4 1202.78   48.80
  -2  -3   4 1163.28   51.89
   2   3  -4 1169.78   52.39
   2   3  -4 1183.18   50.19
  -2   3   4 1283.57   54.89
   2   3  -4 1252.87   51.59
  -2   3   4 1192.98   53.89
  -2   3   4 1321.67   53.79
  -2   3   4 1249.88   55.49
   2   3  -4 1254.87   53.79
  -2   3   4 1177.68   52.79
   2   3  -4 1280.37   50.89
  -1  -3   4  335.67   20.50
  -1  -3   4  343.97   18.00
   1  -3  -4  327.67   16.80
   1  -3  -4  331.07   19.70
   1  -3  -4  321.17   18.50
  -1  -3   4  356.16   21.70
  -1  -3   4  298.17   18.30
   1  -3  -4  316.07   20.10
  -1  -3   4  320.97   19.50
   1  -3  -4  359.76   22.30
   1  -3  -4  350.16   20.90
   1   3  -4  341.87   18.20
   1   3  -4  367.26   19.90
  -1   3   4  370.06   21.60
  -1   3   4  322.17   19.40
   1   3  -4  330.77   17.00
   1   3  -4  344.87   21.10
  -1   3   4  370.66   20.70
  -1   3   4  337.47   19.10
  -1   3   4  373.16   23.40
   1   3  -4  367.16   19.90
   1   3  -4  330.37   19.70
   0  -3  -4  487.95   26.60
   0  -3   4  446.36   25.40
   0  -3   4  460.55   23.80
   0  -3   4  461.45   25.20
   0  -3   4  420.76   23.90
   0  -3  -4  472.65   25.40
   0  -3   4  439.96   23.20
   0  -3  -4  451.15   24.30
   0  -3  -4  400.06   24.70
   0  -3  -4  446.86   23.50
   0   3  -4  421.76   22.50
   0   3   4  465.95   26.10
   0   3  -4  477.25   24.90
   0   3   4  426.06   22.90
   0   3   4  415.26   23.90
   0   3   4  477.05   27.10
   0   3  -4  445.36   25.70
   0   3  -4  479.65   24.80
   0   3   4  465.35   24.90
   0   3  -4  413.76   24.10
   0   3  -4  434.26   23.10
   1  -3   4  281.47   19.30
   1  -3   4  278.57   17.90
  -1  -3  -4  315.87   20.20
   1  -3   4  278.57   16.90
  -1  -3  -4  288.37   17.90
  -1  -3  -4  334.67   20.30
  -1  -3  -4  279.77   16.90
   1  -3   4  291.87   20.00
  -1  -3  -4  279.57   19.00
  -1   3  -4  320.17   20.00
  -1   3  -4  275.97   17.00
   1   3   4  284.17   16.30
   1   3   4  326.77   19.30
  -1   3  -4  316.27   20.80
  -1   3  -4  290.47   17.60
   1   3   4  277.77   17.60
   1   3   4  308.17   20.40
  -1   3  -4  302.37   18.10
   1   3   4  307.47   22.30
  -2  -3  -4   18.60    6.20
   2  -3   4   12.10    4.10
  -2  -3  -4   15.80    4.20
  -2  -3  -4   24.70    6.30
   2  -3   4   15.20    6.80
   2  -3   4   20.70    3.70
  -2  -3  -4   17.00    3.90
   2  -3   4   11.70    7.60
  -2  -3  -4   23.50    5.50
   2   3   4   13.70    6.30
   2   3   4   18.10    6.20
  -2   3  -4   19.10    4.50
  -2   3  -4   21.80    6.50
  -2   3  -4   11.70    6.90
   2   3   4   19.30    8.10
  -2   3  -4   14.00    3.90
   2   3   4   17.00    3.70
  -2   3  -4   13.30    4.00
   3  -3   4   70.69    7.50
  -3  -3  -4   67.69    8.30
  -3  -3  -4   77.79   10.40
   3  -3   4   68.89   12.20
  -3  -3  -4   75.79   10.80
   3  -3   4   77.29    8.90
   3  -3   4   78.99   11.30
  -3  -3  -4   75.99    8.90
  -3  -3  -4   69.99   10.20
  -3   3  -4   73.99    9.30
   3   3   4   97.99   10.80
   3   3   4   66.19    6.50
   3   3   4   60.09   11.40
  -3   3  -4   60.99    9.20
   3   3   4   62.59    9.20
  -3   3  -4   57.89    8.30
   3   3   4   74.49    8.20
  -3   3  -4   57.59   10.70
  -3   3  -4   72.29   11.40
   4  -3   4   14.80    7.70
   4  -3   4   22.10    6.70
   4  -3   4   17.00    4.80
  -4  -3  -4   16.80    7.10
  -4  -3  -4   10.20    6.20
  -4  -3  -4   25.50    7.60
  -4  -3  -4   22.40    5.60
   4  -3   4   15.10    6.60
  -4  -3  -4    7.30    6.50
  -4   3  -4   11.30    6.30
   4   3   4   20.20    4.00
  -4   3  -4   11.40    6.30
  -4   3  -4   11.60    6.70
  -4   3  -4   14.20    6.80
   4   3   4   24.80    7.70
  -4   3  -4   15.20    5.80
   4   3   4   16.10    5.50
  -5  -3  -4   63.49   11.70
  -5  -3  -4   44.70    9.10
  -5  -3  -4   47.00    7.50
   5  -3   4   57.19    9.40
   5  -3   4   38.80    6.50
  -5  -3  -4   37.30   10.10
   5  -3   4   34.90    4.50
  -5  -3  -4   41.60    8.00
   5  -3   4   51.89    8.80
  -5   3  -4   42.80    9.10
  -5   3  -4   46.60    8.50
  -5   3  -4   56.19    9.10
  -5   3  -4   30.90    7.80
   5   3   4   30.60    7.70
  -5   3  -4   35.40    9.00
   5   3   4   49.40    8.20
   5   3   4   38.40   10.70
  -6  -3  -4   59.39   10.40
  -6  -3  -4   44.30   10.40
  -6  -3  -4   36.60   10.20
  -6  -3  -4   36.30   10.00
   6  -3   4   50.69   11.00
  -6   3  -4   56.99   11.40
  -6   3  -4   38.00   10.60
   6   3   4   53.99    9.90
  -6   3  -4   15.30   13.90
   6   3   4   31.20    9.80
  -6   3  -4   28.70   11.00
  -8  -4   4   -5.50    9.00
  -8  -4   4   -7.10    8.70
  -8   4   4   -1.00    9.30
  -8   4   4   -4.10    8.10
  -8   4   4    1.00    7.70
  -7  -4   4   10.80    5.90
   7  -4  -4   14.70    7.00
   7  -4  -4   13.50    6.30
  -7  -4   4   21.20    6.70
  -7   4   4   23.60    6.50
  -7   4   4   25.70    6.60
  -7   4   4   17.40    7.20
  -7   4   4   17.30    6.50
  -6  -4   4   29.80    5.00
  -6  -4   4   34.10    5.10
   6  -4  -4   29.20    7.80
   6  -4  -4   28.50    6.20
  -6  -4   4   26.40    4.30
  -6   4   4   22.10    5.60
  -6   4   4   48.90    8.40
  -6   4   4   25.20    5.50
  -6   4   4   48.50    9.10
   5  -4  -4   31.20    6.30
   5  -4  -4   22.20    7.50
  -5  -4   4   26.30    4.80
  -5   4   4   23.20    6.00
  -5   4   4   21.80    4.80
  -5   4   4   28.70    5.10
  -5   4   4   38.10    6.80
  -4  -4   4    1.90    3.30
   4  -4  -4    7.80    5.00
   4  -4  -4   -2.60    4.00
   4  -4  -4    4.50    3.60
  -4  -4   4    4.60    2.80
   4  -4  -4    2.90    2.20
  -4  -4   4    4.00    3.50
  -4   4   4    3.30    5.10
  -4   4   4   10.80    5.60
   4   4  -4    6.80    4.80
  -4   4   4    1.00    4.30
  -4   4   4    4.50    3.80
   4   4  -4    3.10    4.50
   4   4  -4   10.90    5.40
  -3  -4   4  212.88   13.20
   3  -4  -4  211.38   16.40
  -3  -4   4  204.98   12.20
  -3  -4   4  208.18   12.50
  -3  -4   4  218.48   13.90
   3  -4  -4  186.28   13.10
  -3  -4   4  218.08   14.40
   3  -4  -4  215.38   14.60
   3  -4  -4  197.88   11.90
  -3   4   4  217.38   15.80
  -3   4   4  220.98   18.00
   3   4  -4  227.18   15.00
   3   4  -4  230.08   15.00
   3   4  -4  226.48   14.60
  -3   4   4  207.38   13.20
  -3   4   4  242.58   16.30
  -3   4   4  205.48   14.00
  -2  -4   4   50.29    6.40
  -2  -4   4   47.90    6.60
  -2  -4   4   60.29   10.60
  -2  -4   4   61.09    9.20
   2  -4  -4   51.49    5.80
   2  -4  -4   51.29    9.60
   2  -4  -4   57.29    9.70
   2  -4  -4   45.70    4.60
   2  -4  -4   51.39    7.20
   2   4  -4   47.30    7.50
  -2   4   4   47.40    6.30
  -2   4   4   71.49   12.70
  -2   4   4   40.80    6.80
   2   4  -4   44.50    5.90
  -2   4   4   57.29    9.50
   2   4  -4   49.40    5.00
   2   4  -4   52.39    8.80
   2   4  -4   72.59   10.80
  -2   4   4   52.29    9.50
  -1  -4   4  271.07   18.60
  -1  -4   4  265.87   17.70
   1  -4  -4  251.57   15.40
   1  -4  -4  276.37   18.90
  -1  -4   4  249.28   15.60
  -1  -4   4  239.68   16.20
   1  -4  -4  263.27   17.70
   1  -4  -4  250.27   14.00
   1  -4  -4  276.47   19.40
   1  -4  -4  238.08   16.30
  -1   4   4  295.57   18.60
  -1   4   4  252.17   16.40
   1   4  -4  275.37   15.30
   1   4  -4  289.67   17.10
   1   4  -4  272.57   17.10
  -1   4   4  248.88   15.60
   1   4  -4  240.98   16.00
   1   4  -4  283.67   18.60
  -1   4   4  263.07   18.20
  -1   4   4  277.07   20.80
   1   4  -4  256.17   13.40
   0  -4   4   57.89   11.00
   0  -4   4   40.70    6.00
   0  -4   4   32.30    6.30
   0  -4  -4   51.59    9.40
   0  -4  -4   38.90    7.20
   0  -4  -4   32.30    6.40
   0  -4  -4   31.20    5.40
   0  -4  -4   47.70   10.50
   0  -4   4   36.90    8.20
   0  -4  -4   43.00    6.40
   0   4   4   49.20   10.10
   0   4  -4   67.79   11.20
   0   4  -4   59.39    7.10
   0   4  -4   51.79    6.70
   0   4  -4   53.59    6.10
   0   4   4   44.20    7.10
   0   4   4   52.09   10.10
   0   4  -4   56.59   10.70
   0   4   4   66.29   10.50
   0   4   4   53.19    6.50
   0   4  -4   45.10    8.10
   1  -4   4  214.18   15.10
  -1  -4  -4  215.68   14.00
   1  -4   4  234.78   17.70
   1  -4   4  247.88   17.40
  -1  -4  -4  227.78   15.00
  -1  -4  -4  235.98   17.30
  -1  -4  -4  229.98   16.40
  -1  -4  -4  220.58   14.40
   1  -4   4  207.78   14.00
  -1  -4  -4  253.37   17.40
  -1   4  -4  236.08   17.90
  -1   4  -4  220.08   14.40
   1   4   4  252.47   18.50
  -1   4  -4  219.88   14.90
   1   4   4  228.28   18.80
  -1   4  -4  231.48   14.60
   1   4   4  224.68   13.70
   1   4   4  240.88   17.10
   1   4   4  204.88   14.80
  -1   4  -4  240.38   17.10
  -2  -4  -4   53.29    8.20
  -2  -4  -4   55.49    7.10
   2  -4   4   60.99   11.00
   2  -4   4   62.69   10.30
  -2  -4  -4   40.40    7.10
  -2  -4  -4   56.89   10.40
   2  -4   4   49.90    6.90
   2  -4   4   55.39    7.80
  -2  -4  -4   54.99    9.80
   2   4   4   46.20    7.00
   2   4   4   53.09   10.60
   2   4   4   57.89    6.30
   2   4   4   48.10    9.40
  -2   4  -4   51.49    7.30
  -2   4  -4   48.60    9.30
  -2   4  -4   44.20    6.90
  -2   4  -4   41.90    7.50
   2   4   4   56.19   10.10
  -2   4  -4   59.39   10.60
  -3  -4  -4   67.39   12.10
  -3  -4  -4   60.99    9.70
  -3  -4  -4   53.29    8.40
  -3  -4  -4   44.90    7.60
  -3  -4  -4   61.89    9.50
   3  -4   4   66.29   12.20
   3  -4   4   47.50    6.10
   3  -4   4   51.19    9.60
   3  -4   4   48.30    8.70
  -3   4  -4   56.39    8.30
   3   4   4   53.79    8.90
   3   4   4   57.59    8.00
   3   4   4   53.09    8.80
  -3   4  -4   44.10    6.70
  -3   4  -4   58.29    9.00
   3   4   4   48.70    5.90
   3   4   4   43.30    8.60
  -3   4  -4   50.09    9.70
  -3   4  -4   76.09   13.10
  -4  -4  -4   86.19   10.70
   4  -4   4   87.49   12.20
   4  -4   4   73.29   12.00
   4  -4   4   66.39   10.50
  -4  -4  -4   75.69   12.30
  -4  -4  -4   70.99   11.20
   4  -4   4   64.19    8.50
  -4  -4  -4   70.49    9.10
  -4  -4  -4   80.29   10.40
  -4   4  -4   84.89   12.00
  -4   4  -4   84.09   11.60
   4   4   4   79.39   11.20
   4   4   4   71.89   14.00
  -4   4  -4   68.89   12.20
  -4   4  -4   93.49   13.00
  -4   4  -4   66.19    9.90
   5  -4   4   32.40    8.20
  -5  -4  -4   50.49    9.20
   5  -4   4   48.10    8.50
   5  -4   4   26.90    5.40
  -5  -4  -4   20.30    8.20
  -5  -4  -4   23.50    8.90
  -5  -4  -4   43.60    9.20
  -5  -4  -4   37.70    7.70
   5  -4   4   39.80    7.50
   5   4   4   29.20    8.70
  -5   4  -4   55.59    9.70
  -5   4  -4   45.30    9.70
  -5   4  -4   32.70    8.90
   5   4   4   37.20   11.10
   5   4   4   42.70    8.30
  -5   4  -4   33.10    8.00
  -5   4  -4   23.50   10.00
   6  -4   4   34.00   12.80
  -6  -4  -4   18.50   13.00
  -6  -4  -4   30.70   10.90
   6  -4   4   30.00   10.90
  -6  -4  -4   21.30   10.10
  -6  -4  -4   21.60   10.90
  -6  -4  -4    5.50   10.70
  -6   4  -4   22.80   12.90
   6   4   4   30.60    9.70
  -6   4  -4   38.40   12.30
  -6   4  -4    3.80   10.80
  -6   4  -4   37.60   12.50
  -6   4  -4    5.10   12.00
  -8  -5   4    3.20   10.00
  -8   5   4    7.40    8.90
  -8   5   4   13.20    9.80
  -8   5   4   -2.00    9.00
  -8   5   4    4.60   10.90
  -7  -5   4   19.60    7.40
   7  -5  -4   16.00    7.20
  -7  -5   4   22.20    4.20
   7  -5  -4   15.90    7.50
  -7   5   4   23.80    7.90
  -7   5   4   20.10    7.10
  -7   5   4   18.90    7.30
  -7   5   4   11.00    7.50
   6  -5  -4   -7.70    6.80
   6  -5  -4    7.40    6.20
  -6  -5   4    8.30    3.70
  -6  -5   4   10.80    5.40
  -6   5   4    8.20    6.00
  -6   5   4    6.80    6.00
  -6   5   4    3.50    5.80
  -6   5   4    6.60    6.30
  -5  -5   4  133.29    8.60
   5  -5  -4  147.29   13.30
  -5  -5   4  144.99    9.60
   5  -5  -4  125.99   18.40
  -5  -5   4  143.89    8.60
  -5  -5   4  126.89    8.90
  -5  -5   4  151.18   10.40
  -5   5   4  126.59   12.50
  -5   5   4  124.39   10.30
  -5   5   4  141.89   12.20
  -5   5   4  115.59   10.70
   5   5  -4  139.99   12.70
   4  -5  -4   67.29    5.80
   4  -5  -4   52.19    8.00
  -4  -5   4   66.29    7.10
  -4  -5   4   67.79    6.40
   4  -5  -4   74.79    8.20
  -4  -5   4   84.49    7.30
   4  -5  -4   69.29    9.80
  -4  -5   4   76.19    6.60
  -4  -5   4   74.79    7.70
  -4   5   4   67.39    8.10
   4   5  -4   78.39    9.90
  -4   5   4   78.59    9.60
  -4   5   4   75.19   10.30
   4   5  -4   69.89    8.20
   4   5  -4   74.19    9.40
  -4   5   4   58.49    7.90
  -3  -5   4  155.38   12.20
   3  -5  -4  152.38   12.50
   3  -5  -4  134.39    9.40
   3  -5  -4  139.69    7.70
   3  -5  -4  121.19   10.90
  -3  -5   4  167.08   11.70
  -3  -5   4  147.59   10.20
  -3  -5   4  152.48   10.10
   3  -5  -4  144.09   13.70
  -3  -5   4  144.09    9.90
  -3   5   4  132.39   13.00
   3   5  -4  149.88   12.80
  -3   5   4  139.39   14.30
  -3   5   4  141.39   10.80
  -3   5   4  148.99   12.90
   3   5  -4  132.09   11.90
   3   5  -4  149.69   12.40
  -3   5   4  160.48   11.10
   2  -5  -4   80.99    7.80
  -2  -5   4   85.69    8.00
  -2  -5   4   78.39   10.20
  -2  -5   4   97.19   10.90
   2  -5  -4   93.79   12.40
  -2  -5   4   77.19    7.70
   2  -5  -4   88.89    6.10
   2  -5  -4   80.89    8.30
  -2  -5   4   87.19    7.90
   2  -5  -4   95.89   12.80
  -2   5   4   76.89    8.20
  -2   5   4   85.39    8.50
   2   5  -4   88.19   10.50
   2   5  -4   91.59    8.50
  -2   5   4   79.49   10.60
  -2   5   4   99.79   11.90
   2   5  -4   72.49   10.90
  -2   5   4   87.29   13.40
   2   5  -4   83.89    6.30
   2   5  -4   75.69    7.30
   1  -5  -4   44.60    6.50
  -1  -5   4   47.10    9.30
   1  -5  -4   63.79   10.80
  -1  -5   4   64.99   10.90
   1  -5  -4   50.09    9.90
   1  -5  -4   51.99    7.20
  -1  -5   4   41.70    6.50
   1  -5  -4   55.29    5.80
  -1  -5   4   45.50    6.80
  -1   5   4   52.69   10.10
  -1   5   4   52.69    7.00
   1   5  -4   47.80    9.20
   1   5  -4   57.39   11.20
  -1   5   4   68.49   10.60
  -1   5   4   44.50   10.70
   1   5  -4   51.89    4.70
   1   5  -4   44.20    7.80
  -1   5   4   51.29    6.90
   1   5  -4   58.89    5.80
   1   5  -4   41.70    6.40
   0  -5   4   53.49    6.70
   0  -5  -4   59.09    6.90
   0  -5  -4   61.69   10.80
   0  -5  -4   59.29    7.30
   0  -5  -4   47.40    6.20
   0  -5   4   56.99   10.40
   0  -5   4   57.19   10.60
   0  -5   4   45.90    7.10
   0  -5  -4   66.39   10.60
   0  -5  -4   65.89    7.90
   0   5   4   62.59   10.80
   0   5  -4   76.79   10.90
   0   5  -4   61.89    7.50
   0   5  -4   54.29    6.80
   0   5   4   49.00    9.80
   0   5  -4   44.70    5.90
   0   5   4   52.29    6.70
   0   5   4   56.79   11.20
   0   5  -4   64.59   11.50
   0   5   4   63.19    7.30
   0   5  -4   66.79   11.80
  -1  -5  -4    6.00    3.70
  -1  -5  -4   -0.20    3.30
   1  -5   4    6.10    5.10
  -1  -5  -4    1.60    4.30
  -1  -5  -4   -8.20    4.50
   1  -5   4    7.30    6.40
   1  -5   4    1.60    4.50
  -1  -5  -4   -7.00    4.70
  -1  -5  -4   -1.50    5.50
   1  -5   4    2.80    3.60
  -1   5  -4    1.00    5.20
   1   5   4    2.50    3.80
  -1   5  -4    4.80    5.90
   1   5   4    5.00    6.70
   1   5   4   -2.10    3.70
   1   5   4   10.40    7.10
  -1   5  -4   -1.10    4.70
  -1   5  -4   -0.10    3.50
   1   5   4    6.20    7.30
  -1   5  -4    7.20    3.70
  -1   5  -4    0.90    5.60
  -2  -5  -4   15.90    5.20
  -2  -5  -4   11.30    4.30
  -2  -5  -4    5.30    4.40
  -2  -5  -4   -1.30    5.30
   2  -5   4   10.20    6.80
   2  -5   4    2.80    4.50
  -2  -5  -4    9.70    4.80
  -2  -5  -4    4.40    5.40
   2  -5   4    3.10    4.80
   2  -5   4   19.80    8.00
   2   5   4    4.70    6.70
   2   5   4   13.30    3.70
  -2   5  -4   14.00    5.00
   2   5   4    9.30    5.70
  -2   5  -4    8.20    5.90
  -2   5  -4   11.80    5.30
  -2   5  -4   15.30    4.40
   2   5   4    3.00    4.00
  -2   5  -4   12.90    4.20
  -2   5  -4    2.40    6.10
   2   5   4    9.80    5.50
  -3  -5  -4    4.50    5.50
   3  -5   4    3.80    6.80
  -3  -5  -4    9.20    6.00
  -3  -5  -4   14.40    6.00
   3  -5   4   10.20    7.00
   3  -5   4   17.50    5.00
  -3  -5  -4   20.60    5.10
   3  -5   4   11.20    6.80
  -3  -5  -4   10.40    5.30
  -3  -5  -4   19.00    5.90
  -3   5  -4   19.00    6.20
   3   5   4   11.00    5.00
  -3   5  -4    5.30    5.70
  -3   5  -4   12.90    6.10
  -3   5  -4   18.80    5.30
   3   5   4   16.50    3.90
   3   5   4   14.40    5.90
  -3   5  -4   16.70    6.40
   3   5   4   17.50    5.30
   3   5   4   19.70    8.20
   4  -5   4   37.80    8.30
   4  -5   4   33.60    5.90
  -4  -5  -4   38.60    7.90
  -4  -5  -4   33.50    6.90
  -4  -5  -4   35.20    7.80
  -4  -5  -4   34.60    6.50
   4  -5   4   31.20    9.00
  -4  -5  -4   35.90    7.80
   4  -5   4   37.40    9.20
  -4  -5  -4   26.80    7.00
   4   5   4   32.70    9.30
  -4   5  -4   33.50    7.50
  -4   5  -4   32.30    7.60
  -4   5  -4   29.60    6.70
  -4   5  -4   38.80    9.30
  -4   5  -4   39.60    8.60
   4   5   4   42.00    8.30
   5  -5   4   25.40    8.80
  -5  -5  -4   22.70    7.90
  -5  -5  -4    2.20   11.00
   5  -5   4   18.60    6.00
  -5  -5  -4   36.30    8.40
  -5  -5  -4   42.20    9.70
  -5  -5  -4   26.00    8.70
   5  -5   4   21.90    9.40
  -5  -5  -4   25.10    8.80
   5  -5   4   30.40    8.50
   5   5   4   21.30   11.70
   5   5   4   19.90    8.20
  -5   5  -4   15.80   10.30
  -5   5  -4   11.00   11.10
  -5   5  -4   37.70   11.20
  -5   5  -4   23.20    8.80
  -5   5  -4   39.90    9.40
   5   5   4   16.40    8.00
  -6  -5  -4   -9.20   12.30
  -6  -5  -4   -5.30   10.50
  -6  -5  -4    2.60   11.30
  -6  -5  -4    9.80   11.60
  -6  -5  -4    3.10   11.30
  -6  -5  -4  -20.50   14.30
   6  -5   4   29.90   12.10
   6  -5   4   13.50   13.00
   6   5   4    8.80   10.20
  -6   5  -4   -2.20   11.50
   6   5   4   19.60   15.40
  -6   5  -4   -6.40   13.30
  -6   5  -4   -2.40   13.90
  -6   5  -4  -21.00   14.80
  -6   5  -4    7.60   12.90
   6   5   4   23.60   10.30
   8  -6  -4    1.70   10.40
  -8  -6   4   14.80   11.20
   8  -6  -4    3.80   10.00
  -8  -6   4   18.60    6.30
  -8   6   4   19.10   10.50
  -8   6   4    7.90   12.40
  -8   6   4   10.30   10.40
  -8   6   4   23.80   11.50
  -7  -6   4   48.20    8.30
   7  -6  -4   27.10    8.70
   7  -6  -4   56.59    9.00
  -7  -6   4   41.70    8.00
  -7   6   4   28.00    8.60
  -7   6   4   47.40    9.30
  -7   6   4   45.70    9.30
   6  -6  -4   36.30   10.00
   6  -6  -4   26.40    7.10
  -6  -6   4   21.80    4.50
  -6  -6   4   25.00    6.50
  -6   6   4   26.60    6.70
  -6   6   4   26.60    7.30
  -6   6   4   26.60    7.20
  -6   6   4   23.70    7.20
  -5  -6   4  321.07   16.70
   5  -6  -4  336.37   20.70
  -5  -6   4  324.57   16.40
  -5  -6   4  336.97   17.30
  -5  -6   4  303.27   16.20
  -5  -6   4  328.27   18.00
   5   6  -4  326.77   21.10
  -5   6   4  342.57   20.70
  -5   6   4  337.47   19.80
  -5   6   4  304.67   18.10
  -4  -6   4   28.90    4.70
  -4  -6   4   26.10    5.30
   4  -6  -4   32.20    5.60
  -4  -6   4   22.80    4.80
   4  -6  -4   18.10    6.20
  -4  -6   4   26.90    4.10
   4  -6  -4   31.00    6.70
   4  -6  -4   22.30    4.90
  -4   6   4   23.20    5.20
   4   6  -4   22.00    6.30
   4   6  -4   28.70    6.40
   4   6  -4   28.20    7.70
  -4   6   4   24.50    3.90
  -4   6   4   17.70    5.20
  -4   6   4   32.90    6.60
  -4   6   4   33.90    8.70
   3  -6  -4  998.10   42.70
  -3  -6   4  980.90   45.50
   3  -6  -4 1046.10   45.30
  -3  -6   4 1079.59   46.00
   3  -6  -4 1084.09   49.30
   3  -6  -4 1121.49   47.70
  -3  -6   4 1017.10   45.20
  -3  -6   4 1015.10   46.10
  -3  -6   4 1049.59   47.00
   3  -6  -4  964.00   47.10
  -3   6   4 1016.80   47.50
   3   6  -4 1009.50   47.20
   3   6  -4 1046.50   46.50
  -3   6   4 1054.19   50.69
  -3   6   4 1030.50   43.20
   3   6  -4 1030.20   47.10
  -3   6   4 1079.99   48.10
  -3   6   4 1006.50   46.50
  -3   6   4 1065.29   48.70
   2  -6  -4   67.49   11.80
  -2  -6   4   62.09    7.60
   2  -6  -4   70.29    5.80
  -2  -6   4   53.19    9.90
   2  -6  -4   74.19    7.70
   2  -6  -4   62.79   11.60
   2  -6  -4   66.79    7.10
  -2  -6   4   62.09    7.50
  -2  -6   4   50.79    6.60
  -2  -6   4   73.89    9.20
  -2   6   4   83.39   11.00
   2   6  -4   73.39    8.40
  -2   6   4   62.49    7.70
  -2   6   4   66.99    8.00
   2   6  -4   56.99    9.80
   2   6  -4   71.79   11.50
  -2   6   4   74.79   10.30
  -2   6   4   72.09   12.40
   2   6  -4   62.39    6.50
  -1  -6   4  889.31   41.80
   1  -6  -4  902.81   40.20
   1  -6  -4  970.60   43.70
  -1  -6   4  972.20   43.30
   1  -6  -4  917.21   42.10
  -1  -6   4  922.11   43.00
   1  -6  -4  952.20   44.90
   1  -6  -4  904.41   43.40
  -1  -6   4  983.60   44.10
   1   6  -4  867.31   40.30
  -1   6   4  942.01   44.60
  -1   6   4  938.51   46.40
   1   6  -4  912.51   43.70
  -1   6   4  858.21   42.90
   1   6  -4  892.41   43.00
  -1   6   4  978.00   43.80
   1   6  -4  854.41   37.90
   1   6  -4  876.61   42.40
  -1   6   4  889.61   41.80
   1   6  -4  943.11   41.90
   0  -6  -4  410.36   21.30
   0  -6  -4  400.66   23.80
   0  -6  -4  429.16   23.50
   0  -6   4  375.16   21.60
   0  -6   4  434.26   24.30
   0  -6  -4  432.06   24.50
   0  -6  -4  405.76   22.10
   0  -6   4  389.26   22.60
   0  -6  -4  403.96   24.90
   0  -6   4  418.06   24.80
   0   6  -4  387.46   21.30
   0   6   4  395.46   22.90
   0   6  -4  379.76   22.50
   0   6   4  403.66   21.80
   0   6  -4  388.96   20.40
   0   6   4  447.16   26.00
   0   6  -4  431.76   24.60
   0   6   4  428.46   23.80
   0   6  -4  429.36   23.70
   0   6   4  390.46   26.40
  -1  -6  -4   56.29    7.70
  -1  -6  -4   36.70    5.50
  -1  -6  -4   36.30    6.40
  -1  -6  -4   47.10    8.50
   1  -6   4   42.50    9.70
   1  -6   4   50.69    7.70
  -1  -6  -4   53.19    9.70
  -1  -6  -4   43.00    7.30
   1  -6   4   44.50    6.80
   1  -6   4   49.00    9.40
   1   6   4   38.50    6.30
  -1   6  -4   49.30    6.50
   1   6   4   49.30   10.10
   1   6   4   34.10    7.90
   1   6   4   66.19   12.40
  -1   6  -4   36.20    7.30
  -1   6  -4   42.70    8.30
  -1   6  -4   59.79   10.00
  -1   6  -4   39.70    7.00
  -1   6  -4   55.59   12.30
   1   6   4   46.60    7.60
  -2  -6  -4  301.97   19.50
   2  -6   4  303.67   19.90
  -2  -6  -4  298.27   17.70
  -2  -6  -4  276.37   18.20
  -2  -6  -4  264.97   19.10
  -2  -6  -4  304.17   20.30
  -2  -6  -4  274.07   16.80
   2  -6   4  297.17   16.80
   2  -6   4  292.37   20.90
   2  -6   4  256.47   17.30
   2   6   4  257.87   17.40
  -2   6  -4  270.27   17.50
  -2   6  -4  246.98   19.50
  -2   6  -4  283.97   18.50
  -2   6  -4  263.97   18.80
   2   6   4  293.77   18.40
   2   6   4  250.37   21.20
   2   6   4  295.37   19.90
   2   6   4  266.67   15.20
  -2   6  -4  276.87   17.50
  -2   6  -4  313.27   20.80
  -3  -6  -4   13.20    6.10
  -3  -6  -4   11.20    5.50
   3  -6   4   17.10    7.20
  -3  -6  -4   11.70    6.50
   3  -6   4   19.60    5.50
  -3  -6  -4   20.50    6.70
   3  -6   4    7.30    5.80
   3  -6   4   24.70    7.90
  -3  -6  -4   13.10    6.50
  -3  -6  -4   15.80    6.40
   3   6   4   20.20    5.80
   3   6   4    8.00    5.50
  -3   6  -4    7.80    6.00
   3   6   4   10.00    4.20
   3   6   4    3.60    6.30
  -3   6  -4   17.60    6.70
  -3   6  -4    2.90    5.70
  -3   6  -4    2.40    7.30
  -3   6  -4   11.30    6.90
   3   6   4   10.70    8.20
  -3   6  -4   16.00    7.50
   4  -6   4  133.89   15.70
  -4  -6  -4  111.79   15.30
   4  -6   4  133.59   14.30
   4  -6   4   99.59   13.40
  -4  -6  -4  122.59   14.00
   4  -6   4   92.59   11.20
  -4  -6  -4   87.09   13.90
  -4  -6  -4  129.89   14.00
  -4  -6  -4  121.79   12.10
  -4  -6  -4  108.49   12.80
  -4   6  -4  140.19   14.60
   4   6   4  117.59   13.10
  -4   6  -4  115.39   14.10
  -4   6  -4  116.19   12.50
  -4   6  -4  140.59   15.50
   4   6   4  128.49   17.30
  -4   6  -4  116.19   13.90
  -4   6  -4  125.89   15.30
  -5  -6  -4    2.00   10.60
  -5  -6  -4   -5.90    9.60
  -5  -6  -4  -11.60   11.50
  -5  -6  -4   14.40    9.30
   5  -6   4    6.60   10.60
  -5  -6  -4   10.70    9.50
  -5  -6  -4    0.60    8.40
   5  -6   4    1.60    6.80
   5  -6   4   15.60   10.80
   5  -6   4    2.70    8.80
  -5   6  -4    3.90    9.40
  -5   6  -4   -3.30   10.90
   5   6   4   -5.50    8.90
  -5   6  -4    1.20   11.70
  -5   6  -4   19.60   10.20
   5   6   4   -3.10   12.40
   5   6   4   -7.00    8.50
  -5   6  -4   10.30   11.60
  -6  -6  -4   23.20   14.00
  -6  -6  -4   42.30   12.30
  -6  -6  -4    0.90   15.00
  -6  -6  -4   22.50   11.30
   6  -6   4   32.90   12.70
   6  -6   4   27.60   14.40
  -6  -6  -4   21.50   12.30
  -6  -6  -4   24.90   12.30
  -6   6  -4   16.10   12.60
  -6   6  -4   41.30   15.10
  -6   6  -4   16.70   17.50
  -6   6  -4   26.50   14.00
   6   6   4   32.70   11.00
   6   6   4   26.70   17.00
  -6   6  -4   54.19   14.10
   6   6   4   23.60   11.20
   7  -7  -4   13.90    9.70
   7  -7  -4   16.70    9.50
  -7  -7   4   23.00    5.80
  -7  -7   4   22.30    9.30
  -7   7   4   29.10    6.10
  -7   7   4    3.20    9.00
  -7   7   4    7.90    9.40
  -7   7   4   23.30   10.80
  -7   7   4    5.00    9.70
  -6  -7   4   40.80    5.50
  -6  -7   4   32.10    7.20
  -6  -7   4   33.00    5.40
   6  -7  -4   30.90   15.40
   6  -7  -4   31.70    7.90
  -6   7   4   27.00    7.70
  -6   7   4   39.10    7.60
  -6   7   4   38.70    8.40
  -6   7   4   35.00    4.90
  -6   7   4   38.90    8.20
  -5  -7   4   35.40    5.60
   5  -7  -4   29.10    7.70
  -5  -7   4   30.80    4.90
  -5  -7   4   26.40    5.40
   5  -7  -4   28.40    7.00
   5  -7  -4   43.40    7.00
  -5  -7   4   30.40    5.70
   5  -7  -4   36.50    5.70
  -5  -7   4   36.10    5.80
  -5   7   4   35.20    6.80
  -5   7   4   37.00    7.00
  -5   7   4   46.30    7.10
  -5   7   4   43.60    6.00
   5   7  -4   36.00    8.10
  -5   7   4   31.00    6.90
  -4  -7   4   86.69    9.30
  -4  -7   4  111.59   10.60
   4  -7  -4   97.39    8.30
   4  -7  -4  112.29   12.60
  -4  -7   4  115.89    9.60
   4  -7  -4  115.29   11.70
   4  -7  -4  104.09   11.20
  -4  -7   4  107.39    8.60
  -4  -7   4   89.89    8.40
  -4   7   4   93.59   10.30
   4   7  -4  105.69   11.30
  -4   7   4  112.59   11.60
  -4   7   4  101.49    8.10
   4   7  -4  106.99   10.30
  -4   7   4  110.59   12.20
   4   7  -4   97.99   12.10
  -4   7   4  100.19    9.90
   3  -7  -4  254.17   13.50
   3  -7  -4  266.77   18.90
   3  -7  -4  255.67   15.20
  -3  -7   4  250.97   16.80
   3  -7  -4  250.77   16.50
  -3  -7   4  266.57   15.90
   3  -7  -4  267.27   18.20
  -3  -7   4  245.48   15.10
  -3  -7   4  268.57   17.80
  -3  -7   4  248.38   15.70
  -3   7   4  255.37   14.70
  -3   7   4  258.57   17.80
  -3   7   4  251.87   19.90
  -3   7   4  263.47   16.70
  -3   7   4  264.27   16.20
  -3   7   4  286.97   19.00
   3   7  -4  259.97   18.30
  -2  -7   4  169.98   14.00
  -2  -7   4  146.29   11.10
  -2  -7   4  171.28   13.60
   2  -7  -4  145.69   12.00
  -2  -7   4  154.98   11.70
  -2  -7   4  149.59   11.30
   2  -7  -4  166.88   15.10
   2  -7  -4  158.58   10.00
   2  -7  -4  147.19   10.90
   2  -7  -4  156.08   14.40
  -2   7   4  157.98   11.20
   2   7  -4  144.79   13.40
  -2   7   4  161.98   16.20
  -2   7   4  162.68   14.70
  -2   7   4  172.38   12.50
   2   7  -4  152.28   11.60
   2   7  -4  142.49    9.10
  -2   7   4  137.59   13.50
  -2   7   4  138.19   11.40
   2   7  -4  148.09   11.00
   2   7  -4  154.68   13.90
   1  -7  -4  651.33   32.90
  -1  -7   4  615.14   30.70
   1  -7  -4  578.14   31.70
   1  -7  -4  607.44   30.70
  -1  -7   4  652.03   32.40
   1  -7  -4  628.94   34.60
  -1  -7   4  663.33   33.30
  -1  -7   4  602.54   31.40
   1  -7  -4  609.64   29.50
  -1   7   4  585.84   31.40
   1   7  -4  599.44   26.90
  -1   7   4  605.04   30.60
   1   7  -4  642.54   31.40
  -1   7   4  661.33   34.20
   1   7  -4  636.04   32.80
   1   7  -4  601.34   29.20
  -1   7   4  652.93   32.70
  -1   7   4  634.04   35.40
   1   7  -4  674.13   33.90
   1   7  -4  591.24   31.10
   0  -7  -4  237.98   17.00
   0  -7   4  213.98   17.00
   0  -7   4  225.78   15.40
   0  -7  -4  224.48   13.90
   0  -7  -4  221.98   15.20
   0  -7  -4  207.18   14.30
   0  -7   4  222.88   17.10
   0  -7  -4  227.08   17.50
   0  -7  -4  234.58   16.70
   0  -7   4  210.28   14.30
   0   7  -4  194.48   16.50
   0   7  -4  222.48   16.80
   0   7  -4  212.58   14.00
   0   7   4  231.78   18.10
   0   7   4  213.88   13.80
   0   7   4  233.98   19.50
   0   7  -4  195.38   14.80
   0   7   4  221.28   15.20
   0   7  -4  207.58   12.70
   0   7  -4  232.08   17.60
   0   7   4  219.28   16.30
   1  -7   4  313.47   18.60
  -1  -7  -4  316.97   19.20
  -1  -7  -4  361.26   21.60
   1  -7   4  348.57   22.20
  -1  -7  -4  336.77   19.30
   1  -7   4  355.36   23.20
  -1  -7  -4  317.37   22.30
  -1  -7  -4  334.67   22.00
  -1  -7  -4  336.07   20.20
  -1   7  -4  308.07   18.40
  -1   7  -4  301.77   18.70
  -1   7  -4  372.56   21.90
  -1   7  -4  357.96   23.70
   1   7   4  339.07   24.30
  -1   7  -4  348.87   22.40
   1   7   4  350.56   21.40
   1   7   4  296.27   19.50
   1   7   4  331.77   18.10
  -1   7  -4  313.17   20.00
   1   7   4  342.47   22.40
  -2  -7  -4   79.89   10.00
  -2  -7  -4  109.79   11.90
   2  -7   4   80.19   12.70
  -2  -7  -4  106.19   10.20
  -2  -7  -4  100.99   13.30
   2  -7   4   71.79   10.20
   2  -7   4   79.39    9.10
  -2  -7  -4   71.59    9.70
   2  -7   4   96.99   12.30
  -2  -7  -4   82.09   11.00
   2   7   4   78.69   10.80
  -2   7  -4   73.19   10.30
  -2   7  -4   85.89   13.30
   2   7   4   73.09    8.00
  -2   7  -4   80.79   12.10
   2   7   4  100.79   15.00
  -2   7  -4   74.59    9.00
   2   7   4   87.49    9.50
   2   7   4   89.09   12.10
  -2   7  -4   79.09    9.30
  -2   7  -4  100.39   13.60
  -3  -7  -4  119.49   12.80
  -3  -7  -4  148.89   14.70
   3  -7   4  126.19   11.60
  -3  -7  -4  117.19   13.00
   3  -7   4  155.38   14.40
  -3  -7  -4  139.69   14.80
   3  -7   4  144.19   16.40
  -3  -7  -4  144.19   13.40
  -3  -7  -4  110.59   11.50
   3  -7   4  128.29   13.10
   3   7   4  132.69   12.10
  -3   7  -4  129.39   14.60
   3   7   4  120.99   16.40
   3   7   4  123.79    8.90
   3   7   4  123.99   11.00
   3   7   4  141.49   13.90
  -3   7  -4  120.09   12.70
  -3   7  -4  150.88   15.50
  -3   7  -4  120.19   13.60
  -3   7  -4  122.29   14.10
  -3   7  -4  120.79   11.80
  -4  -7  -4   11.10    8.70
  -4  -7  -4    1.50    7.90
  -4  -7  -4    3.20    9.20
   4  -7   4   -0.10    9.70
  -4  -7  -4    2.30    8.30
  -4  -7  -4   10.70    8.00
   4  -7   4    0.70    9.60
   4  -7   4    1.60    8.50
  -4  -7  -4    4.70    7.50
   4  -7   4    9.30    7.10
  -4   7  -4    2.70    9.10
   4   7   4    3.20    7.90
  -4   7  -4    3.30    8.30
  -4   7  -4   23.50    8.80
  -4   7  -4    1.10    8.20
   4   7   4    1.30    7.70
  -4   7  -4    0.80    8.30
   4   7   4   -3.40   10.30
  -4   7  -4   12.70    9.10
   5  -7   4   19.80    9.60
  -5  -7  -4   15.80   10.40
   5  -7   4   18.80    8.20
  -5  -7  -4   15.10   10.70
  -5  -7  -4   32.90   10.10
  -5  -7  -4   16.50    9.30
  -5  -7  -4    9.20   12.10
   5  -7   4   45.00   11.10
   5  -7   4   14.80   11.50
  -5  -7  -4   21.70    9.90
   5   7   4   10.00    9.50
  -5   7  -4    4.70   10.60
   5   7   4   24.20   13.20
  -5   7  -4   28.00   10.80
  -5   7  -4   37.50   11.10
  -5   7  -4   24.90   12.30
   5   7   4   38.70   10.10
  -5   7  -4   49.10   13.40
  -5   7  -4   35.20   11.50
  -7  -8   4   24.90    7.30
   7  -8  -4   24.80   11.10
  -7  -8   4    3.20    7.50
   7  -8  -4   -1.80   11.60
  -7  -8   4    7.20   10.80
  -7   8   4    8.60   10.80
  -7   8   4   10.10    7.00
  -7   8   4   15.80   10.10
  -7   8   4    1.90   11.50
  -7   8   4    4.20   11.20
  -6  -8   4   31.40    6.40
  -6  -8   4   23.30    8.30
  -6  -8   4   25.60    6.40
   6  -8  -4   17.80    8.90
  -6   8   4   32.70    8.50
  -6   8   4   24.10    8.70
  -6   8   4   25.40    9.80
  -6   8   4   22.80    8.40
   5  -8  -4  111.29   13.00
  -5  -8   4   80.79    9.40
   5  -8  -4  101.29   10.70
   5  -8  -4   77.99    8.30
  -5  -8   4  100.79    9.80
   5  -8  -4   78.89   12.90
  -5  -8   4   92.99    9.70
  -5  -8   4   88.09   12.50
  -5  -8   4   99.59   10.60
  -5   8   4  100.59   12.30
  -5   8   4  103.19   11.90
   5   8  -4  110.49   13.30
   5   8  -4   91.99   11.00
   5   8  -4   96.29   11.10
  -5   8   4  104.49    8.70
  -5   8   4  100.39   13.10
  -5   8   4  110.39   12.50
  -4  -8   4   97.69    9.50
  -4  -8   4   76.59    9.00
  -4  -8   4   81.19   10.60
  -4  -8   4   85.79    8.90
   4  -8  -4   94.89   11.70
  -4  -8   4  107.39   10.20
   4  -8  -4   74.79   11.30
   4  -8  -4   80.99    8.70
   4  -8  -4   94.29   12.60
   4   8  -4  107.19   12.80
  -4   8   4   93.49   12.20
   4   8  -4   96.49   11.20
   4   8  -4   73.59   11.00
  -4   8   4   75.49   12.30
  -4   8   4   80.99    8.40
  -4   8   4   92.59   10.80
  -4   8   4   82.89   10.60
  -3  -8   4  463.05   24.90
   3  -8  -4  467.45   23.30
   3  -8  -4  468.65   26.80
  -3  -8   4  482.85   25.70
  -3  -8   4  492.35   25.90
   3  -8  -4  479.95   25.00
  -3  -8   4  528.45   27.00
   3  -8  -4  525.25   27.90
  -3  -8   4  508.15   26.90
   3  -8  -4  508.15   29.20
   3   8  -4  483.15   26.50
  -3   8   4  522.55   30.80
  -3   8   4  490.75   24.50
  -3   8   4  528.55   27.70
  -3   8   4  476.15   28.90
  -3   8   4  500.45   27.50
  -3   8   4  480.15   25.70
   3   8  -4  517.75   28.20
  -2  -8   4   75.29    8.00
  -2  -8   4   70.79    8.90
  -2  -8   4   85.39    9.10
   2  -8  -4   61.79   11.50
   2  -8  -4   64.79   11.50
  -2  -8   4   67.89    9.70
   2  -8  -4   68.49    7.20
  -2  -8   4   75.19   11.00
   2  -8  -4   60.69    8.90
   2  -8  -4   75.59    8.60
  -2   8   4   57.39   10.10
   2   8  -4   67.29   11.30
   2   8  -4   75.19    6.60
  -2   8   4   74.59   10.70
  -2   8   4   81.89    8.70
  -2   8   4   61.29   11.50
  -2   8   4   69.29    8.80
  -2   8   4   60.49    8.40
   2   8  -4   75.69    7.90
   2   8  -4   61.89    8.40
  -1  -8   4  739.83   36.70
   1  -8  -4  692.33   37.20
  -1  -8   4  662.43   34.10
  -1  -8   4  746.73   35.50
   1  -8  -4  667.43   34.80
  -1  -8   4  672.33   33.40
   1  -8  -4  654.03   32.10
  -1  -8   4  674.53   33.90
   1  -8  -4  670.73   33.70
   1  -8  -4  722.53   35.70
   1   8  -4  702.03   33.70
  -1   8   4  683.33   33.60
   1   8  -4  663.53   29.50
   1   8  -4  653.53   31.60
   1   8  -4  644.74   33.70
  -1   8   4  667.83   38.10
  -1   8   4  704.13   35.30
  -1   8   4  697.43   36.90
  -1   8   4  638.04   34.50
   1   8  -4  723.83   36.10
   1   8  -4  708.03   36.00
   0  -8   4    2.70    5.20
   0  -8  -4   12.60    6.40
   0  -8  -4    6.40    4.90
   0  -8  -4   12.00    5.80
   0  -8   4   11.40    6.20
   0  -8  -4   14.20    4.50
   0  -8  -4    7.80    5.10
   0  -8   4   13.90    4.90
   0  -8   4   11.20    5.80
   0   8   4   19.00    7.30
   0   8  -4   10.80    6.00
   0   8  -4   18.70    4.60
   0   8   4   21.50    5.90
   0   8  -4   12.40    3.80
   0   8   4    1.30    6.20
   0   8  -4    5.40    4.40
   0   8  -4   30.50    8.10
   0   8   4   11.00    5.10
   0   8  -4   12.20    5.60
   0   8   4   18.80    7.10
   1  -8   4   61.69    9.10
  -1  -8  -4   67.99   10.60
  -1  -8  -4   55.59   12.20
   1  -8   4   63.29   10.20
   1  -8   4   62.39   11.60
  -1  -8  -4   89.89   11.00
  -1  -8  -4   74.39    9.10
   1  -8   4   67.39   12.90
  -1  -8  -4   48.50    9.60
  -1  -8  -4   59.59    8.80
   1   8   4   61.89    8.50
   1   8   4   81.09   11.20
   1   8   4   72.69   11.20
  -1   8  -4   74.49   10.80
   1   8   4   56.09    9.50
  -1   8  -4   89.09    8.70
  -1   8  -4   69.19    8.20
  -1   8  -4   85.59   12.40
  -1   8  -4   65.79    9.50
   1   8   4   70.69   13.30
  -1   8  -4   71.39   10.80
  -2  -8  -4   -2.80    7.10
  -2  -8  -4   -3.40    6.20
   2  -8   4    3.70    8.10
   2  -8   4   -7.20    6.00
  -2  -8  -4   -6.20    5.80
  -2  -8  -4   -1.10    7.20
  -2  -8  -4    1.20    7.40
  -2  -8  -4   -7.40    7.20
   2  -8   4   -0.30    5.90
   2  -8   4    2.60    7.80
   2   8   4    2.10    7.10
  -2   8  -4   -0.40    5.70
   2   8   4    8.10    5.70
   2   8   4    0.80    7.80
   2   8   4   -3.70    5.00
  -2   8  -4    4.10    6.50
  -2   8  -4    3.00    5.90
   2   8   4   -4.20    7.10
  -2   8  -4   -4.80    5.80
  -2   8  -4   -5.30    8.20
  -2   8  -4   11.30    5.60
   3  -8   4    0.00    7.10
   3  -8   4   -2.40    8.20
   3  -8   4    7.60    7.40
   3  -8   4   10.80    8.60
  -3  -8  -4    5.40    7.10
  -3  -8  -4   13.00    8.80
  -3  -8  -4   14.50    7.40
  -3  -8  -4    9.60    7.90
  -3  -8  -4    6.40    7.60
  -3  -8  -4   14.00    7.70
  -3   8  -4   14.00    8.20
  -3   8  -4    7.90    9.50
   3   8   4    9.30    7.70
  -3   8  -4    7.60    7.20
   3   8   4    9.60    4.70
   3   8   4    5.90    8.00
  -3   8  -4   20.80    7.20
   3   8   4    9.90    5.40
  -3   8  -4   11.40    6.90
   3   8   4   10.40    9.70
  -3   8  -4   -1.50    7.70
  -4  -8  -4    9.90    9.30
   4  -8   4    5.30    8.70
  -4  -8  -4    7.20    9.60
   4  -8   4    1.70    8.10
   4  -8   4    2.70    9.20
  -4  -8  -4    2.70    8.50
  -4  -8  -4   10.50    9.60
   4  -8   4   -2.20    9.80
  -4  -8  -4    5.30    9.00
  -4  -8  -4   -2.10    8.80
  -4   8  -4    4.60    9.20
   4   8   4   12.10    7.90
  -4   8  -4   -1.40   10.80
  -4   8  -4    2.40   10.30
   4   8   4    7.90   10.40
  -4   8  -4    6.50    9.90
  -4   8  -4  -13.90   10.20
  -4   8  -4    2.50    9.70
  -5  -8  -4    9.40   12.80
  -5  -8  -4   -1.60   12.70
   5  -8   4    8.20    9.40
   5  -8   4   -3.80   12.40
  -5  -8  -4   17.60   12.10
  -5  -8  -4    5.60   11.40
  -5  -8  -4   16.70   11.40
  -5  -8  -4    7.10   10.50
   5  -8   4   -8.10   13.90
   5  -8   4    5.50   10.30
  -5   8  -4   17.00   11.70
  -5   8  -4   19.60   14.20
  -5   8  -4    1.80   11.70
  -5   8  -4   12.60   13.00
   5   8   4   -7.40   10.50
   5   8   4    0.60   10.50
  -5   8  -4    4.60   12.70
   5   8   4   -3.30   14.30
  -7  -9   4   -1.80   12.00
  -7  -9   4    0.90    9.00
   7  -9  -4   16.40   14.10
   7  -9  -4  -12.80   12.90
  -7  -9   4    4.70    9.10
  -7   9   4   10.80   13.50
  -7   9   4   -4.90   13.10
  -7   9   4    1.70   12.60
  -7   9   4   -1.70   11.80
  -7   9   4   18.90    8.20
  -6  -9   4   -6.30    9.30
  -6  -9   4   15.50    7.50
  -6  -9   4    9.80    7.40
   6  -9  -4    9.90   10.10
   6   9  -4  -11.00    9.10
  -6   9   4   -5.40    9.60
  -6   9   4   -5.00   10.70
  -6   9   4   17.50    6.40
  -6   9   4   11.60   10.90
  -6   9   4   10.00   10.00
  -5  -9   4   44.20    6.70
  -5  -9   4   33.10    6.80
   5  -9  -4   32.30    8.70
  -5  -9   4   28.10    7.30
   5  -9  -4   40.40    6.20
   5  -9  -4   60.89   10.40
   5  -9  -4   57.99    9.40
  -5  -9   4   53.99    7.90
  -5  -9   4   46.70    7.00
  -5   9   4   31.30    8.60
  -5   9   4   39.10    8.90
  -5   9   4   48.80    5.70
  -5   9   4   34.20    8.50
  -5   9   4   34.60    8.30
   5   9  -4   50.29    9.90
   5   9  -4   51.99    8.10
   5   9  -4   44.90    7.30
   4  -9  -4   67.19    9.50
   4  -9  -4   44.30    8.30
  -4  -9   4   40.50    6.50
  -4  -9   4   69.79   10.90
   4  -9  -4   49.20    9.20
   4  -9  -4   65.69   10.50
  -4  -9   4   49.00    6.50
  -4  -9   4   62.09   10.00
  -4  -9   4   68.59    9.10
   4   9  -4   64.29   10.40
  -4   9   4   86.49   13.80
   4   9  -4   61.79   10.40
  -4   9   4   63.39   10.00
   4   9  -4   48.50    7.50
  -4   9   4   73.49   11.40
  -4   9   4   83.09   11.90
  -4   9   4   58.29    8.90
  -4   9   4   53.29    8.00
   3  -9  -4  238.68   15.20
   3  -9  -4  223.68   16.60
   3  -9  -4  223.58   18.30
  -3  -9   4  252.97   16.80
  -3  -9   4  237.38   17.00
   3  -9  -4  224.58   13.70
  -3  -9   4  245.08   15.90
  -3  -9   4  249.78   16.10
  -3  -9   4  218.88   15.10
   3  -9  -4  216.38   17.90
  -3   9   4  234.78   18.70
  -3   9   4  242.18   15.60
   3   9  -4  213.28   16.40
  -3   9   4  245.78   19.70
   3   9  -4  219.88   17.50
  -3   9   4  234.98   17.10
  -3   9   4  223.98   16.10
  -3   9   4  220.18   16.40
  -2  -9   4  207.98   16.30
  -2  -9   4  184.98   14.70
   2  -9  -4  205.38   14.40
   2  -9  -4  201.08   13.10
   2  -9  -4  219.38   16.80
   2  -9  -4  231.78   18.40
  -2  -9   4  216.08   14.40
  -2  -9   4  224.68   17.40
   2  -9  -4  206.28   15.40
  -2  -9   4  213.68   15.30
  -2   9   4  207.28   19.30
   2   9  -4  186.98   14.20
  -2   9   4  209.08   18.20
  -2   9   4  194.98   14.60
   2   9  -4  194.18   16.60
   2   9  -4  225.68   14.30
   2   9  -4  193.28   11.60
  -2   9   4  206.48   15.10
  -2   9   4  203.28   15.50
   2   9  -4  226.58   17.10
  -2   9   4  214.08   17.10
   1  -9  -4  265.67   19.70
   1  -9  -4  249.88   16.50
  -1  -9   4  285.87   18.70
   1  -9  -4  245.28   15.10
   1  -9  -4  256.27   19.40
  -1  -9   4  270.57   19.70
  -1  -9   4  238.58   16.30
  -1  -9   4  248.38   16.70
  -1  -9   4  260.97   16.70
   1   9  -4  267.07   17.80
   1   9  -4  234.58   12.90
  -1   9   4  227.38   16.50
  -1   9   4  243.08   22.20
   1   9  -4  252.67   14.80
  -1   9   4  240.18   19.60
   1   9  -4  244.18   18.10
   1   9  -4  262.97   16.60
  -1   9   4  254.77   17.00
  -1   9   4  237.18   15.70
  -1   9   4  258.27   18.50
   0  -9  -4  134.79   13.40
   0  -9   4  156.38   12.40
   0  -9  -4  151.48   16.50
   0  -9  -4  164.68   12.60
   0  -9  -4  142.19   11.90
   0  -9   4  171.28   16.30
   0  -9   4  163.58   14.90
   0  -9   4  142.39   13.40
   0  -9  -4  162.08   15.70
   0   9   4  125.29   12.00
   0   9  -4  151.28   15.40
   0   9  -4  148.79   13.20
   0   9  -4  156.58   10.60
   0   9   4  155.08   15.30
   0   9   4  142.79   12.20
   0   9  -4  156.58   14.70
   0   9   4  167.88   18.40
   0   9  -4  128.39   14.00
   0   9  -4  148.89   11.60
   0   9   4  158.98   14.00
   1  -9   4  101.89   14.30
  -1  -9  -4   89.69   12.60
  -1  -9  -4   95.79   12.10
  -1  -9  -4  100.49   11.40
  -1  -9  -4   91.09   10.60
   1  -9   4  101.69   10.90
   1  -9   4   94.09   12.00
   1  -9   4  107.29   13.00
  -1  -9  -4  118.69   13.60
  -1  -9  -4   90.29   11.70
   1   9   4   84.79   12.50
[truncated: 270,488 more chars]
