# Supplementary material for: (E)-1-(2,6-Di­chloro­phen­yl)-2-(3-nitro­benzyl­idene)hydrazine: crystal structure and Hirshfeld surface analysis
Source: Acta Crystallogr E Crystallogr Commun. 2020 Jul 17;76(Pt 8):1291–5. doi: 10.1107/S2056989020009433 (PMC7405561; doi:10.1107/S2056989020009433)
Supplement: Supplementary file 2 [file e-76-01291-Isup2.hkl]

data_I                                                                          
_shelx_title ' GTS6.res in P2(1)'                                               
_shelx_refln_list_code          4                                               
_shelx_F_calc_maximum       74.57                                               
_exptl_crystal_F_000       316.00                                               
_reflns_d_resolution_high  0.7980                                               
                                                                                
loop_                                                                           
 _space_group_symop_operation_xyz                                               
 'x, y, z'                                                                      
 '-x, y+1/2, -z'                                                                
                                                                                
_cell_length_a     7.1212                                                       
_cell_length_b    12.7112                                                       
_cell_length_c     7.6991                                                       
_cell_angle_alpha  90.000                                                       
_cell_angle_beta  105.940                                                       
_cell_angle_gamma  90.000                                                       
                                                                                
_shelx_F_squared_multiplier     1.000                                           
                                                                                
loop_                                                                           
 _refln_index_h                                                                 
 _refln_index_k                                                                 
 _refln_index_l                                                                 
 _refln_F_squared_calc                                                          
 _refln_F_squared_meas                                                          
 _refln_F_squared_sigma                                                         
 _refln_observed_status                                                         
   1 -15   0         43.82         40.41         2.85 o                         
   2 -15   0          2.81          5.60         2.43 o                         
   0 -14   0         17.80         14.24         3.10 o                         
   1 -14   0          3.29          1.13         1.84 o                         
   2 -14   0         16.75         13.61         2.07 o                         
   3 -14   0         10.29         10.54         2.35 o                         
   4 -14   0          9.14         11.75         2.65 o                         
   1 -13   0        226.10        213.48         4.40 o                         
   2 -13   0         61.98         62.33         3.02 o                         
   3 -13   0         65.48         57.69         3.49 o                         
   4 -13   0         65.95         65.35         3.36 o                         
   0 -12   0        175.77        173.00         6.17 o                         
   1 -12   0         12.12         10.94         1.36 o                         
   2 -12   0         89.71         86.82         2.74 o                         
   3 -12   0         33.09         32.30         2.17 o                         
   4 -12   0         25.28         28.15         2.36 o                         
   5 -12   0         37.49         45.94         3.60 o                         
   1 -11   0          4.57          5.80         1.16 o                         
   2 -11   0          0.41          2.79         1.17 o                         
   3 -11   0         22.47         25.85         1.64 o                         
   4 -11   0          2.07          1.82         1.52 o                         
   5 -11   0          7.80          6.65         1.78 o                         
   6 -11   0          0.24         -0.92         2.10 o                         
   0 -10   0        243.43        246.72         7.00 o                         
   1 -10   0         10.49         13.41         1.10 o                         
   2 -10   0        123.67        125.58         2.79 o                         
   3 -10   0         61.86         59.98         2.18 o                         
   4 -10   0          7.44          7.22         1.23 o                         
   5 -10   0         51.48         54.39         2.33 o                         
   6 -10   0          1.60          3.38         1.90 o                         
   1  -9   0        811.35        850.47        12.80 o                         
   2  -9   0         40.17         41.24         1.66 o                         
   3  -9   0        111.43        113.17         2.55 o                         
   4  -9   0         42.68         41.05         1.78 o                         
   5  -9   0         10.20         12.14         1.21 o                         
   6  -9   0         23.90         25.84         2.07 o                         
   7  -9   0          5.06          4.92         2.98 o                         
   0  -8   0         81.83         95.68         3.34 o                         
   1  -8   0          2.21          3.20         0.87 o                         
   2  -8   0         74.33         80.33         2.06 o                         
   3  -8   0         14.85         16.07         1.06 o                         
   4  -8   0         92.07         93.48         2.18 o                         
   5  -8   0          9.37          9.69         1.03 o                         
   6  -8   0         25.51         21.08         2.03 o                         
   7  -8   0         10.36          0.88         2.68 o                         
   1  -7   0        112.93        114.25         2.76 o                         
   2  -7   0        143.94        150.29         2.84 o                         
   3  -7   0        215.54        212.95         3.92 o                         
   4  -7   0         41.68         40.53         1.65 o                         
   5  -7   0        119.82        117.55         2.36 o                         
   6  -7   0         41.53         37.68         2.51 o                         
   7  -7   0         24.97         21.61         2.64 o                         
   0  -6   0       5266.10       5378.91       142.55 o                         
   1  -6   0         88.81         88.81         2.50 o                         
   2  -6   0       1778.74       1882.12        23.61 o                         
   3  -6   0        219.09        210.03         3.56 o                         
   4  -6   0        160.64        161.00         3.01 o                         
   5  -6   0        182.18        181.24         4.08 o                         
   6  -6   0          8.05          9.20         1.36 o                         
   7  -6   0        122.04        117.34        10.87 o                         
   1  -5   0        389.87        398.33         7.55 o                         
   2  -5   0          3.29          1.97         0.88 o                         
   3  -5   0        190.99        189.86         3.19 o                         
   4  -5   0         13.68         13.05         0.70 o                         
   5  -5   0          6.36          6.72         0.94 o                         
   6  -5   0          1.32          2.97         1.14 o                         
   7  -5   0          4.69          4.57         1.78 o                         
   8  -5   0          0.40          2.96         2.39 o                         
   0  -4   0        834.93        880.25        17.14 o                         
   1  -4   0         22.72         23.90         1.38 o                         
   2  -4   0        741.19        718.73        10.03 o                         
   3  -4   0         94.51         89.34         1.85 o                         
   4  -4   0        150.76        144.75         3.49 o                         
   5  -4   0         92.59         93.37         2.48 o                         
   6  -4   0         12.44         13.13         1.22 o                         
   7  -4   0          3.88          4.36         1.44 o                         
   8  -4   0          3.55          0.16         3.00 o                         
   1  -3   0       4253.39       3864.51        53.26 o                         
   2  -3   0        326.76        306.57         4.67 o                         
   3  -3   0        193.53        186.58         3.93 o                         
   4  -3   0        139.44        136.08         4.36 o                         
   5  -3   0          0.68          2.71         1.24 o                         
   6  -3   0         76.06         76.24         3.22 o                         
   7  -3   0          2.49          1.44         1.61 o                         
   8  -3   0         16.39         15.87         3.77 o                         
   0  -2   0       2145.72       1967.32        38.17 o                         
   1  -2   0        218.00        216.29         3.39 o                         
   2  -2   0        217.60        236.08         4.20 o                         
   3  -2   0        279.24        275.71         6.88 o                         
   4  -2   0         22.22         21.22         2.39 o                         
   5  -2   0         80.16         82.75         3.69 o                         
   6  -2   0          3.98          3.95         0.93 o                         
   7  -2   0          7.67          5.05         1.59 o                         
   8  -2   0          0.42          1.30         2.56 o                         
   1  -1   0        380.05        384.53         6.78 o                         
   2  -1   0       1550.39       1564.84        36.49 o                         
   3  -1   0        128.08        132.33         4.79 o                         
   4  -1   0        227.18        237.11         6.95 o                         
   5  -1   0         14.54         16.24         1.17 o                         
   6  -1   0         28.54         27.39         2.12 o                         
   7  -1   0         15.50         14.73         1.84 o                         
   8  -1   0          5.10          5.24         2.53 o                         
   1   0   0        619.24        611.54        14.30 o                         
   3   0   0        796.57        785.66        15.81 o                         
   4   0   0        455.39        491.77        18.13 o                         
   5   0   0        261.05        269.41         9.27 o                         
   6   0   0          0.61          0.37         1.49 o                         
   7   0   0         56.55         58.63         3.44 o                         
   8   0   0          2.80          3.00         2.89 o                         
   1   1   0        393.52        419.99         6.63 o                         
   2   1   0       1568.76       1577.00        35.14 o                         
   3   1   0        130.77        139.44         4.26 o                         
   4   1   0        235.41        242.02         5.81 o                         
   5   1   0         14.52         16.03         1.50 o                         
   6   1   0         29.10         27.97         2.35 o                         
   7   1   0         15.49         16.44         3.00 o                         
   8   1   0          5.03         10.17         3.00 o                         
   0   2   0       2160.28       1974.67        42.78 o                         
   1   2   0        215.21        217.55         3.71 o                         
   2   2   0        218.38        244.49         9.43 o                         
   3   2   0        273.26        280.87         8.21 o                         
   4   2   0         20.59         25.00         1.91 o                         
   5   2   0         79.03         77.62         2.43 o                         
   6   2   0          3.88          0.26         1.19 o                         
   7   2   0          7.79          7.62         1.65 o                         
   8   2   0          0.41          0.44         3.40 o                         
   1   3   0       4269.21       4013.73        53.04 o                         
   2   3   0        316.37        309.89         4.83 o                         
   3   3   0        198.97        190.74         4.75 o                         
   4   3   0        136.58        124.67         5.43 o                         
   5   3   0          0.92          0.07         1.05 o                         
   6   3   0         76.47         76.56         3.12 o                         
   7   3   0          2.46          2.92         1.77 o                         
   8   3   0         16.50         13.47         3.34 o                         
   0   4   0        811.96        850.92        21.90 o                         
   1   4   0         24.10         26.13         1.48 o                         
   2   4   0        732.22        741.00        10.19 o                         
   3   4   0         95.28         95.55         2.52 o                         
   4   4   0        151.81        149.57         4.10 o                         
   5   4   0         92.77         98.04         3.67 o                         
   6   4   0         12.73         13.06         1.86 o                         
   7   4   0          4.03          5.95         2.01 o                         
   8   4   0          3.48          3.31         2.73 o                         
   1   5   0        389.36        397.69         5.51 o                         
   2   5   0          3.68          2.88         1.11 o                         
   3   5   0        188.47        193.93         3.85 o                         
   4   5   0         13.06         15.05         1.30 o                         
   5   5   0          6.21          5.97         1.44 o                         
   6   5   0          1.11          4.98         1.75 o                         
   7   5   0          4.69         10.73         2.16 o                         
   8   5   0          0.39          8.30         3.05 o                         
   0   6   0       5307.61       5314.99       110.08 o                         
   1   6   0         90.94         90.70         2.24 o                         
   2   6   0       1797.05       1889.92        23.52 o                         
   3   6   0        225.24        219.95         4.07 o                         
   4   6   0        161.01        167.20         3.59 o                         
   5   6   0        181.82        184.88         4.64 o                         
   6   6   0          7.91          9.30         1.72 o                         
   7   6   0        120.17        120.84         5.67 o                         
   1   7   0        122.05        118.49         2.52 o                         
   2   7   0        149.42        158.16         2.99 o                         
   3   7   0        220.83        225.09         4.20 o                         
   4   7   0         44.77         41.98         1.94 o                         
   5   7   0        122.03        131.39         5.15 o                         
   6   7   0         42.78         47.23         4.17 o                         
   7   7   0         24.98         22.96         3.67 o                         
   0   8   0         82.21         92.22         3.07 o                         
   1   8   0          2.22          3.40         0.80 o                         
   2   8   0         73.38         78.37         1.96 o                         
   3   8   0         14.64         18.34         1.27 o                         
   4   8   0         91.64         93.80         2.75 o                         
   5   8   0          9.39          7.27         1.33 o                         
   6   8   0         25.54         25.11         4.17 o                         
   7   8   0         10.43         12.58         3.38 o                         
   1   9   0        813.58        827.12        10.96 o                         
   2   9   0         39.09         40.26         1.49 o                         
   3   9   0        110.62        101.19         3.01 o                         
   4   9   0         43.50         47.33         2.24 o                         
   5   9   0          9.43          8.56         1.44 o                         
   6   9   0         24.18         26.96         2.39 o                         
   7   9   0          5.01          9.74         3.44 o                         
   0  10   0        245.60        246.93         5.76 o                         
   1  10   0         10.93         12.32         1.03 o                         
   2  10   0        123.11        119.91         2.88 o                         
   3  10   0         62.49         63.45         2.49 o                         
   4  10   0          7.03          8.52         1.38 o                         
   5  10   0         51.82         51.99         3.53 o                         
   6  10   0          1.58          3.35         2.70 o                         
   1  11   0          4.56          4.80         0.98 o                         
   2  11   0          0.42          0.71         1.02 o                         
   3  11   0         22.36         20.97         2.00 o                         
   4  11   0          2.06         -0.22         1.52 o                         
   5  11   0          7.74          7.88         2.15 o                         
   6  11   0          0.25         -0.75         3.08 o                         
   0  12   0        166.55        162.81         4.51 o                         
   1  12   0         11.61          9.84         1.11 o                         
   2  12   0         85.35         82.27         2.34 o                         
   3  12   0         32.01         31.76         2.10 o                         
   4  12   0         24.93         27.77         2.07 o                         
   5  12   0         37.39         41.11         2.80 o                         
   1  13   0        228.14        216.29         4.01 o                         
   2  13   0         61.46         60.18         2.30 o                         
   3  13   0         66.97         62.79         2.94 o                         
   4  13   0         65.90         68.60         3.29 o                         
   0  14   0         17.31         15.57         2.22 o                         
   1  14   0          3.31          2.94         1.83 o                         
   2  14   0         16.41         13.86         1.55 o                         
   3  14   0         10.41         11.10         2.24 o                         
   4  14   0          8.99          7.04         2.55 o                         
   1  15   0         42.01         45.94         2.17 o                         
   2  15   0          3.13          2.87         1.88 o                         
  -2 -15   1          2.25          2.30         2.42 o                         
  -1 -15   1         22.36         17.71         2.67 o                         
   0 -15   1         16.80         15.36         2.54 o                         
   1 -15   1         13.73         10.69         2.45 o                         
   2 -15   1         21.34         21.74         2.88 o                         
  -4 -14   1         17.72         25.12         3.40 o                         
  -3 -14   1          6.57          7.90         2.29 o                         
  -2 -14   1         36.56         32.77         2.36 o                         
  -1 -14   1         26.71         26.57         2.00 o                         
   0 -14   1         52.51         52.24         2.75 o                         
   1 -14   1         61.38         66.37         2.98 o                         
   2 -14   1         18.54         18.61         2.24 o                         
   3 -14   1         66.44         65.70         3.70 o                         
  -5 -13   1          0.74          2.69         2.45 o                         
  -4 -13   1         15.49         14.87         2.28 o                         
  -3 -13   1          9.38          5.32         1.90 o                         
  -2 -13   1         17.95         16.78         1.63 o                         
  -1 -13   1         44.93         47.32         2.56 o                         
   0 -13   1         12.89         11.44         1.71 o                         
   1 -13   1         11.03          8.64         1.61 o                         
   2 -13   1         13.92         13.45         2.13 o                         
   3 -13   1          6.56          9.33         2.01 o                         
   4 -13   1          0.53          0.29         2.42 o                         
  -5 -12   1          5.80          4.81         1.99 o                         
  -4 -12   1          7.34          8.26         1.73 o                         
  -3 -12   1          6.67          4.29         1.52 o                         
  -2 -12   1         31.74         32.17         1.83 o                         
  -1 -12   1         24.00         23.30         1.66 o                         
   0 -12   1         71.26         65.08         2.70 o                         
   1 -12   1         32.47         34.68         2.07 o                         
   2 -12   1         55.52         64.02         2.73 o                         
   3 -12   1         13.40          9.36         1.75 o                         
   4 -12   1         14.08         12.27         2.00 o                         
   5 -12   1         38.24         38.38         3.58 o                         
  -6 -11   1          1.89          1.60         1.79 o                         
  -5 -11   1         41.75         37.63         2.05 o                         
  -4 -11   1          6.06          4.94         1.47 o                         
  -3 -11   1        201.63        204.28         4.16 o                         
  -2 -11   1         61.53         55.92         2.87 o                         
  -1 -11   1        157.63        166.09         3.46 o                         
   0 -11   1        116.74        108.68         2.74 o                         
   1 -11   1         28.72         31.25         1.58 o                         
   2 -11   1        132.39        139.29         3.32 o                         
   3 -11   1          7.80          6.32         1.56 o                         
   4 -11   1         40.14         44.77         2.36 o                         
   5 -11   1         30.45         27.52         2.98 o                         
  -6 -10   1          1.18          0.60         1.58 o                         
  -5 -10   1          4.53          5.47         1.33 o                         
  -4 -10   1          2.71          2.78         1.23 o                         
  -3 -10   1          8.08          9.77         1.11 o                         
  -2 -10   1         24.73         26.78         1.50 o                         
  -1 -10   1         10.98          9.69         1.02 o                         
   0 -10   1         14.13         13.87         1.04 o                         
   1 -10   1         91.98         89.91         2.53 o                         
   2 -10   1         26.87         26.88         1.45 o                         
   3 -10   1         82.00         83.19         2.36 o                         
   4 -10   1         22.03         23.91         1.39 o                         
   5 -10   1         27.91         33.25         1.89 o                         
   6 -10   1          3.22          5.59         1.87 o                         
  -7  -9   1          0.16          3.26         2.65 o                         
  -6  -9   1          4.84          1.61         1.90 o                         
  -5  -9   1          2.20          2.99         1.11 o                         
  -4  -9   1          5.16          5.20         1.00 o                         
  -3  -9   1         11.25         12.58         1.46 o                         
  -2  -9   1          1.15          1.30         0.84 o                         
  -1  -9   1         33.29         34.68         1.51 o                         
   0  -9   1        122.09        112.99         2.61 o                         
   1  -9   1         13.43         11.80         1.01 o                         
   2  -9   1        161.00        153.80         3.18 o                         
   3  -9   1         17.81         19.95         1.56 o                         
   4  -9   1         45.87         46.26         1.95 o                         
   5  -9   1         19.91         18.85         1.39 o                         
   6  -9   1         10.35         12.15         2.09 o                         
  -7  -8   1          2.35          3.12         2.09 o                         
  -6  -8   1         18.77         19.26         1.76 o                         
  -5  -8   1         20.10         22.93         1.22 o                         
  -4  -8   1        274.07        269.36         4.59 o                         
  -3  -8   1         61.00         63.03         1.86 o                         
  -2  -8   1        511.77        518.88         7.52 o                         
  -1  -8   1        116.20        112.85         2.58 o                         
   0  -8   1        266.76        267.13         4.50 o                         
   1  -8   1        683.95        683.80         9.53 o                         
   2  -8   1         20.63         21.89         1.28 o                         
   3  -8   1        783.15        781.93        10.88 o                         
   4  -8   1         18.57         21.59         1.20 o                         
   5  -8   1        201.98        203.63         3.70 o                         
   6  -8   1         19.57         18.29         1.68 o                         
   7  -8   1         14.60          8.80         3.46 o                         
  -7  -7   1          1.34          1.01         2.10 o                         
  -6  -7   1         20.74         21.30         1.71 o                         
  -5  -7   1         54.62         53.17         1.79 o                         
  -4  -7   1         77.23         76.98         1.80 o                         
  -3  -7   1        195.17        189.03         3.73 o                         
  -2  -7   1        346.36        361.96         5.63 o                         
  -1  -7   1        194.15        181.60         3.41 o                         
   0  -7   1        420.96        445.19         6.92 o                         
   1  -7   1         17.26         14.01         1.00 o                         
   2  -7   1        167.93        167.55         3.22 o                         
   3  -7   1         99.36         97.72         2.28 o                         
   4  -7   1         11.93         11.68         0.97 o                         
   5  -7   1        112.48        118.28         2.51 o                         
   6  -7   1          4.20          7.22         1.47 o                         
   7  -7   1         26.92         24.68         3.23 o                         
  -8  -6   1          0.25          1.26         2.09 o                         
  -7  -6   1         21.79         16.21         1.82 o                         
  -6  -6   1         11.53         11.04         1.44 o                         
  -5  -6   1         16.15         13.99         2.26 o                         
  -4  -6   1        183.73        192.90         3.34 o                         
  -3  -6   1         25.57         28.78         1.29 o                         
  -2  -6   1        729.61        775.62        10.42 o                         
  -1  -6   1         29.86         24.10         1.43 o                         
   0  -6   1        797.64        857.29        11.44 o                         
   1  -6   1        207.97        207.41         3.73 o                         
   2  -6   1         67.62         66.12         1.90 o                         
   3  -6   1          8.12          9.67         0.85 o                         
   4  -6   1         12.70         16.05         1.02 o                         
   5  -6   1         86.96         90.86         2.00 o                         
   6  -6   1          1.56          1.24         1.36 o                         
   7  -6   1         33.65         17.94         3.85 o                         
  -8  -5   1          0.88          3.49         1.92 o                         
  -7  -5   1          2.60          9.09         2.52 o                         
  -6  -5   1         27.06         30.08         2.39 o                         
  -5  -5   1         24.70         30.90         2.19 o                         
  -4  -5   1        259.35        264.42         5.72 o                         
  -3  -5   1        345.55        321.56         5.26 o                         
  -2  -5   1        724.89        769.83         9.71 o                         
  -1  -5   1        681.84        648.38         9.18 o                         
   0  -5   1         21.57         23.04         1.42 o                         
   1  -5   1        291.37        289.58         4.49 o                         
   2  -5   1        591.26        570.52         8.44 o                         
   3  -5   1         46.19         45.58         1.44 o                         
   4  -5   1        281.82        279.86         4.35 o                         
   5  -5   1        114.31        113.93         2.82 o                         
   6  -5   1         25.43         27.67         1.93 o                         
   7  -5   1         52.54         52.01         3.23 o                         
  -8  -4   1          0.15         -0.86         2.33 o                         
  -7  -4   1          9.44          8.16         1.89 o                         
  -6  -4   1         18.47         17.83         2.19 o                         
  -5  -4   1          2.49          1.47         1.48 o                         
  -4  -4   1        163.28        160.37         4.92 o                         
  -3  -4   1         76.53         78.04         1.84 o                         
  -2  -4   1        837.76        819.55        10.23 o                         
  -1  -4   1         93.01         86.02         2.25 o                         
   0  -4   1        668.28        675.38        10.19 o                         
   1  -4   1        643.62        644.05         8.72 o                         
   2  -4   1         28.88         28.96         1.57 o                         
   3  -4   1        338.10        326.16         4.94 o                         
   4  -4   1         27.32         29.14         1.12 o                         
   5  -4   1         77.00         75.63         2.05 o                         
   6  -4   1         21.04         25.98         1.69 o                         
   7  -4   1          6.87          5.03         1.97 o                         
   8  -4   1          5.54         14.62         7.74 o                         
  -8  -3   1          2.13          2.95         2.34 o                         
  -7  -3   1          1.28          1.29         2.82 o                         
  -6  -3   1         40.20         38.52         2.94 o                         
  -5  -3   1          5.40          6.41         1.48 o                         
  -4  -3   1        244.46        258.86         6.56 o                         
  -3  -3   1        151.49        144.30         3.43 o                         
  -2  -3   1        340.28        324.17         4.85 o                         
  -1  -3   1        135.75        127.75         2.51 o                         
   0  -3   1        222.11        220.98         3.46 o                         
   1  -3   1        222.37        219.66         3.66 o                         
   2  -3   1         94.09         94.79         2.36 o                         
   3  -3   1        108.51        105.39         2.28 o                         
   4  -3   1         15.72         16.82         1.12 o                         
   5  -3   1         26.19         28.81         1.39 o                         
   6  -3   1          6.92          8.66         1.27 o                         
   7  -3   1          3.84          3.20         1.75 o                         
   8  -3   1          3.02          4.31         3.82 o                         
  -8  -2   1          5.24         11.19         3.36 o                         
  -7  -2   1         11.53          6.48         2.78 o                         
  -6  -2   1        238.08        242.03         9.37 o                         
  -5  -2   1         22.13         21.74         1.84 o                         
  -4  -2   1       2329.76       2323.80        45.21 o                         
  -3  -2   1        215.46        216.67         5.52 o                         
  -2  -2   1       5560.46       5009.54       110.50 o                         
  -1  -2   1        172.71        175.39         2.80 o                         
   0  -2   1       1780.28       1683.75        23.14 o                         
   1  -2   1       1188.71       1171.41        24.67 o                         
   2  -2   1        314.70        305.80         5.55 o                         
   3  -2   1        586.44        569.95         8.66 o                         
   4  -2   1         26.60         30.68         1.36 o                         
   5  -2   1        100.94        102.85         2.85 o                         
   6  -2   1          0.99         -0.22         1.13 o                         
   7  -2   1         17.11         19.01         2.66 o                         
   8  -2   1          2.81          0.83         3.03 o                         
  -8  -1   1          2.00          4.34         1.99 o                         
  -7  -1   1          7.13          5.91         1.85 o                         
  -6  -1   1         51.96         49.18         4.21 o                         
  -5  -1   1         98.30         94.52         7.17 o                         
  -4  -1   1       1416.37       1394.97        59.79 o                         
  -3  -1   1        259.31        243.00         5.80 o                         
  -1  -1   1        510.97        512.59         8.81 o                         
   0  -1   1       2439.34       2270.05        43.57 o                         
   1  -1   1         87.87         87.05         2.19 o                         
   2  -1   1        441.06        424.82         9.73 o                         
   3  -1   1         37.30         37.83         1.77 o                         
   4  -1   1        245.24        238.79         4.94 o                         
   5  -1   1         43.22         44.13         1.65 o                         
   6  -1   1         42.66         48.32         1.90 o                         
   7  -1   1          4.80          1.48         2.30 o                         
   8  -1   1          1.64         -1.80         3.38 o                         
  -8   0   1          0.54          2.52         2.17 o                         
  -7   0   1         11.67         12.70         2.74 o                         
  -6   0   1         18.61         20.33         1.44 o                         
  -5   0   1         28.23         31.81         4.13 o                         
  -1   0   1        213.17        214.54         4.09 o                         
   0   0   1         86.73         82.83         1.84 o                         
   1   0   1          1.58          2.34         0.93 o                         
   2   0   1          0.02          0.27         0.88 o                         
   3   0   1         27.25         33.48         1.79 o                         
   4   0   1          6.37          6.14         0.78 o                         
   5   0   1         10.59         13.17         1.00 o                         
   6   0   1          4.86          4.30         1.25 o                         
   7   0   1         23.70         17.87         3.05 o                         
   8   0   1          0.59          2.80         3.53 o                         
  -8   1   1          2.29          0.71         2.66 o                         
  -7   1   1          7.20          7.15         2.34 o                         
  -6   1   1         55.13         60.69         6.33 o                         
  -5   1   1         98.95         96.83         5.59 o                         
  -4   1   1       1430.40       1503.76        32.82 o                         
  -3   1   1        267.98        252.30         6.66 o                         
  -1   1   1        552.78        552.10         8.05 o                         
   0   1   1       2383.28       2190.30        36.44 o                         
   1   1   1         99.02         93.86         2.30 o                         
   2   1   1        459.40        439.29         7.18 o                         
   3   1   1         39.03         41.52         1.90 o                         
   4   1   1        252.60        250.13         4.63 o                         
   5   1   1         42.50         44.62         2.14 o                         
   6   1   1         43.68         44.34         2.36 o                         
   7   1   1          4.43          5.47         2.09 o                         
   8   1   1          1.66          4.28         3.67 o                         
  -8   2   1          5.37          7.51         2.80 o                         
  -7   2   1         11.54         11.01         3.15 o                         
  -6   2   1        238.74        243.82         6.62 o                         
  -5   2   1         20.81         21.17         1.40 o                         
  -4   2   1       2325.43       2320.05        44.76 o                         
  -3   2   1        213.61        216.13         5.18 o                         
  -2   2   1       5517.03       5068.96       135.49 o                         
  -1   2   1        176.45        184.37         3.17 o                         
   0   2   1       1751.65       1666.17        19.51 o                         
   1   2   1       1156.81       1126.38        19.33 o                         
   2   2   1        323.73        319.16         5.62 o                         
   3   2   1        573.48        568.46         9.38 o                         
   4   2   1         27.10         27.95         1.47 o                         
   5   2   1         96.38         96.52         2.99 o                         
   6   2   1          1.08          0.66         2.28 o                         
   7   2   1         16.04         16.39         2.16 o                         
   8   2   1          2.88          4.15         2.71 o                         
  -8   3   1          2.19          1.15         3.09 o                         
  -7   3   1          1.33          1.13         1.55 o                         
  -6   3   1         40.63         37.93         2.17 o                         
  -5   3   1          5.15          3.76         1.01 o                         
  -4   3   1        245.41        258.25         6.18 o                         
  -3   3   1        148.40        142.07         3.81 o                         
  -2   3   1        339.33        340.31         5.01 o                         
  -1   3   1        133.69        129.40         2.43 o                         
   0   3   1        221.70        220.07         3.59 o                         
   1   3   1        218.81        223.40         3.67 o                         
   2   3   1         95.16         97.30         2.98 o                         
   3   3   1        108.19        107.01         3.22 o                         
   4   3   1         15.10         14.15         1.08 o                         
   5   3   1         26.41         31.42         2.05 o                         
   6   3   1          6.59          7.27         1.75 o                         
   7   3   1          3.75          4.44         2.08 o                         
   8   3   1          2.95          7.68         2.91 o                         
  -8   4   1          0.15          2.94         2.40 o                         
  -7   4   1          9.46         10.90         1.86 o                         
  -6   4   1         19.88         19.55         1.63 o                         
  -5   4   1          2.78          2.46         1.09 o                         
  -4   4   1        170.99        174.72         4.35 o                         
  -3   4   1         77.52         80.17         2.56 o                         
  -2   4   1        856.73        863.06        11.45 o                         
  -1   4   1         90.00         84.84         2.15 o                         
   0   4   1        674.66        689.02         9.03 o                         
   1   4   1        655.33        655.44         8.68 o                         
   2   4   1         26.24         24.89         1.32 o                         
   3   4   1        340.06        343.92         6.36 o                         
   4   4   1         27.45         29.77         1.68 o                         
   5   4   1         76.39         74.43         3.03 o                         
   6   4   1         20.70         22.77         1.78 o                         
   7   4   1          6.72          6.53         2.25 o                         
   8   4   1          5.50          7.22         6.65 o                         
  -8   5   1          0.69          2.43         2.51 o                         
  -7   5   1          2.95          6.14         1.90 o                         
  -6   5   1         25.28         28.86         2.56 o                         
  -5   5   1         25.14         24.32         1.98 o                         
  -4   5   1        254.81        270.25         5.70 o                         
  -3   5   1        342.73        329.79         5.24 o                         
  -2   5   1        732.24        785.79        10.85 o                         
  -1   5   1        670.81        640.63         8.23 o                         
   0   5   1         25.16         29.55         1.51 o                         
   1   5   1        302.55        303.60         4.50 o                         
   2   5   1        588.41        580.92         8.82 o                         
   3   5   1         48.23         47.83         2.13 o                         
   4   5   1        284.42        284.95         5.57 o                         
   5   5   1        114.21        114.53         3.85 o                         
   6   5   1         25.54         28.14         2.15 o                         
   7   5   1         53.29         42.82         3.29 o                         
  -8   6   1          0.26          0.61         3.10 o                         
  -7   6   1         21.64         21.17         2.18 o                         
  -6   6   1         11.13         13.18         1.82 o                         
  -5   6   1         16.26         16.13         2.34 o                         
  -4   6   1        180.55        195.26         4.62 o                         
  -3   6   1         26.19         29.67         1.54 o                         
  -2   6   1        727.00        787.16        10.98 o                         
  -1   6   1         29.75         24.56         1.35 o                         
   0   6   1        802.14        856.61        13.04 o                         
   1   6   1        210.17        212.03         3.95 o                         
   2   6   1         67.78         67.34         1.91 o                         
   3   6   1          7.17          7.05         1.08 o                         
   4   6   1         12.79         14.60         1.30 o                         
   5   6   1         84.79         91.04         2.65 o                         
   6   6   1          1.52          1.06         1.86 o                         
   7   6   1         32.99         29.82         3.09 o                         
  -7   7   1          1.48          3.39         2.35 o                         
  -6   7   1         21.88         22.73         2.28 o                         
  -5   7   1         55.75         52.99         4.57 o                         
  -4   7   1         79.29         83.06         2.27 o                         
  -3   7   1        194.82        199.61         3.82 o                         
  -2   7   1        344.90        363.64         5.45 o                         
  -1   7   1        191.65        177.54         3.19 o                         
   0   7   1        413.56        432.96         6.23 o                         
   1   7   1         18.19         15.30         1.07 o                         
   2   7   1        164.88        164.24         3.03 o                         
   3   7   1        101.46        101.18         2.84 o                         
   4   7   1         11.93         15.41         1.29 o                         
   5   7   1        112.01        121.07         3.17 o                         
   6   7   1          4.75          6.92         2.12 o                         
   7   7   1         26.86         29.60         3.60 o                         
  -7   8   1          2.70          4.69         2.70 o                         
  -6   8   1         19.52         19.68         2.05 o                         
  -5   8   1         19.95         23.74         1.72 o                         
  -4   8   1        277.46        280.56         4.97 o                         
  -3   8   1         60.40         66.38         2.13 o                         
  -2   8   1        507.41        507.32         7.01 o                         
  -1   8   1        118.77        118.01         2.49 o                         
   0   8   1        254.83        251.24         4.23 o                         
   1   8   1        674.03        661.55         9.01 o                         
   2   8   1         19.05         19.37         1.03 o                         
   3   8   1        772.25        786.58        13.25 o                         
   4   8   1         18.19         21.73         1.52 o                         
   5   8   1        197.77        206.23         4.41 o                         
   6   8   1         19.32         21.28         2.31 o                         
   7   8   1         14.12         14.35         3.16 o                         
  -7   9   1          0.19          3.32         3.05 o                         
  -6   9   1          5.03          9.73         2.27 o                         
  -5   9   1          1.93          3.32         1.35 o                         
  -4   9   1          5.45          5.48         1.39 o                         
  -3   9   1         10.38         10.50         1.16 o                         
  -2   9   1          1.31          1.54         0.71 o                         
  -1   9   1         34.14         34.65         1.53 o                         
   0   9   1        122.73        113.81         2.56 o                         
   1   9   1         14.09         14.15         1.08 o                         
   2   9   1        160.71        154.33         2.99 o                         
   3   9   1         18.41         20.44         1.45 o                         
   4   9   1         44.83         47.50         2.89 o                         
   5   9   1         19.97         25.28         1.90 o                         
   6   9   1          9.87         11.81         2.84 o                         
  -6  10   1          1.07          2.00         2.63 o                         
  -5  10   1          4.34          2.36         1.59 o                         
  -4  10   1          2.10          0.59         1.29 o                         
  -3  10   1          8.09          8.12         1.32 o                         
  -2  10   1         22.85         24.14         1.21 o                         
  -1  10   1         10.91         11.15         0.92 o                         
   0  10   1         12.30          9.88         1.16 o                         
   1  10   1         95.52         89.82         2.29 o                         
   2  10   1         26.78         24.14         1.29 o                         
   3  10   1         85.41         89.50         2.89 o                         
   4  10   1         22.06         26.37         1.67 o                         
   5  10   1         28.63         29.94         2.04 o                         
   6  10   1          3.15          4.24         2.26 o                         
  -6  11   1          1.83          5.43         3.21 o                         
  -5  11   1         41.77         44.04         2.33 o                         
  -4  11   1          6.58          6.89         1.49 o                         
  -3  11   1        203.17        199.98         4.50 o                         
  -2  11   1         61.16         52.18         1.84 o                         
  -1  11   1        159.05        160.41         3.11 o                         
   0  11   1        118.16        111.84         2.52 o                         
   1  11   1         28.87         34.16         1.66 o                         
   2  11   1        137.47        138.26         2.92 o                         
   3  11   1          7.08          4.43         1.42 o                         
   4  11   1         42.22         46.36         2.67 o                         
   5  11   1         30.52         31.30         2.58 o                         
  -5  12   1          5.66          6.87         2.14 o                         
  -4  12   1          6.49          7.38         1.73 o                         
  -3  12   1          6.67          4.88         1.46 o                         
  -2  12   1         28.85         29.43         1.51 o                         
  -1  12   1         24.89         22.36         1.28 o                         
   0  12   1         67.15         60.89         2.04 o                         
   1  12   1         33.96         33.81         1.67 o                         
   2  12   1         53.66         57.71         2.15 o                         
   3  12   1         12.68         11.59         1.65 o                         
   4  12   1         14.22         12.32         2.24 o                         
   5  12   1         37.19         40.09         3.45 o                         
  -5  13   1          0.62         -1.31         2.74 o                         
  -4  13   1         15.25         11.56         2.13 o                         
  -3  13   1          9.38         13.54         1.79 o                         
  -2  13   1         17.76         16.23         1.32 o                         
  -1  13   1         45.34         45.38         2.11 o                         
   0  13   1         13.68         12.33         1.38 o                         
   1  13   1         11.44         10.56         1.33 o                         
   2  13   1         14.70         15.97         1.45 o                         
   3  13   1          6.72         10.57         1.92 o                         
   4  13   1          0.46          0.65         2.51 o                         
  -4  14   1         16.32         16.43         2.78 o                         
  -3  14   1          6.68          7.27         2.11 o                         
  -2  14   1         36.25         38.88         1.86 o                         
  -1  14   1         26.59         27.45         2.81 o                         
   0  14   1         53.55         51.48         2.21 o                         
   1  14   1         62.43         72.42         3.15 o                         
   2  14   1         19.01         22.11         1.91 o                         
   3  14   1         67.27         67.47         5.19 o                         
  -2  15   1          2.34          2.03         1.90 o                         
  -1  15   1         22.53         21.19         1.96 o                         
   0  15   1         17.28         13.72         1.84 o                         
   1  15   1         14.28         15.90         1.95 o                         
   2  15   1         22.06         22.91         2.06 o                         
  -2 -15   2         14.58         19.70         2.62 o                         
  -1 -15   2          9.58          8.82         2.58 o                         
   0 -15   2         20.62         17.00         2.63 o                         
   1 -15   2          5.35          5.29         2.71 o                         
  -4 -14   2          1.07          1.26         2.61 o                         
  -3 -14   2          2.13         -0.93         2.17 o                         
  -2 -14   2          4.29          4.13         2.13 o                         
  -1 -14   2          0.07          2.81         1.96 o                         
   0 -14   2          7.00          7.38         1.98 o                         
   1 -14   2          3.96          6.53         2.15 o                         
   2 -14   2          2.06          6.87         2.52 o                         
   3 -14   2          6.52          7.07         2.76 o                         
  -5 -13   2         19.33         20.64         2.48 o                         
  -4 -13   2         10.46         11.45         2.58 o                         
  -3 -13   2         46.80         47.30         3.02 o                         
  -2 -13   2         41.76         40.89         2.06 o                         
  -1 -13   2         49.03         46.06         2.74 o                         
   0 -13   2         76.07         73.96         2.84 o                         
   1 -13   2         26.67         30.68         2.02 o                         
   2 -13   2         67.80         67.52         3.25 o                         
   3 -13   2          5.99          7.83         2.34 o                         
   4 -13   2         17.62         19.44         2.62 o                         
  -5 -12   2          0.77          3.03         2.13 o                         
  -4 -12   2         49.20         52.70         2.65 o                         
  -3 -12   2         19.05         20.57         1.63 o                         
  -2 -12   2         54.17         49.29         2.31 o                         
  -1 -12   2         49.26         52.87         2.30 o                         
   0 -12   2          5.89          6.30         1.40 o                         
   1 -12   2         80.15         86.07         2.81 o                         
   2 -12   2          8.97          8.41         1.63 o                         
   3 -12   2         43.68         46.41         2.63 o                         
   4 -12   2         15.77         15.94         2.11 o                         
  -6 -11   2         10.65          7.64         1.85 o                         
  -5 -11   2          1.39          1.17         1.68 o                         
  -4 -11   2         38.54         34.95         1.90 o                         
  -3 -11   2         18.34         18.95         1.36 o                         
  -2 -11   2        105.31         92.67         2.52 o                         
  -1 -11   2         74.64         78.00         2.35 o                         
   0 -11   2         66.11         64.33         2.57 o                         
   1 -11   2         37.71         36.30         1.84 o                         
   2 -11   2         15.75         16.21         1.47 o                         
   3 -11   2         33.94         34.89         2.19 o                         
   4 -11   2         20.58         21.69         1.91 o                         
   5 -11   2         40.12         40.69         2.49 o                         
  -6 -10   2         18.68         17.03         1.48 o                         
  -5 -10   2         11.85         11.75         1.66 o                         
  -4 -10   2         59.35         60.25         2.33 o                         
  -3 -10   2         41.33         40.34         1.80 o                         
  -2 -10   2         72.21         67.08         2.10 o                         
  -1 -10   2        315.88        309.85         5.20 o                         
   0 -10   2        118.33        118.12         2.78 o                         
   1 -10   2        650.97        661.72         9.55 o                         
   2 -10   2         31.91         37.75         1.81 o                         
   3 -10   2        474.45        488.37         7.54 o                         
   4 -10   2          5.00          3.55         1.49 o                         
   5 -10   2        117.51        112.98         3.43 o                         
  -7  -9   2         18.62         15.24         2.35 o                         
  -6  -9   2         28.80         25.26         2.26 o                         
  -5  -9   2         58.14         62.36         1.93 o                         
  -4  -9   2         43.32         40.62         1.89 o                         
  -3  -9   2        183.20        183.58         3.50 o                         
  -2  -9   2        101.03         98.29         2.36 o                         
  -1  -9   2        472.15        485.92         7.37 o                         
   0  -9   2        255.19        256.73         4.52 o                         
   1  -9   2        349.75        349.17         5.75 o                         
   2  -9   2        157.01        155.37         3.40 o                         
   3  -9   2         33.19         37.12         1.99 o                         
   4  -9   2         57.57         56.18         2.26 o                         
   5  -9   2         15.48         15.85         1.73 o                         
   6  -9   2         16.74         18.54         1.76 o                         
  -7  -8   2          1.13         -2.25         2.25 o                         
  -6  -8   2          6.05          7.24         1.90 o                         
  -5  -8   2          9.68         13.18         1.05 o                         
  -4  -8   2          9.86          8.47         1.04 o                         
  -3  -8   2         13.99         16.66         1.00 o                         
  -2  -8   2          6.59          7.34         0.79 o                         
  -1  -8   2        127.16        124.80         2.73 o                         
   0  -8   2          2.73          2.25         0.75 o                         
   1  -8   2        345.07        354.01         5.68 o                         
   2  -8   2         45.22         43.01         1.68 o                         
   3  -8   2        413.26        435.22         6.76 o                         
   4  -8   2         38.61         38.75         1.83 o                         
   5  -8   2         74.44         66.82         3.59 o                         
   6  -8   2          8.75          7.48         1.98 o                         
  -8  -7   2          7.46          5.90         7.28 o                         
  -7  -7   2         12.53         14.82         2.77 o                         
  -6  -7   2         19.22         23.71         1.71 o                         
  -5  -7   2         64.32         62.34         1.74 o                         
  -4  -7   2          3.11          2.75         0.70 o                         
  -3  -7   2         62.13         60.35         1.65 o                         
  -2  -7   2        189.84        184.12         3.35 o                         
  -1  -7   2         15.80         15.88         1.12 o                         
   0  -7   2        245.14        251.76         4.33 o                         
   1  -7   2         59.43         57.54         1.83 o                         
   2  -7   2        186.50        184.81         3.51 o                         
   3  -7   2         52.75         55.08         1.81 o                         
   4  -7   2         82.79         84.65         2.21 o                         
   5  -7   2         20.74         22.71         1.28 o                         
   6  -7   2         13.27         11.30         1.77 o                         
  -8  -6   2          0.79          0.09         3.05 o                         
  -7  -6   2         16.43         10.69         2.23 o                         
  -6  -6   2         36.10         38.58         2.11 o                         
  -5  -6   2         14.35         15.04         1.95 o                         
  -4  -6   2        150.61        144.32         2.70 o                         
  -3  -6   2         79.44         78.91         1.95 o                         
  -2  -6   2        417.47        391.56         6.57 o                         
  -1  -6   2        910.70        924.84        13.44 o                         
   0  -6   2        115.62        105.45         2.53 o                         
   1  -6   2        760.79        752.74        10.41 o                         
   2  -6   2         15.91         15.68         1.02 o                         
   3  -6   2        163.03        161.25         3.54 o                         
   4  -6   2         25.58         23.15         1.21 o                         
   5  -6   2         31.69         33.60         1.62 o                         
   6  -6   2         14.11         10.92         1.61 o                         
   7  -6   2          1.84          3.91         2.23 o                         
  -8  -5   2          7.43          3.08         4.07 o                         
  -7  -5   2          3.93          4.89         1.95 o                         
  -6  -5   2          0.73          3.02         1.60 o                         
  -5  -5   2         81.99         85.34         3.71 o                         
  -4  -5   2         98.12         98.21         2.12 o                         
  -3  -5   2        108.49        107.32         2.24 o                         
  -2  -5   2        186.86        192.43         3.36 o                         
  -1  -5   2         13.41         12.15         1.16 o                         
   0  -5   2         70.92         67.25         2.10 o                         
   1  -5   2         24.34         23.05         1.41 o                         
   2  -5   2         60.92         58.26         1.80 o                         
   3  -5   2         79.47         81.44         2.02 o                         
   4  -5   2         16.77         18.27         1.21 o                         
   5  -5   2         44.03         43.81         1.86 o                         
   6  -5   2          0.79          2.88         1.49 o                         
   7  -5   2         10.60         10.55         2.08 o                         
  -8  -4   2         90.75         75.29        10.81 o                         
  -7  -4   2          4.39          5.14         2.12 o                         
  -6  -4   2        443.15        445.65        10.29 o                         
  -5  -4   2          1.22         -0.25         1.28 o                         
  -4  -4   2        839.89        850.09        17.92 o                         
  -3  -4   2        157.56        150.21         2.65 o                         
  -2  -4   2        482.68        504.11         7.55 o                         
  -1  -4   2        152.65        147.33         2.92 o                         
   0  -4   2        437.22        450.38         6.26 o                         
   1  -4   2        618.23        674.09        10.96 o                         
   2  -4   2        323.81        332.95         6.18 o                         
   3  -4   2        745.70        787.59        12.44 o                         
   4  -4   2          0.27          0.75         0.72 o                         
   5  -4   2        127.34        133.28         3.28 o                         
   6  -4   2          8.98          8.23         1.37 o                         
   7  -4   2          4.57          2.94         1.88 o                         
  -8  -3   2         19.82         11.43         3.74 o                         
  -7  -3   2         16.95         20.33         3.55 o                         
  -6  -3   2        157.70        160.09         5.25 o                         
  -5  -3   2        116.70        116.15         3.64 o                         
  -4  -3   2        209.59        223.94         5.78 o                         
  -3  -3   2        720.82        688.70        11.64 o                         
  -2  -3   2        282.76        274.80         4.12 o                         
  -1  -3   2       1295.13       1274.43        16.45 o                         
   0  -3   2       2822.94       2689.12        34.13 o                         
   1  -3   2         59.04         54.24         2.17 o                         
   2  -3   2        853.49        838.73        15.57 o                         
   3  -3   2         29.83         27.18         1.32 o                         
   4  -3   2        136.37        136.73         2.99 o                         
   5  -3   2         18.22         20.53         1.37 o                         
   6  -3   2         20.59         19.62         1.51 o                         
   7  -3   2          3.08          3.21         1.74 o                         
  -8  -2   2         66.44         50.86         6.17 o                         
  -7  -2   2          6.37          6.35         2.58 o                         
  -6  -2   2        424.52        418.91        14.09 o                         
  -5  -2   2         18.33         18.86         1.89 o                         
  -4  -2   2       1090.04       1081.12        25.71 o                         
  -3  -2   2        166.53        159.22         4.44 o                         
  -2  -2   2        423.24        434.28         6.41 o                         
  -1  -2   2        498.23        488.10         6.66 o                         
   0  -2   2        384.33        380.17         6.51 o                         
   1  -2   2       1052.77       1067.97        19.72 o                         
   2  -2   2        125.44        129.32         3.07 o                         
   3  -2   2        658.64        717.51        15.02 o                         
   4  -2   2         41.69         39.25         1.30 o                         
   5  -2   2         55.14         52.21         2.02 o                         
   6  -2   2          9.48          9.34         1.39 o                         
   7  -2   2          2.90          3.24         1.81 o                         
  -8  -1   2          7.68          2.27         3.61 o                         
  -7  -1   2          4.80          3.43         2.44 o                         
  -6  -1   2         78.63         73.45         5.56 o                         
  -5  -1   2         25.08         25.05         4.10 o                         
  -4  -1   2        133.66        125.83         7.11 o                         
  -3  -1   2        152.60        153.03         6.11 o                         
  -2  -1   2        242.83        246.22         3.90 o                         
  -1  -1   2         45.65         44.61         1.83 o                         
   0  -1   2        366.11        359.08         5.49 o                         
   1  -1   2        161.62        165.38         3.32 o                         
   2  -1   2        436.30        433.26         7.21 o                         
   3  -1   2        131.23        131.10         3.07 o                         
   4  -1   2        123.34        122.30         3.02 o                         
   5  -1   2         97.20        102.03         2.74 o                         
   6  -1   2          9.81         11.83         1.39 o                         
   7  -1   2          8.01          5.73         1.80 o                         
  -8   0   2          2.46          2.36         1.86 o                         
  -7   0   2         36.11         31.48         2.35 o                         
  -6   0   2         22.97         22.70         2.69 o                         
  -5   0   2         79.53         84.10         5.16 o                         
  -4   0   2        192.40        182.52         8.94 o                         
  -3   0   2          4.19          5.06         1.09 o                         
  -2   0   2       3108.73       2907.71        57.13 o                         
  -1   0   2       2925.53       2685.47        32.52 o                         
   0   0   2       3509.26       3232.24        49.23 o                         
   1   0   2       2288.27       2161.33        31.94 o                         
   2   0   2        119.72        119.08         2.61 o                         
   3   0   2        155.15        153.47         3.14 o                         
   4   0   2         13.74         15.19         1.18 o                         
   5   0   2         10.35         10.58         1.13 o                         
   6   0   2         21.10         21.57         1.45 o                         
   7   0   2          0.01          0.53         1.73 o                         
  -8   1   2          7.82          6.41         2.04 o                         
  -7   1   2          4.55          8.62         1.75 o                         
  -6   1   2         79.21         75.41         2.48 o                         
  -5   1   2         26.54         25.29         1.53 o                         
  -4   1   2        137.15        133.64         3.52 o                         
  -3   1   2        163.14        160.80         3.91 o                         
  -2   1   2        250.35        259.81         4.43 o                         
  -1   1   2         50.41         48.68         1.70 o                         
   0   1   2        374.70        364.46         5.23 o                         
   1   1   2        161.57        164.37         3.14 o                         
   2   1   2        438.68        437.05         6.73 o                         
   3   1   2        131.12        129.35         3.20 o                         
   4   1   2        123.67        126.68         3.34 o                         
   5   1   2         97.40        100.74         2.78 o                         
   6   1   2          9.79         11.25         1.51 o                         
   7   1   2          8.02          7.37         2.23 o                         
  -8   2   2         66.80         54.73         6.46 o                         
  -7   2   2          6.15          9.08         4.19 o                         
  -6   2   2        425.86        432.15        13.03 o                         
  -5   2   2         17.79         14.60         1.30 o                         
  -4   2   2       1086.57       1097.00        21.62 o                         
  -3   2   2        171.86        165.96         3.86 o                         
  -2   2   2        411.40        430.12         7.05 o                         
  -1   2   2        502.65        508.70         7.57 o                         
   0   2   2        382.17        380.33         5.97 o                         
   1   2   2       1035.74       1037.47        15.74 o                         
   2   2   2        126.88        131.79         3.02 o                         
   3   2   2        646.38        696.18        11.89 o                         
   4   2   2         42.87         40.10         1.80 o                         
   5   2   2         53.24         54.93         2.19 o                         
   6   2   2          9.93         10.25         1.41 o                         
   7   2   2          2.77          4.48         2.44 o                         
  -8   3   2         20.52         12.09         3.96 o                         
  -7   3   2         16.51         18.88         2.79 o                         
  -6   3   2        158.73        161.26         4.32 o                         
  -5   3   2        117.40        109.68         3.48 o                         
  -4   3   2        206.49        219.43         4.87 o                         
  -3   3   2        729.12        722.84        11.98 o                         
  -2   3   2        291.51        294.36         4.79 o                         
  -1   3   2       1305.83       1303.53        15.41 o                         
   0   3   2       2836.64       2716.58        35.16 o                         
   1   3   2         60.85         56.50         2.04 o                         
   2   3   2        850.87        839.59        15.00 o                         
   3   3   2         30.31         26.96         1.64 o                         
   4   3   2        134.23        139.62         3.54 o                         
   5   3   2         19.28         18.69         1.28 o                         
   6   3   2         20.41         23.14         2.40 o                         
   7   3   2          3.16          3.35         2.93 o                         
  -8   4   2         90.78         61.84         7.57 o                         
  -7   4   2          4.64          6.28         1.60 o                         
  -6   4   2        443.60        447.32        10.73 o                         
  -5   4   2          1.22         -0.70         0.99 o                         
  -4   4   2        847.12        867.13        17.74 o                         
  -3   4   2        157.63        156.05         3.17 o                         
  -2   4   2        497.61        519.85         8.47 o                         
  -1   4   2        150.06        145.87         2.88 o                         
   0   4   2        442.12        464.81         6.28 o                         
   1   4   2        591.15        643.55         8.97 o                         
   2   4   2        328.19        330.62         5.31 o                         
   3   4   2        727.99        768.41        15.71 o                         
   4   4   2          0.16         -0.15         0.96 o                         
   5   4   2        125.16        133.15         3.27 o                         
   6   4   2          8.66         10.86         1.52 o                         
   7   4   2          4.65          8.04         2.77 o                         
  -8   5   2          7.30          5.79         2.61 o                         
  -7   5   2          3.76          5.41         1.99 o                         
  -6   5   2          0.68          1.13         1.39 o                         
  -5   5   2         80.49         82.41         2.90 o                         
  -4   5   2         97.66         96.67         2.86 o                         
  -3   5   2        105.99        109.65         2.65 o                         
  -2   5   2        186.00        191.97         3.75 o                         
  -1   5   2         14.55         14.05         1.13 o                         
   0   5   2         73.87         71.58         2.13 o                         
   1   5   2         23.13         21.99         1.36 o                         
   2   5   2         60.62         57.06         1.76 o                         
   3   5   2         79.08         78.31         2.90 o                         
   4   5   2         15.94         16.33         1.52 o                         
   5   5   2         44.52         44.11         2.17 o                         
   6   5   2          0.70          1.92         1.64 o                         
   7   5   2         10.85         13.48         3.07 o                         
  -8   6   2          0.72          2.54         2.67 o                         
  -7   6   2         16.44         17.65         3.43 o                         
  -6   6   2         35.23         38.32         2.60 o                         
  -5   6   2         14.14         15.63         1.46 o                         
  -4   6   2        146.89        140.37         3.87 o                         
  -3   6   2         78.13         85.22         2.42 o                         
  -2   6   2        411.60        389.17         6.00 o                         
  -1   6   2        911.08        921.99        11.66 o                         
   0   6   2        115.85        106.00         2.57 o                         
   1   6   2        767.26        763.29         9.91 o                         
   2   6   2         15.60         14.51         1.08 o                         
   3   6   2        168.62        168.43         4.07 o                         
   4   6   2         25.78         26.30         1.58 o                         
   5   6   2         32.79         36.14         2.29 o                         
   6   6   2         13.93         11.49         1.77 o                         
   7   6   2          1.94          9.17         3.25 o                         
  -8   7   2          7.62         16.80         6.25 o                         
  -7   7   2         12.42         13.05         2.22 o                         
  -6   7   2         19.52         22.93         1.81 o                         
  -5   7   2         64.99         62.60         2.94 o                         
  -4   7   2          2.76          2.39         0.95 o                         
  -3   7   2         67.29         67.08         2.20 o                         
  -2   7   2        187.74        180.06         3.23 o                         
  -1   7   2         18.81         20.94         1.12 o                         
   0   7   2        248.92        248.53         4.33 o                         
   1   7   2         59.07         57.30         1.87 o                         
   2   7   2        186.28        184.47         3.61 o                         
   3   7   2         54.43         52.69         2.48 o                         
   4   7   2         82.85         86.38         2.79 o                         
   5   7   2         21.88         24.81         2.17 o                         
   6   7   2         13.43         16.76         1.78 o                         
  -7   8   2          1.04          6.09         2.95 o                         
  -6   8   2          6.07          6.59         2.88 o                         
  -5   8   2          9.31         10.55         2.21 o                         
  -4   8   2          9.75          9.85         1.08 o                         
  -3   8   2         14.05         14.44         1.16 o                         
  -2   8   2          6.89          7.49         0.75 o                         
  -1   8   2        129.23        125.57         2.50 o                         
   0   8   2          2.91          2.36         0.80 o                         
   1   8   2        344.90        348.18         5.41 o                         
   2   8   2         45.46         42.45         1.64 o                         
   3   8   2        410.20        437.08         8.31 o                         
   4   8   2         38.98         42.89         2.26 o                         
   5   8   2         73.41         69.76         2.99 o                         
   6   8   2          8.78          9.18         2.00 o                         
  -7   9   2         18.59         19.46         2.97 o                         
  -6   9   2         29.33         25.39         4.07 o                         
  -5   9   2         58.20         56.83         2.39 o                         
  -4   9   2         42.68         40.44         2.05 o                         
  -3   9   2        185.81        191.34         3.85 o                         
  -2   9   2        101.28         95.32         2.17 o                         
  -1   9   2        478.58        488.93         6.71 o                         
   0   9   2        256.13        254.63         4.35 o                         
   1   9   2        351.93        352.11         5.49 o                         
   2   9   2        159.19        156.38         3.07 o                         
   3   9   2         33.26         34.43         2.69 o                         
   4   9   2         58.14         61.49         2.71 o                         
   5   9   2         16.56         20.89         1.85 o                         
   6   9   2         16.73         20.16         2.42 o                         
  -6  10   2         18.20         17.26         2.70 o                         
  -5  10   2         12.01         12.33         1.88 o                         
  -4  10   2         56.68         57.63         2.31 o                         
  -3  10   2         40.83         40.36         2.46 o                         
  -2  10   2         72.24         70.85         1.96 o                         
  -1  10   2        308.52        294.37         4.69 o                         
   0  10   2        121.21        122.61         2.72 o                         
   1  10   2        637.28        631.39         9.21 o                         
   2  10   2         32.99         34.17         1.67 o                         
   3  10   2        467.90        474.97         8.52 o                         
   4  10   2          4.80          4.58         1.71 o                         
   5  10   2        117.31        122.97         4.80 o                         
  -6  11   2         10.46          9.95         2.97 o                         
  -5  11   2          1.38          4.11         1.81 o                         
  -4  11   2         37.94         35.72         1.97 o                         
  -3  11   2         18.66         21.42         1.57 o                         
  -2  11   2        104.29         94.67         2.34 o                         
  -1  11   2         75.71         75.46         2.22 o                         
   0  11   2         65.80         65.08         2.55 o                         
   1  11   2         37.89         40.30         1.84 o                         
   2  11   2         15.83         14.49         1.19 o                         
   3  11   2         33.56         31.79         1.89 o                         
   4  11   2         20.36         25.00         2.55 o                         
   5  11   2         40.26         41.89         3.08 o                         
  -5  12   2          0.76          1.82         2.08 o                         
  -4  12   2         48.61         46.45         2.65 o                         
  -3  12   2         20.47         19.61         1.63 o                         
  -2  12   2         52.60         50.82         1.99 o                         
  -1  12   2         52.34         50.26         2.02 o                         
   0  12   2          5.87          6.48         1.18 o                         
   1  12   2         82.18         82.19         2.60 o                         
   2  12   2          8.79          6.17         1.55 o                         
   3  12   2         45.39         49.78         2.52 o                         
   4  12   2         15.63         20.10         2.61 o                         
  -5  13   2         19.12         24.38         2.75 o                         
  -4  13   2         10.95          8.37         1.97 o                         
  -3  13   2         46.73         50.68         2.44 o                         
  -2  13   2         43.86         44.88         1.95 o                         
  -1  13   2         50.02         47.52         2.22 o                         
   0  13   2         77.30         76.70         2.82 o                         
   1  13   2         27.42         28.65         2.73 o                         
   2  13   2         66.43         66.42         2.69 o                         
   3  13   2          6.36          3.82         2.34 o                         
   4  13   2         17.29         17.98         3.28 o                         
  -4  14   2          1.10         -0.90         2.30 o                         
  -3  14   2          2.22          2.66         2.06 o                         
  -2  14   2          4.39          6.31         1.70 o                         
  -1  14   2          0.06          1.75         1.61 o                         
   0  14   2          7.18          7.19         1.59 o                         
   1  14   2          3.73          4.76         1.80 o                         
   2  14   2          1.92          1.01         1.85 o                         
   3  14   2          6.25          5.62         3.16 o                         
  -2  15   2         14.78         17.26         2.08 o                         
  -1  15   2          9.74         12.52         2.27 o                         
   0  15   2         19.99         15.38         2.12 o                         
   1  15   2          5.50          9.48         2.08 o                         
  -1 -15   3         37.93         37.37         2.80 o                         
   0 -15   3          7.98          7.77         2.67 o                         
  -3 -14   3         50.42         48.11         3.16 o                         
  -2 -14   3          0.99          2.00         2.19 o                         
  -1 -14   3         66.29         61.93         3.21 o                         
   0 -14   3          8.71          9.14         2.22 o                         
   1 -14   3         46.18         47.23         2.75 o                         
   2 -14   3         33.25         38.83         3.14 o                         
  -4 -13   3          0.59         -0.44         2.33 o                         
  -3 -13   3          3.64          0.32         1.90 o                         
  -2 -13   3         14.02         14.58         2.10 o                         
  -1 -13   3          3.95          5.14         1.79 o                         
   0 -13   3         23.33         20.38         1.87 o                         
   1 -13   3          7.87          9.45         2.04 o                         
   2 -13   3          5.65          5.50         2.20 o                         
   3 -13   3          6.56          9.23         2.58 o                         
  -5 -12   3         26.24         26.52         2.36 o                         
  -4 -12   3         20.82         23.36         1.91 o                         
  -3 -12   3         58.63         60.49         3.38 o                         
  -2 -12   3         17.55         19.14         1.56 o                         
  -1 -12   3         55.96         53.68         2.37 o                         
   0 -12   3         97.26         95.33         2.85 o                         
   1 -12   3         17.84         17.91         1.75 o                         
   2 -12   3         57.96         54.98         2.94 o                         
   3 -12   3          5.40          7.10         2.07 o                         
   4 -12   3          2.39          5.32         2.48 o                         
  -6 -11   3         11.62         12.13         1.95 o                         
  -5 -11   3         78.71         75.97         3.58 o                         
  -4 -11   3        109.67        105.55         3.08 o                         
  -3 -11   3        174.83        169.63         3.79 o                         
  -2 -11   3        213.71        211.11         4.07 o                         
  -1 -11   3        102.98        102.03         2.70 o                         
   0 -11   3        138.09        139.01         3.39 o                         
   1 -11   3         16.10         16.56         1.50 o                         
   2 -11   3         38.12         43.72         2.56 o                         
   3 -11   3          0.52          0.94         1.74 o                         
   4 -11   3          4.71          3.61         2.07 o                         
  -6 -10   3         33.22         33.02         2.20 o                         
  -5 -10   3         37.73         37.26         2.30 o                         
  -4 -10   3         33.74         35.47         1.71 o                         
  -3 -10   3        334.27        343.44         5.62 o                         
  -2 -10   3         52.51         51.02         2.09 o                         
  -1 -10   3        550.57        570.96         8.57 o                         
   0 -10   3        221.48        229.55         5.01 o                         
   1 -10   3        115.42        119.55         3.30 o                         
   2 -10   3        153.24        154.57         3.80 o                         
   3 -10   3         88.05         88.40         2.77 o                         
   4 -10   3         17.02         16.54         1.76 o                         
   5 -10   3         35.77         31.47         2.24 o                         
  -7  -9   3          4.50          4.06         2.58 o                         
  -6  -9   3          8.62         12.70         2.06 o                         
  -5  -9   3         12.62         11.71         1.30 o                         
  -4  -9   3         56.35         57.61         2.59 o                         
  -3  -9   3         68.95         70.24         2.20 o                         
  -2  -9   3        185.30        188.97         3.61 o                         
  -1  -9   3        645.22        658.86         9.53 o                         
   0  -9   3        126.35        120.02         2.79 o                         
   1  -9   3       1063.26       1079.49        14.72 o                         
   2  -9   3         55.22         53.21         2.18 o                         
   3  -9   3        265.80        266.62         5.30 o                         
   4  -9   3         39.32         42.36         2.37 o                         
   5  -9   3          8.79          7.95         1.92 o                         
  -7  -8   3          2.79          2.25         1.90 o                         
  -6  -8   3         32.90         32.79         2.79 o                         
  -5  -8   3         62.89         59.50         1.91 o                         
  -4  -8   3         69.91         74.48         2.04 o                         
  -3  -8   3        289.08        284.04         4.73 o                         
  -2  -8   3         27.98         29.04         1.43 o                         
  -1  -8   3        430.08        430.30         6.55 o                         
   0  -8   3         72.35         70.87         2.01 o                         
   1  -8   3        371.36        375.66         6.02 o                         
   2  -8   3        176.06        177.17         3.56 o                         
   3  -8   3         92.49         93.91         2.51 o                         
   4  -8   3         75.58         75.35         2.49 o                         
   5  -8   3          4.93          7.39         1.66 o                         
   6  -8   3          8.52          5.68         1.89 o                         
  -7  -7   3         11.79          8.90         2.14 o                         
  -6  -7   3         11.96         13.96         1.37 o                         
  -5  -7   3         24.71         24.65         1.47 o                         
  -4  -7   3         86.92         83.20         2.04 o                         
  -3  -7   3         26.66         27.65         1.27 o                         
  -2  -7   3        338.60        334.68         5.29 o                         
  -1  -7   3         29.75         31.49         1.45 o                         
   0  -7   3        350.30        354.09         5.97 o                         
   1  -7   3        164.94        170.61         3.53 o                         
   2  -7   3         65.07         64.05         1.97 o                         
   3  -7   3         24.59         25.73         1.49 o                         
   4  -7   3         12.23         15.38         1.28 o                         
   5  -7   3          2.30          4.84         1.46 o                         
   6  -7   3          0.05         -1.66         2.26 o                         
  -8  -6   3          3.50          3.16         3.17 o                         
  -7  -6   3          4.88          4.15         2.67 o                         
  -6  -6   3          8.26          6.84         1.83 o                         
  -5  -6   3          6.78          6.15         1.13 o                         
  -4  -6   3         66.84         62.49         1.69 o                         
  -3  -6   3         61.73         65.59         1.65 o                         
  -2  -6   3        144.99        143.64         2.84 o                         
  -1  -6   3         48.91         46.98         1.64 o                         
   0  -6   3        101.78        103.31         2.60 o                         
   1  -6   3         11.88         13.35         1.04 o                         
   2  -6   3         57.60         58.07         1.81 o                         
   3  -6   3          3.35          2.34         0.94 o                         
   4  -6   3          2.60          1.62         1.12 o                         
   5  -6   3          0.62         -0.42         1.28 o                         
   6  -6   3          0.98          0.26         2.06 o                         
  -8  -5   3          9.51          2.33        10.29 o                         
  -7  -5   3          3.98          7.53         2.24 o                         
  -6  -5   3         11.76         13.56         2.18 o                         
  -5  -5   3         35.12         34.85         2.34 o                         
  -4  -5   3        287.31        277.58         4.39 o                         
  -3  -5   3        129.79        126.25         2.39 o                         
  -2  -5   3        632.98        656.14         8.93 o                         
  -1  -5   3        115.07        136.65         2.84 o                         
   0  -5   3        654.96        671.04         9.31 o                         
   1  -5   3          0.19          1.60         0.72 o                         
   2  -5   3        231.45        229.94         4.11 o                         
   3  -5   3         97.61         94.24         2.33 o                         
   4  -5   3          9.84          9.16         1.05 o                         
   5  -5   3         46.22         41.68         1.87 o                         
   6  -5   3          1.07          2.00         1.86 o                         
  -8  -4   3         37.70         22.97         3.80 o                         
  -7  -4   3          9.98          6.47         3.01 o                         
  -6  -4   3         31.35         27.66         2.79 o                         
  -5  -4   3        140.93        138.02         4.43 o                         
  -4  -4   3          2.60          3.38         0.97 o                         
  -3  -4   3        650.56        654.71         9.22 o                         
  -2  -4   3         65.07         67.66         1.86 o                         
  -1  -4   3       1239.06       1285.65        16.38 o                         
   0  -4   3        133.38        132.33         3.06 o                         
   1  -4   3        619.13        633.09        10.10 o                         
   2  -4   3        202.25        197.34         3.67 o                         
   3  -4   3         99.06         95.32         2.32 o                         
   4  -4   3         96.53         94.67         2.30 o                         
   5  -4   3         13.57         13.98         1.11 o                         
   6  -4   3         35.72         35.66         2.98 o                         
   7  -4   3          8.77          3.46         2.45 o                         
  -8  -3   3        102.85         66.83         6.38 o                         
  -7  -3   3          0.61          0.43         2.58 o                         
  -6  -3   3        160.51        150.26         4.40 o                         
  -5  -3   3         43.60         42.66         2.36 o                         
  -4  -3   3         21.13         23.55         1.15 o                         
  -3  -3   3        128.46        130.20         2.77 o                         
  -2  -3   3        186.48        188.50         3.22 o                         
  -1  -3   3       1635.36       1728.76        28.44 o                         
   0  -3   3        148.92        152.02         3.14 o                         
   1  -3   3       2415.48       2611.20        57.30 o                         
   2  -3   3         16.67         17.72         1.18 o                         
   3  -3   3        324.07        351.53         5.82 o                         
   4  -3   3          8.47          9.82         0.98 o                         
   5  -3   3          9.84          7.96         1.46 o                         
   6  -3   3         10.11          8.76         1.92 o                         
   7  -3   3          2.85          2.51         2.32 o                         
  -8  -2   3         11.83          5.22         4.47 o                         
  -7  -2   3         21.57         19.38         2.41 o                         
  -6  -2   3         48.47         50.71         3.37 o                         
  -5  -2   3        183.45        183.11         5.03 o                         
  -4  -2   3        187.44        184.13         6.61 o                         
  -3  -2   3        551.98        547.16         7.96 o                         
  -2  -2   3        230.46        223.75         3.80 o                         
  -1  -2   3       1225.36       1290.03        17.46 o                         
   0  -2   3         30.99         42.32         2.01 o                         
   1  -2   3        496.78        474.01        10.99 o                         
   2  -2   3        160.94        154.54         3.28 o                         
   3  -2   3         75.61         73.78         2.05 o                         
   4  -2   3         98.72         95.77         2.70 o                         
   5  -2   3          0.80          0.13         1.37 o                         
   6  -2   3         33.90         39.77         2.34 o                         
   7  -2   3          9.65          4.95         2.32 o                         
  -8  -1   3          5.24          0.93         3.22 o                         
  -7  -1   3         14.08         11.91         2.34 o                         
  -6  -1   3         10.21          7.56         2.04 o                         
  -5  -1   3         15.72         12.67         1.89 o                         
  -4  -1   3        411.00        403.59         7.41 o                         
  -3  -1   3        148.61        150.87         3.05 o                         
  -2  -1   3       1025.04       1004.40        14.48 o                         
  -1  -1   3        686.57        701.41        11.07 o                         
   0  -1   3       1120.97       1124.71        18.21 o                         
   1  -1   3        904.87        912.89        12.13 o                         
   2  -1   3        381.05        378.63         5.82 o                         
   3  -1   3        286.34        281.48         5.89 o                         
   4  -1   3         51.77         53.02         1.66 o                         
   5  -1   3         53.67         54.09         2.36 o                         
   6  -1   3          0.19         -1.59         1.69 o                         
   7  -1   3         10.41         10.89         2.32 o                         
  -8   0   3          0.38          2.23         1.68 o                         
  -7   0   3          5.35          3.88         1.49 o                         
  -6   0   3          1.71         -0.06         2.09 o                         
  -5   0   3          6.09          5.80         0.71 o                         
  -4   0   3         18.92         16.84         1.16 o                         
  -3   0   3         70.42         68.75         2.23 o                         
  -2   0   3          4.92          4.61         1.03 o                         
  -1   0   3        389.90        398.47         5.76 o                         
   0   0   3         52.75         52.33         2.12 o                         
   1   0   3          5.81          5.96         1.18 o                         
   2   0   3          4.40          5.29         1.00 o                         
   3   0   3         51.79         45.55         1.56 o                         
   4   0   3          7.31          8.77         0.81 o                         
   5   0   3          1.65          3.24         1.29 o                         
   6   0   3          1.88          4.56         1.66 o                         
   7   0   3          5.77          5.86         2.29 o                         
  -8   1   3          5.13          7.65         2.70 o                         
  -7   1   3         13.23         18.06         1.45 o                         
  -6   1   3         10.16          9.52         1.09 o                         
  -5   1   3         15.26         14.88         0.98 o                         
  -4   1   3        401.89        380.41         8.61 o                         
  -3   1   3        156.54        156.38         3.18 o                         
  -2   1   3       1008.70       1004.46        13.40 o                         
  -1   1   3        693.05        698.28         8.83 o                         
   0   1   3       1127.09       1125.74        15.24 o                         
   1   1   3        912.33        917.61        12.13 o                         
   2   1   3        383.37        376.87         6.24 o                         
   3   1   3        285.10        279.22         4.58 o                         
   4   1   3         52.49         56.99         2.28 o                         
   5   1   3         52.98         58.29         2.43 o                         
   6   1   3          0.19         -0.19         1.70 o                         
   7   1   3         10.50         10.83         2.56 o                         
  -8   2   3         11.72         13.16         2.89 o                         
  -7   2   3         21.70         21.26         3.50 o                         
  -6   2   3         48.30         44.01         2.65 o                         
  -5   2   3        184.84        183.22         4.58 o                         
  -4   2   3        184.36        177.07         4.63 o                         
  -3   2   3        542.64        546.84         8.81 o                         
  -2   2   3        228.77        221.33         3.78 o                         
  -1   2   3       1181.76       1249.54        16.85 o                         
   0   2   3         28.75         41.22         2.00 o                         
   1   2   3        487.76        468.62         6.89 o                         
   2   2   3        158.84        156.00         3.11 o                         
   3   2   3         78.44         76.04         1.93 o                         
   4   2   3        100.58        100.80         3.46 o                         
   5   2   3          0.68          0.61         1.30 o                         
   6   2   3         34.25         36.39         3.26 o                         
   7   2   3          9.61          8.43         3.00 o                         
  -8   3   3        103.14         71.77         5.25 o                         
  -7   3   3          0.72          0.81         1.37 o                         
  -6   3   3        161.55        158.51         5.49 o                         
  -5   3   3         43.91         42.08         1.76 o                         
  -4   3   3         21.01         23.75         1.64 o                         
  -3   3   3        126.08        129.04         3.07 o                         
  -2   3   3        185.39        190.84         3.45 o                         
  -1   3   3       1617.93       1700.08        21.38 o                         
   0   3   3        151.98        151.76         3.10 o                         
   1   3   3       2401.93       2575.34        32.10 o                         
   2   3   3         16.21         17.08         1.15 o                         
   3   3   3        323.91        351.95         5.74 o                         
   4   3   3          8.19          9.05         1.16 o                         
   5   3   3         10.16          8.46         1.33 o                         
   6   3   3         10.13         11.75         1.87 o                         
   7   3   3          2.77          2.18         2.64 o                         
  -8   4   3         37.64         36.27         3.54 o                         
  -7   4   3         10.20         10.94         1.54 o                         
  -6   4   3         29.81         28.39         3.00 o                         
  -5   4   3        140.87        138.71         3.75 o                         
  -4   4   3          1.81          1.14         0.82 o                         
  -3   4   3        641.08        663.76         9.90 o                         
  -2   4   3         67.62         70.46         2.38 o                         
  -1   4   3       1229.73       1272.37        15.57 o                         
   0   4   3        135.27        136.07         2.79 o                         
   1   4   3        619.09        637.07         8.75 o                         
   2   4   3        204.01        200.15         3.65 o                         
   3   4   3        101.40         98.25         2.20 o                         
   4   4   3         96.53         97.39         2.85 o                         
   5   4   3         14.00         16.72         1.56 o                         
   6   4   3         36.26         35.97         3.31 o                         
   7   4   3          8.80         10.60         2.54 o                         
  -8   5   3          9.56          7.07         2.69 o                         
  -7   5   3          4.28         10.72         1.75 o                         
  -6   5   3         11.59         12.44         1.36 o                         
  -5   5   3         35.44         35.74         2.07 o                         
  -4   5   3        290.19        292.48         5.85 o                         
  -3   5   3        128.59        130.23         3.15 o                         
  -2   5   3        627.02        651.25         9.46 o                         
  -1   5   3        117.38        138.12         2.75 o                         
   0   5   3        641.66        659.93         9.24 o                         
   1   5   3          0.49          3.33         0.72 o                         
   2   5   3        233.44        229.52         4.23 o                         
   3   5   3        100.76         98.68         2.21 o                         
   4   5   3         10.22         10.82         1.28 o                         
   5   5   3         47.38         52.16         2.56 o                         
   6   5   3          1.01          1.85         1.92 o                         
  -8   6   3          3.54         -0.40         2.55 o                         
  -7   6   3          4.84          4.31         2.37 o                         
  -6   6   3          8.23          8.70         1.51 o                         
  -5   6   3          6.23          7.19         1.48 o                         
  -4   6   3         67.64         70.11         2.11 o                         
  -3   6   3         58.70         60.88         2.11 o                         
  -2   6   3        148.43        147.92         2.71 o                         
  -1   6   3         48.06         47.29         1.65 o                         
   0   6   3        102.40        101.92         2.35 o                         
   1   6   3         11.94         13.51         0.97 o                         
   2   6   3         58.03         55.86         1.73 o                         
   3   6   3          3.36          1.71         0.86 o                         
   4   6   3          2.77          2.34         1.21 o                         
   5   6   3          0.61          2.58         1.61 o                         
   6   6   3          1.06         -0.54         2.21 o                         
  -7   7   3         11.71         14.02         2.34 o                         
  -6   7   3         12.10         13.01         1.75 o                         
  -5   7   3         24.68         29.61         2.06 o                         
  -4   7   3         86.48         81.50         2.47 o                         
  -3   7   3         27.29         25.84         1.62 o                         
  -2   7   3        337.43        331.44         5.00 o                         
  -1   7   3         30.90         34.00         1.49 o                         
   0   7   3        349.94        349.60         5.66 o                         
   1   7   3        168.91        173.82         3.47 o                         
   2   7   3         64.95         61.34         1.82 o                         
   3   7   3         25.20         25.95         1.32 o                         
   4   7   3         12.45         15.57         1.41 o                         
   5   7   3          2.11          2.72         1.93 o                         
   6   7   3          0.05          0.50         2.20 o                         
  -7   8   3          2.88          2.72         2.51 o                         
  -6   8   3         31.53         35.92         2.47 o                         
  -5   8   3         63.78         69.65         2.84 o                         
  -4   8   3         68.87         70.90         2.38 o                         
  -3   8   3        288.82        289.97         5.46 o                         
  -2   8   3         26.94         26.52         1.24 o                         
  -1   8   3        419.34        413.35         6.22 o                         
   0   8   3         72.04         71.26         2.11 o                         
   1   8   3        363.06        364.17         5.99 o                         
   2   8   3        176.25        171.83         3.76 o                         
   3   8   3         91.00         91.82         2.30 o                         
   4   8   3         76.23         77.29         3.46 o                         
   5   8   3          4.78          5.65         1.92 o                         
   6   8   3          8.88         14.79         2.63 o                         
  -7   9   3          4.72          7.07         2.89 o                         
  -6   9   3          8.46          6.75         2.23 o                         
  -5   9   3         13.00         16.18         1.48 o                         
  -4   9   3         57.03         56.52         2.50 o                         
  -3   9   3         67.49         71.74         2.79 o                         
  -2   9   3        190.08        184.07         3.52 o                         
  -1   9   3        641.14        651.85         9.06 o                         
   0   9   3        130.96        126.04         2.77 o                         
   1   9   3       1063.99       1057.30        14.60 o                         
   2   9   3         54.98         55.12         2.01 o                         
   3   9   3        268.45        255.33         4.50 o                         
   4   9   3         39.15         41.01         2.92 o                         
   5   9   3          9.26         11.17         2.18 o                         
  -6  10   3         33.41         30.36         4.36 o                         
  -5  10   3         38.02         40.27         2.51 o                         
  -4  10   3         34.43         31.62         1.84 o                         
  -3  10   3        333.79        345.82         6.55 o                         
  -2  10   3         53.90         55.19         1.85 o                         
  -1  10   3        550.15        563.21         7.71 o                         
   0  10   3        223.34        226.78         4.14 o                         
   1  10   3        117.70        123.81         2.82 o                         
   2  10   3        153.94        152.91         3.37 o                         
   3  10   3         90.16         87.11         2.45 o                         
   4  10   3         16.59         16.00         2.15 o                         
   5  10   3         36.14         29.20         3.84 o                         
  -6  11   3         11.84         16.02         2.92 o                         
  -5  11   3         81.22         81.40         3.30 o                         
  -4  11   3        110.64        114.27         3.33 o                         
  -3  11   3        178.68        177.13         4.26 o                         
  -2  11   3        212.82        208.47         3.84 o                         
  -1  11   3        104.16         99.77         2.42 o                         
   0  11   3        134.96        138.59         3.11 o                         
   1  11   3         16.44         13.73         1.19 o                         
   2  11   3         36.93         43.59         2.39 o                         
   3  11   3          0.30         -0.86         1.49 o                         
   4  11   3          4.37          0.87         2.20 o                         
  -5  12   3         25.75         26.01         2.22 o                         
  -4  12   3         21.58         25.34         1.99 o                         
  -3  12   3         57.08         61.68         2.81 o                         
  -2  12   3         17.60         17.71         1.39 o                         
  -1  12   3         55.06         55.30         2.11 o                         
   0  12   3         96.68         97.51         2.65 o                         
   1  12   3         18.42         19.69         1.60 o                         
   2  12   3         58.26         50.31         2.62 o                         
   3  12   3          5.95          4.43         2.20 o                         
   4  12   3          2.22          1.58         2.53 o                         
  -4  13   3          0.47          1.46         2.57 o                         
  -3  13   3          3.84          3.04         1.97 o                         
  -2  13   3         13.74         14.53         1.40 o                         
  -1  13   3          4.20          5.11         1.46 o                         
   0  13   3         23.16         24.84         1.94 o                         
   1  13   3          8.20          8.38         1.66 o                         
   2  13   3          5.86          5.80         1.89 o                         
   3  13   3          6.71          4.72         2.74 o                         
  -3  14   3         51.24         51.07         3.78 o                         
  -2  14   3          1.01          2.44         1.62 o                         
  -1  14   3         66.36         68.12         3.30 o                         
   0  14   3          8.55         11.24         1.83 o                         
   1  14   3         46.02         51.94         2.34 o                         
   2  14   3         33.39         38.49         2.99 o                         
  -1  15   3         38.27         38.53         2.19 o                         
   0  15   3          8.18          7.76         2.60 o                         
  -2 -14   4          3.96          6.32         2.44 o                         
  -1 -14   4         22.69         25.82         2.43 o                         
   0 -14   4          1.64          3.38         2.76 o                         
  -4 -13   4         16.08         11.53         2.67 o                         
  -3 -13   4         10.34         13.80         2.46 o                         
  -2 -13   4         23.37         25.17         2.05 o                         
  -1 -13   4         13.18         13.58         1.98 o                         
   0 -13   4         36.18         37.32         2.59 o                         
   1 -13   4         15.07         14.98         2.36 o                         
   2 -13   4         33.29         32.47         2.81 o                         
  -5 -12   4         87.45         79.30         3.70 o                         
  -4 -12   4          0.36          2.47         2.09 o                         
  -3 -12   4        114.29        112.99         3.45 o                         
  -2 -12   4         10.34         11.28         1.71 o                         
  -1 -12   4         59.52         59.50         2.95 o                         
   0 -12   4         27.90         27.26         2.49 o                         
   1 -12   4         15.41         22.13         2.05 o                         
   2 -12   4         20.56         19.88         2.24 o                         
   3 -12   4          0.64         -0.32         2.48 o                         
  -6 -11   4          0.52          0.85         2.09 o                         
  -5 -11   4         55.11         51.02         2.90 o                         
  -4 -11   4          7.28          5.06         1.70 o                         
  -3 -11   4         67.80         66.81         2.82 o                         
  -2 -11   4         67.23         65.59         2.49 o                         
  -1 -11   4          6.29          3.48         1.38 o                         
   0 -11   4         25.50         24.13         1.64 o                         
   1 -11   4          9.83          9.83         1.63 o                         
   2 -11   4         11.27         14.25         1.82 o                         
   3 -11   4          8.63          8.81         2.10 o                         
   4 -11   4         13.70         13.02         2.56 o                         
  -6 -10   4          9.02          8.59         1.84 o                         
  -5 -10   4          2.49          3.33         1.86 o                         
  -4 -10   4         11.21         12.61         1.46 o                         
  -3 -10   4          0.98          0.74         1.38 o                         
  -2 -10   4         41.33         40.61         1.90 o                         
  -1 -10   4         18.00         14.97         1.20 o                         
   0 -10   4         28.41         31.32         2.61 o                         
   1 -10   4         17.94         20.10         1.47 o                         
   2 -10   4         19.60         20.64         1.69 o                         
   3 -10   4          2.26          2.34         1.84 o                         
   4 -10   4          8.27         10.05         2.20 o                         
  -7  -9   4          3.30          0.81         2.78 o                         
  -6  -9   4          3.42          4.46         2.39 o                         
  -5  -9   4         24.13         25.66         1.94 o                         
  -4  -9   4         30.89         32.27         2.12 o                         
  -3  -9   4        134.70        133.99         2.92 o                         
  -2  -9   4        121.33        120.49         2.79 o                         
  -1  -9   4        144.80        147.25         3.33 o                         
   0  -9   4         90.29         88.30         2.64 o                         
   1  -9   4         62.82         56.76         2.19 o                         
   2  -9   4         10.62         11.17         1.37 o                         
   3  -9   4         10.46          9.03         1.59 o                         
   4  -9   4          1.23          1.22         1.94 o                         
   5  -9   4         13.52         13.30         2.25 o                         
  -7  -8   4          6.27          7.24         3.08 o                         
  -6  -8   4         15.99         14.95         2.08 o                         
  -5  -8   4         60.20         53.00         1.99 o                         
  -4  -8   4         49.50         50.87         1.92 o                         
  -3  -8   4        282.88        281.75         4.73 o                         
  -2  -8   4         39.91         41.12         1.66 o                         
  -1  -8   4        394.52        395.42         6.28 o                         
   0  -8   4          5.92          5.87         1.02 o                         
   1  -8   4         37.96         38.07         1.86 o                         
   2  -8   4          0.21         -1.22         1.22 o                         
   3  -8   4          4.84          4.47         1.40 o                         
   4  -8   4          1.99          2.31         1.63 o                         
   5  -8   4          3.21          3.45         2.08 o                         
  -7  -7   4          9.25         11.42         2.28 o                         
  -6  -7   4         19.95         20.26         1.75 o                         
  -5  -7   4         19.93         19.15         1.13 o                         
  -4  -7   4         60.63         59.52         1.86 o                         
  -3  -7   4        152.56        147.21         2.93 o                         
  -2  -7   4         88.69         89.26         2.19 o                         
  -1  -7   4        356.22        357.11         6.08 o                         
   0  -7   4        126.59        127.37         2.84 o                         
   1  -7   4        186.47        192.00         3.97 o                         
   2  -7   4         46.45         50.63         2.40 o                         
   3  -7   4         76.38         76.05         2.50 o                         
   4  -7   4          0.00          2.69         1.51 o                         
   5  -7   4         14.36         12.50         1.83 o                         
  -8  -6   4          7.78          6.22         2.50 o                         
  -7  -6   4         26.38         26.22         2.98 o                         
  -6  -6   4         14.20         14.64         1.79 o                         
  -5  -6   4        184.14        185.92         4.07 o                         
  -4  -6   4         14.21         15.25         1.04 o                         
  -3  -6   4        591.89        593.92         8.36 o                         
  -2  -6   4         37.13         37.46         1.43 o                         
  -1  -6   4        534.33        535.84         8.19 o                         
   0  -6   4        224.21        234.79         4.21 o                         
   1  -6   4         23.84         26.00         1.36 o                         
   2  -6   4        156.41        164.45         3.35 o                         
   3  -6   4          7.31          8.75         1.14 o                         
   4  -6   4         66.18         65.85         2.72 o                         
   5  -6   4          1.82          2.11         1.68 o                         
   6  -6   4         17.77         14.48         2.61 o                         
  -8  -5   4          0.99          1.83         5.73 o                         
  -7  -5   4         12.70         11.30         1.71 o                         
  -6  -5   4          0.83          3.23         1.90 o                         
  -5  -5   4         75.28         80.19         2.19 o                         
  -4  -5   4         41.08         40.89         1.38 o                         
  -3  -5   4         74.46         83.34         1.89 o                         
  -2  -5   4         49.13         49.20         1.55 o                         
  -1  -5   4         26.65         29.15         1.45 o                         
   0  -5   4         30.26         32.45         1.44 o                         
   1  -5   4          1.39          0.46         0.78 o                         
   2  -5   4          5.45          4.37         1.01 o                         
   3  -5   4          6.47          7.36         1.06 o                         
   4  -5   4         18.35         19.77         1.35 o                         
   5  -5   4         13.70         15.06         1.53 o                         
   6  -5   4          4.74          1.86         2.41 o                         
  -8  -4   4          1.53         -3.59         3.59 o                         
  -7  -4   4         10.72          8.58         1.84 o                         
  -6  -4   4         15.62         17.03         1.37 o                         
  -5  -4   4         13.62         15.62         1.95 o                         
  -4  -4   4          2.52          1.84         0.69 o                         
  -3  -4   4        121.53        119.07         2.56 o                         
  -2  -4   4         32.72         29.34         1.33 o                         
  -1  -4   4        134.59        147.22         3.03 o                         
   0  -4   4         28.75         22.81         1.32 o                         
   1  -4   4        134.56        130.37         2.84 o                         
   2  -4   4         37.18         30.78         1.59 o                         
   3  -4   4         30.84         31.00         1.67 o                         
   4  -4   4         45.73         42.83         2.01 o                         
   5  -4   4         21.76         21.11         1.80 o                         
   6  -4   4          9.62         13.12         2.43 o                         
  -8  -3   4          1.31         -2.58         3.56 o                         
  -6  -3   4         19.77         19.85         1.25 o                         
  -5  -3   4         47.42         48.32         2.32 o                         
  -4  -3   4        188.98        181.03         4.23 o                         
  -3  -3   4         82.59         95.30         2.38 o                         
  -2  -3   4        712.64        701.24        10.84 o                         
  -1  -3   4        190.46        190.37         3.37 o                         
   0  -3   4        256.01        257.44         4.45 o                         
   1  -3   4        175.45        167.06         3.55 o                         
   2  -3   4          9.24         10.46         0.93 o                         
   3  -3   4         42.27         42.16         1.82 o                         
   4  -3   4          8.98          9.81         1.21 o                         
   5  -3   4         24.29         25.33         1.52 o                         
   6  -3   4         24.04         26.86         2.66 o                         
  -8  -2   4          0.25         -0.30         3.37 o                         
  -7  -2   4          2.49         -0.78         2.37 o                         
  -6  -2   4         30.06         28.25         1.53 o                         
  -5  -2   4         76.89         72.19         2.90 o                         
  -4  -2   4          7.12          9.39         0.86 o                         
  -3  -2   4        430.24        439.58         7.53 o                         
  -2  -2   4        149.27        151.24         2.82 o                         
  -1  -2   4        605.77        667.05         9.73 o                         
   0  -2   4        124.61        129.95         3.07 o                         
   1  -2   4         59.16         62.68         2.13 o                         
   2  -2   4         96.52         95.73         2.41 o                         
   3  -2   4         34.83         36.19         1.72 o                         
   4  -2   4         68.19         67.55         2.21 o                         
   5  -2   4         34.38         35.61         1.82 o                         
   6  -2   4         48.46         42.99         2.78 o                         
  -8  -1   4          0.10          1.96         2.09 o                         
  -7  -1   4          0.04          2.29         1.56 o                         
  -6  -1   4         13.40         14.67         1.31 o                         
  -5  -1   4         61.98         63.96         2.35 o                         
  -4  -1   4        114.19        108.07         2.74 o                         
  -3  -1   4        610.92        640.53         9.52 o                         
  -2  -1   4        108.39        100.98         2.47 o                         
  -1  -1   4        460.51        487.44         7.04 o                         
   0  -1   4        201.28        199.29         3.73 o                         
   1  -1   4        136.02        140.07         3.23 o                         
   2  -1   4         91.03         90.49         2.37 o                         
   3  -1   4        112.41        110.97         2.60 o                         
   4  -1   4         13.27         14.42         1.19 o                         
   5  -1   4         50.87         43.53         3.51 o                         
   6  -1   4          5.16          5.92         2.33 o                         
  -8   0   4          7.34          5.86         1.87 o                         
  -7   0   4          8.02          9.88         1.95 o                         
  -6   0   4         17.27         19.64         2.23 o                         
  -5   0   4         82.89         81.45         2.56 o                         
  -4   0   4         39.16         34.54         1.55 o                         
  -3   0   4        654.28        671.80         9.91 o                         
  -2   0   4          6.04          4.82         0.82 o                         
  -1   0   4        911.10        921.65        12.21 o                         
   0   0   4        123.03        122.66         2.98 o                         
   1   0   4          8.17         14.35         1.20 o                         
   2   0   4        140.57        145.94         3.07 o                         
   3   0   4         19.72         24.06         1.30 o                         
   4   0   4        181.06        197.89         4.42 o                         
   5   0   4          1.80          1.38         1.78 o                         
   6   0   4         89.34         78.49         5.64 o                         
  -8   1   4          0.12          4.00         2.61 o                         
  -7   1   4          0.03          0.32         1.98 o                         
  -6   1   4         13.22         11.86         1.39 o                         
  -5   1   4         59.77         63.31         2.34 o                         
  -4   1   4        114.87        106.68         2.78 o                         
  -3   1   4        600.60        636.93        10.44 o                         
  -2   1   4        107.79        101.04         2.30 o                         
  -1   1   4        458.88        480.66         8.26 o                         
   0   1   4        200.50        196.67         3.72 o                         
   1   1   4        139.14        143.71         3.04 o                         
   2   1   4         92.00         92.43         2.32 o                         
   3   1   4        111.94        111.88         2.56 o                         
   4   1   4         13.29         14.07         1.01 o                         
   5   1   4         50.39         41.57         3.95 o                         
   6   1   4          5.35          8.48         2.20 o                         
  -8   2   4          0.22          2.53         2.93 o                         
  -7   2   4          2.73         -2.22         2.22 o                         
  -6   2   4         29.15         28.45         2.03 o                         
  -5   2   4         78.80         73.14         2.64 o                         
  -4   2   4          6.84          7.00         1.02 o                         
  -3   2   4        439.01        451.98         7.21 o                         
  -2   2   4        154.62        156.12         2.94 o                         
  -1   2   4        617.79        668.96         9.40 o                         
   0   2   4        129.77        132.80         2.92 o                         
   1   2   4         60.89         64.97         1.98 o                         
   2   2   4         99.93         96.78         2.38 o                         
   3   2   4         35.74         40.11         1.76 o                         
   4   2   4         70.67         70.45         2.13 o                         
   5   2   4         34.88         35.41         2.46 o                         
   6   2   4         49.46         45.14         2.99 o                         
  -8   3   4          1.16         -0.69         3.32 o                         
  -7   3   4         13.33         16.48         1.72 o                         
  -6   3   4         19.05         20.83         2.09 o                         
  -5   3   4         46.94         45.09         2.28 o                         
  -4   3   4        190.46        186.51         3.84 o                         
  -3   3   4         84.25         97.68         2.60 o                         
  -2   3   4        715.58        709.60         9.59 o                         
  -1   3   4        199.58        200.36         3.42 o                         
   0   3   4        256.37        256.17         4.22 o                         
   1   3   4        178.43        171.69         3.39 o                         
   2   3   4          8.45          9.39         0.95 o                         
   3   3   4         40.86         39.73         1.76 o                         
   4   3   4          9.08          9.35         1.18 o                         
   5   3   4         23.43         24.45         1.75 o                         
   6   3   4         23.74         23.79         3.45 o                         
  -8   4   4          1.37         -0.77         2.74 o                         
  -7   4   4         10.03         12.33         1.92 o                         
  -6   4   4         16.34         20.12         4.15 o                         
  -5   4   4         13.80         16.07         1.80 o                         
  -4   4   4          3.05          3.13         1.01 o                         
  -3   4   4        130.85        127.09         3.05 o                         
  -2   4   4         32.36         29.26         1.46 o                         
  -1   4   4        144.23        153.42         2.88 o                         
   0   4   4         32.46         30.98         1.38 o                         
   1   4   4        136.91        131.14         2.88 o                         
   2   4   4         35.22         29.11         1.46 o                         
   3   4   4         30.62         30.35         1.49 o                         
   4   4   4         43.85         45.14         2.56 o                         
   5   4   4         21.49         22.44         1.86 o                         
   6   4   4          9.08         13.20         3.20 o                         
  -8   5   4          0.93          3.27         2.74 o                         
  -7   5   4         12.59         10.56         2.13 o                         
  -6   5   4          0.96          3.58         1.72 o                         
  -5   5   4         73.60         74.07         2.96 o                         
  -4   5   4         41.40         40.84         1.93 o                         
  -3   5   4         71.44         83.32         2.49 o                         
  -2   5   4         50.32         47.99         1.62 o                         
  -1   5   4         24.55         29.99         1.27 o                         
   0   5   4         31.13         33.20         1.44 o                         
   1   5   4          1.24          1.52         0.81 o                         
   2   5   4          5.77          5.75         0.84 o                         
   3   5   4          6.48          8.73         1.00 o                         
   4   5   4         18.81         20.31         1.74 o                         
   5   5   4         14.11         13.78         1.94 o                         
   6   5   4          4.72          2.47         2.51 o                         
  -8   6   4          7.56          8.81         3.19 o                         
  -7   6   4         25.75         23.93         3.16 o                         
  -6   6   4         14.40         14.88         2.03 o                         
  -5   6   4        178.76        187.56         5.68 o                         
  -4   6   4         14.08         14.83         1.16 o                         
  -3   6   4        577.95        594.77         9.01 o                         
  -2   6   4         39.59         39.23         1.71 o                         
  -1   6   4        525.60        518.17         7.34 o                         
   0   6   4        227.95        233.54         4.19 o                         
   1   6   4         24.45         26.28         1.48 o                         
   2   6   4        160.21        157.64         3.18 o                         
   3   6   4          7.33          5.80         1.05 o                         
   4   6   4         67.65         71.49         2.91 o                         
   5   6   4          1.76          0.98         2.07 o                         
   6   6   4         17.95         17.50         2.74 o                         
  -7   7   4          9.40          9.75         3.06 o                         
  -6   7   4         19.92         20.59         1.77 o                         
  -5   7   4         19.45         22.48         1.62 o                         
  -4   7   4         60.51         59.28         2.12 o                         
  -3   7   4        151.31        150.66         3.74 o                         
  -2   7   4         89.71         86.84         2.10 o                         
  -1   7   4        359.43        357.83         5.45 o                         
   0   7   4        127.10        123.62         2.69 o                         
   1   7   4        189.72        189.96         3.79 o                         
   2   7   4         47.31         47.10         1.83 o                         
   3   7   4         76.33         73.04         2.18 o                         
   4   7   4          0.00          2.86         1.63 o                         
   5   7   4         14.20         16.22         2.18 o                         
  -7   8   4          6.35          4.88         2.46 o                         
  -6   8   4         16.42         15.32         2.52 o                         
  -5   8   4         60.78         58.62         2.32 o                         
  -4   8   4         51.22         50.39         2.21 o                         
  -3   8   4        284.78        286.30         5.53 o                         
  -2   8   4         42.08         40.34         1.61 o                         
  -1   8   4        398.21        389.83         5.91 o                         
   0   8   4          6.25          8.28         1.15 o                         
   1   8   4         39.46         41.91         1.73 o                         
   2   8   4          0.19          0.69         1.07 o                         
   3   8   4          4.78          5.54         1.21 o                         
   4   8   4          2.16          1.70         1.96 o                         
   5   8   4          3.18          3.00         2.45 o                         
  -7   9   4          3.40          3.57         2.88 o                         
  -6   9   4          3.48          2.24         2.59 o                         
  -5   9   4         23.70         25.26         1.59 o                         
  -4   9   4         29.15         36.57         1.93 o                         
  -3   9   4        134.91        131.45         3.46 o                         
  -2   9   4        116.71        117.50         2.65 o                         
  -1   9   4        144.04        141.75         2.90 o                         
   0   9   4         89.11         85.33         2.30 o                         
   1   9   4         58.94         55.01         2.03 o                         
   2   9   4         10.66         10.65         1.22 o                         
   3   9   4          8.95          8.53         1.31 o                         
   4   9   4          1.23          1.62         2.29 o                         
   5   9   4         13.19         14.87         2.63 o                         
  -6  10   4          8.79          9.32         2.50 o                         
  -5  10   4          1.93          4.25         1.60 o                         
  -4  10   4         10.68          9.69         1.43 o                         
  -3  10   4          1.61         -0.07         1.29 o                         
  -2  10   4         39.72         41.31         1.82 o                         
  -1  10   4         21.18         21.93         1.24 o                         
   0  10   4         26.26         26.55         1.55 o                         
   1  10   4         19.90         18.93         1.60 o                         
   2  10   4         18.15         16.99         1.46 o                         
   3  10   4          2.55          2.94         1.45 o                         
   4  10   4          8.56          7.88         2.30 o                         
  -6  11   4          0.53          0.68         2.72 o                         
  -5  11   4         55.04         55.08         2.86 o                         
  -4  11   4          7.23          7.07         1.69 o                         
  -3  11   4         67.21         67.47         2.90 o                         
  -2  11   4         67.47         63.96         2.31 o                         
  -1  11   4          5.85          4.03         1.11 o                         
   0  11   4         25.81         27.02         1.72 o                         
   1  11   4          9.69         11.08         1.35 o                         
   2  11   4         10.67         10.32         1.61 o                         
   3  11   4          8.41          6.75         1.62 o                         
   4  11   4         13.39         16.16         2.63 o                         
  -5  12   4         86.41         87.21         4.61 o                         
  -4  12   4          0.39          4.40         1.99 o                         
  -3  12   4        112.21        119.63         3.62 o                         
  -2  12   4         10.78         10.11         1.45 o                         
  -1  12   4         58.91         61.84         2.24 o                         
   0  12   4         27.92         29.69         1.65 o                         
   1  12   4         15.85         16.67         1.55 o                         
   2  12   4         20.27         19.13         1.99 o                         
   3  12   4          0.65          0.95         1.77 o                         
  -4  13   4         15.36         11.87         2.35 o                         
  -3  13   4         10.93         13.04         2.14 o                         
  -2  13   4         23.18         26.60         1.91 o                         
  -1  13   4         13.83         15.00         1.62 o                         
   0  13   4         36.02         37.65         3.09 o                         
   1  13   4         15.14         16.89         1.83 o                         
   2  13   4         33.39         33.42         2.23 o                         
  -2  14   4          3.68          2.48         1.98 o                         
  -1  14   4         23.20         26.50         2.44 o                         
   0  14   4          1.47          7.70         2.15 o                         
  -3 -13   5         13.43         18.37         2.87 o                         
  -2 -13   5          5.77          7.46         2.31 o                         
  -1 -13   5         16.43         15.28         2.54 o                         
   0 -13   5          1.25          3.13         2.55 o                         
  -4 -12   5          2.74          3.92         2.04 o                         
  -3 -12   5         18.64         21.87         2.38 o                         
  -2 -12   5         30.81         33.62         2.43 o                         
  -1 -12   5         17.24         11.84         2.02 o                         
   0 -12   5         62.49         61.96         2.99 o                         
   1 -12   5         13.56         15.30         2.85 o                         
   2 -12   5         16.69         12.40         2.82 o                         
  -5 -11   5         23.42         21.60         2.27 o                         
  -4 -11   5         80.55         74.51         3.75 o                         
  -3 -11   5         35.98         36.43         2.74 o                         
  -2 -11   5         74.05         69.37         2.82 o                         
  -1 -11   5         56.96         59.08         2.93 o                         
   0 -11   5         33.27         36.36         2.78 o                         
   1 -11   5         70.27         69.88         3.68 o                         
   2 -11   5         27.36         30.26         2.57 o                         
   3 -11   5         22.75         23.87         4.07 o                         
  -6 -10   5          0.28          1.91         1.83 o                         
  -5 -10   5         17.69         19.65         2.11 o                         
  -4 -10   5         16.28         18.68         1.48 o                         
  -3 -10   5         38.54         41.37         2.42 o                         
  -2 -10   5         96.83         95.57         2.92 o                         
  -1 -10   5          9.83         10.23         1.51 o                         
   0 -10   5         89.64         85.92         2.96 o                         
   1 -10   5          3.89          3.43         1.73 o                         
   2 -10   5         16.06         21.88         1.98 o                         
   3 -10   5          6.62          4.88         2.25 o                         
  -6  -9   5          7.08          8.49         2.01 o                         
  -5  -9   5          6.71          5.89         1.73 o                         
  -4  -9   5         18.77         23.15         1.73 o                         
  -3  -9   5         30.66         31.04         1.89 o                         
  -2  -9   5          5.94          4.82         1.28 o                         
  -1  -9   5         84.03         83.60         2.69 o                         
   0  -9   5          9.51          8.01         1.71 o                         
   1  -9   5         33.36         31.77         1.74 o                         
   2  -9   5          4.35          4.48         1.66 o                         
   3  -9   5         15.13         14.55         2.02 o                         
   4  -9   5          0.68          4.04         2.46 o                         
  -7  -8   5         21.58         16.98         3.45 o                         
  -6  -8   5          2.03          1.58         1.75 o                         
  -5  -8   5         96.05         90.34         2.90 o                         
  -4  -8   5         86.75         85.28         3.54 o                         
  -3  -8   5         98.49         95.10         2.42 o                         
  -2  -8   5        216.63        221.89         4.34 o                         
  -1  -8   5         31.60         30.05         1.70 o                         
   0  -8   5        229.87        229.27         4.60 o                         
   1  -8   5         23.79         22.14         1.50 o                         
   2  -8   5        119.70        112.03         4.29 o                         
   3  -8   5         26.80         28.53         1.92 o                         
   4  -8   5          7.66          5.49         2.17 o                         
  -7  -7   5         62.90         53.15         5.07 o                         
  -6  -7   5         32.55         34.64         2.47 o                         
  -5  -7   5        154.17        156.27         3.14 o                         
  -4  -7   5         67.25         73.90         2.15 o                         
  -3  -7   5        137.25        136.35         2.82 o                         
  -2  -7   5         47.52         49.82         1.93 o                         
  -1  -7   5        112.53        112.92         2.80 o                         
   0  -7   5         39.46         41.49         1.90 o                         
   1  -7   5        103.04         98.59         2.65 o                         
   2  -7   5         68.74         61.76         2.35 o                         
   3  -7   5         30.58         30.62         2.59 o                         
   4  -7   5         32.09         27.84         2.13 o                         
   5  -7   5          3.23         -0.01         4.96 o                         
  -7  -6   5          2.94          7.20         2.14 o                         
  -6  -6   5          7.98          6.28         2.22 o                         
  -5  -6   5         64.73         65.46         1.86 o                         
  -4  -6   5         12.62         14.26         1.14 o                         
  -3  -6   5        155.68        156.80         3.04 o                         
  -2  -6   5         56.65         54.45         1.92 o                         
  -1  -6   5         51.69         51.46         2.50 o                         
   0  -6   5         26.90         32.67         1.59 o                         
   1  -6   5         41.36         39.99         1.92 o                         
   2  -6   5         23.87         20.99         1.37 o                         
   3  -6   5          3.78          3.43         1.49 o                         
   4  -6   5          3.98          4.46         1.72 o                         
   5  -6   5          0.12          1.28         2.16 o                         
  -8  -5   5         10.46          8.35         3.85 o                         
  -7  -5   5         42.89         39.72         2.75 o                         
  -6  -5   5         74.85         78.87         3.05 o                         
  -5  -5   5        217.47        214.45         4.69 o                         
  -4  -5   5        180.31        181.57         3.41 o                         
  -3  -5   5        331.49        334.05         6.21 o                         
  -2  -5   5        146.28        144.47         3.09 o                         
  -1  -5   5        230.05        227.62         4.12 o                         
   0  -5   5         47.37         41.90         1.81 o                         
   1  -5   5        173.29        173.80         3.51 o                         
   2  -5   5         15.85         11.60         1.13 o                         
   3  -5   5         79.18         79.06         3.27 o                         
   4  -5   5         18.17         16.34         1.66 o                         
   5  -5   5         15.33         12.87         2.02 o                         
  -8  -4   5          0.84         -2.66         2.66 o                         
  -7  -4   5         35.38         31.51         2.69 o                         
  -6  -4   5          4.72          3.04         1.98 o                         
  -5  -4   5         72.22         77.10         2.27 o                         
  -4  -4   5         59.52         58.55         1.68 o                         
  -3  -4   5         68.14         64.46         2.07 o                         
  -2  -4   5        175.54        171.35         3.43 o                         
  -1  -4   5          6.65          6.05         0.79 o                         
   0  -4   5        202.16        204.36         3.85 o                         
   1  -4   5          6.80          7.54         0.95 o                         
   2  -4   5         98.67         98.74         2.69 o                         
   3  -4   5          3.40          2.31         1.28 o                         
   4  -4   5         39.39         39.86         2.30 o                         
   5  -4   5          3.01          3.40         1.81 o                         
  -8  -3   5          4.23          0.27         2.10 o                         
  -7  -3   5          3.08          2.58         1.43 o                         
  -6  -3   5          2.66          4.63         1.13 o                         
  -5  -3   5         25.16         23.69         1.88 o                         
  -4  -3   5         35.07         30.46         1.44 o                         
  -3  -3   5         91.91         91.75         2.58 o                         
  -2  -3   5         21.12         20.26         1.13 o                         
  -1  -3   5        282.28        282.63         4.73 o                         
   0  -3   5          6.63          5.37         0.88 o                         
   1  -3   5        121.17        122.65         3.29 o                         
   2  -3   5          0.19          0.38         1.03 o                         
   3  -3   5         54.09         53.57         2.24 o                         
   4  -3   5          7.71          6.42         1.49 o                         
   5  -3   5          8.14          8.69         1.83 o                         
  -8  -2   5          1.29          0.78         2.40 o                         
  -7  -2   5         78.08         77.71         5.56 o                         
  -6  -2   5          3.14          2.97         1.41 o                         
  -5  -2   5        263.62        271.75         5.08 o                         
  -4  -2   5         38.90         36.20         1.92 o                         
  -3  -2   5        247.88        242.57         4.23 o                         
  -2  -2   5        222.91        216.98         3.74 o                         
  -1  -2   5         25.31         25.24         1.35 o                         
   0  -2   5        503.82        503.74         7.55 o                         
   1  -2   5         53.06         53.65         1.89 o                         
   2  -2   5        282.54        287.68         5.05 o                         
   3  -2   5         44.09         46.11         2.09 o                         
   4  -2   5         27.19         25.60         1.54 o                         
   5  -2   5         18.34         18.09         2.04 o                         
  -8  -1   5         11.08          7.61         2.52 o                         
  -7  -1   5          1.94          5.00         2.29 o                         
  -6  -1   5         59.14         62.76         2.38 o                         
  -5  -1   5          8.29          9.28         1.00 o                         
  -4  -1   5        157.69        152.17         3.43 o                         
  -3  -1   5         97.62         91.91         2.31 o                         
  -2  -1   5        165.06        159.50         3.57 o                         
  -1  -1   5        368.32        360.54         5.72 o                         
   0  -1   5        114.89        109.61         2.61 o                         
   1  -1   5        568.89        563.95         9.56 o                         
   2  -1   5        345.93        350.06         5.80 o                         
   3  -1   5        242.76        249.55         4.56 o                         
   4  -1   5        262.60        266.55         9.55 o                         
   5  -1   5         26.91         24.77         1.91 o                         
   6  -1   5         30.95         22.11         4.37 o                         
  -8   0   5          3.33          1.34         3.84 o                         
  -7   0   5         44.30         44.68         3.74 o                         
  -6   0   5         20.90         23.77         1.94 o                         
  -5   0   5        218.76        211.67         4.54 o                         
  -4   0   5         14.32         14.50         1.22 o                         
  -3   0   5         77.60         88.58         2.32 o                         
  -2   0   5         13.32         13.97         1.00 o                         
  -1   0   5          0.18          0.65         0.77 o                         
   0   0   5         10.49         11.11         1.00 o                         
   1   0   5          5.03          6.21         0.92 o                         
   2   0   5        107.33        106.40         2.65 o                         
   3   0   5          1.81         -0.15         1.12 o                         
   4   0   5          8.68          8.15         1.81 o                         
   5   0   5          2.66          1.48         2.09 o                         
   6   0   5          0.62          2.64         3.48 o                         
  -8   1   5         11.06         16.65         5.30 o                         
  -7   1   5          1.95          3.00         2.49 o                         
  -6   1   5         58.13         55.11         2.66 o                         
  -5   1   5          8.32         10.63         1.26 o                         
  -4   1   5        154.11        151.34         3.58 o                         
  -3   1   5         93.60         91.72         2.13 o                         
  -2   1   5        163.73        159.43         3.23 o                         
  -1   1   5        366.71        360.11         5.73 o                         
   0   1   5        114.30        113.31         2.84 o                         
   1   1   5        563.88        550.18         8.31 o                         
   2   1   5        341.50        342.31         5.75 o                         
   3   1   5        239.46        246.19         4.54 o                         
   4   1   5        258.35        266.22         6.06 o                         
   5   1   5         26.38         23.57         2.34 o                         
   6   1   5         30.11         31.26         3.58 o                         
  -8   2   5          1.30         -2.17         3.96 o                         
  -7   2   5         79.77         69.73         3.25 o                         
  -6   2   5          3.18          2.68         1.53 o                         
  -5   2   5        268.23        272.61         5.55 o                         
  -4   2   5         39.56         37.91         1.72 o                         
  -3   2   5        251.38        246.76         4.18 o                         
  -2   2   5        219.14        216.89         3.83 o                         
  -1   2   5         27.41         26.51         1.34 o                         
   0   2   5        501.18        493.54         7.50 o                         
   1   2   5         51.63         53.23         1.89 o                         
   2   2   5        288.28        287.39         5.02 o                         
   3   2   5         43.47         42.74         1.98 o                         
   4   2   5         28.98         28.26         2.12 o                         
   5   2   5         18.60         18.34         2.43 o                         
  -8   3   5          4.31          6.31         3.83 o                         
  -7   3   5          3.09          1.91         2.02 o                         
  -6   3   5          2.75          2.36         1.67 o                         
  -5   3   5         25.70         25.60         1.67 o                         
  -4   3   5         35.69         36.65         1.76 o                         
  -3   3   5         91.90         90.51         2.79 o                         
  -2   3   5         23.17         22.30         1.26 o                         
  -1   3   5        281.90        280.44         4.79 o                         
   0   3   5          6.08          5.46         0.88 o                         
   1   3   5        121.62        121.67         2.83 o                         
   2   3   5          0.10         -0.41         0.97 o                         
   3   3   5         54.17         52.04         2.05 o                         
   4   3   5          7.69          4.82         1.31 o                         
   5   3   5          8.09          4.98         2.14 o                         
  -8   4   5          0.77          3.65         2.87 o                         
  -7   4   5         34.69         41.11         3.09 o                         
  -6   4   5          5.03          1.91         1.82 o                         
  -5   4   5         70.33         74.37         2.39 o                         
  -4   4   5         59.66         60.61         2.16 o                         
  -3   4   5         67.23         61.69         1.76 o                         
  -2   4   5        176.12        171.83         3.32 o                         
  -1   4   5          6.16          7.93         0.87 o                         
   0   4   5        204.54        204.77         3.73 o                         
   1   4   5          7.29          8.79         0.98 o                         
   2   4   5         97.63         95.82         2.65 o                         
   3   4   5          3.27          3.44         1.21 o                         
   4   4   5         38.39         39.57         2.24 o                         
   5   4   5          3.04          4.51         2.30 o                         
  -8   5   5         10.77         14.52         3.16 o                         
  -7   5   5         42.31         38.98         3.19 o                         
  -6   5   5         75.84         73.21         3.60 o                         
  -5   5   5        218.41        225.19         5.07 o                         
  -4   5   5        181.19        187.37         3.98 o                         
  -3   5   5        334.76        333.01         5.47 o                         
  -2   5   5        145.59        140.67         2.99 o                         
  -1   5   5        226.35        221.29         4.06 o                         
   0   5   5         48.76         42.09         1.72 o                         
   1   5   5        172.73        168.64         3.77 o                         
   2   5   5         16.84         13.82         1.20 o                         
   3   5   5         81.14         77.20         2.40 o                         
   4   5   5         19.35         16.16         1.41 o                         
   5   5   5         15.81         16.95         2.70 o                         
  -7   6   5          2.82          3.18         2.76 o                         
  -6   6   5          8.49         12.90         2.23 o                         
  -5   6   5         64.78         69.88         2.63 o                         
  -4   6   5         13.14         15.25         1.38 o                         
  -3   6   5        158.05        153.54         3.12 o                         
  -2   6   5         57.11         57.08         1.87 o                         
  -1   6   5         52.86         54.54         1.74 o                         
   0   6   5         27.32         31.27         1.54 o                         
   1   6   5         40.15         38.89         1.74 o                         
   2   6   5         22.73         22.15         1.26 o                         
   3   6   5          3.55          4.85         1.27 o                         
   4   6   5          3.70          0.56         1.50 o                         
   5   6   5          0.13          1.73         2.85 o                         
  -7   7   5         62.17         55.68         4.38 o                         
  -6   7   5         31.30         36.58         3.19 o                         
  -5   7   5        151.61        159.23         3.78 o                         
  -4   7   5         65.23         65.08         2.80 o                         
  -3   7   5        131.98        132.50         2.91 o                         
  -2   7   5         47.73         53.43         2.08 o                         
  -1   7   5        109.92        108.34         2.72 o                         
   0   7   5         40.54         39.38         1.81 o                         
   1   7   5        102.90        100.75         2.55 o                         
   2   7   5         68.61         61.96         2.21 o                         
   3   7   5         30.43         28.15         1.90 o                         
   4   7   5         31.49         28.99         2.83 o                         
   5   7   5          3.13          0.26         3.90 o                         
  -7   8   5         21.62         16.71         3.81 o                         
  -6   8   5          1.94          3.17         2.43 o                         
  -5   8   5         99.33         93.76         3.30 o                         
  -4   8   5         86.40         85.99         2.97 o                         
  -3   8   5        104.68         95.64         2.85 o                         
  -2   8   5        217.25        221.70         4.83 o                         
  -1   8   5         32.93         30.95         1.62 o                         
   0   8   5        232.04        221.14         4.07 o                         
   1   8   5         22.87         18.74         1.39 o                         
   2   8   5        121.88        118.92         3.34 o                         
   3   8   5         27.14         24.64         1.64 o                         
   4   8   5          7.85          7.00         2.26 o                         
  -6   9   5          7.29          5.80         2.81 o                         
  -5   9   5          7.11          6.40         1.51 o                         
  -4   9   5         19.76         20.79         1.49 o                         
  -3   9   5         31.68         33.65         2.03 o                         
  -2   9   5          6.98          7.03         1.35 o                         
  -1   9   5         86.09         85.43         2.64 o                         
   0   9   5          8.40          6.42         1.29 o                         
   1   9   5         34.22         33.47         1.72 o                         
   2   9   5          4.14          3.43         1.50 o                         
   3   9   5         15.00         16.29         1.69 o                         
   4   9   5          0.60          3.11         2.59 o                         
  -6  10   5          0.26          5.11         2.48 o                         
  -5  10   5         16.92         24.61         2.58 o                         
  -4  10   5         16.25         18.55         1.65 o                         
  -3  10   5         37.11         41.49         3.26 o                         
  -2  10   5         96.66         93.93         2.72 o                         
  -1  10   5          9.14          9.35         1.46 o                         
   0  10   5         89.67         87.79         2.57 o                         
   1  10   5          4.11          3.42         1.49 o                         
   2  10   5         16.14         19.96         1.68 o                         
   3  10   5          6.48          4.74         2.05 o                         
  -5  11   5         24.04         26.89         3.32 o                         
  -4  11   5         81.04         78.28         3.86 o                         
  -3  11   5         37.40         39.17         3.36 o                         
  -2  11   5         73.51         73.73         3.00 o                         
  -1  11   5         56.86         51.88         2.37 o                         
   0  11   5         32.85         31.86         1.81 o                         
   1  11   5         69.40         69.78         3.12 o                         
   2  11   5         27.18         31.02         2.53 o                         
   3  11   5         22.37         13.94         3.08 o                         
  -4  12   5          2.67          2.38         2.23 o                         
  -3  12   5         19.62         17.06         2.15 o                         
  -2  12   5         31.67         35.96         1.95 o                         
  -1  12   5         17.91         19.32         1.92 o                         
   0  12   5         64.46         64.33         2.96 o                         
   1  12   5         13.69         15.48         2.01 o                         
   2  12   5         17.49         14.44         2.26 o                         
  -3  13   5         13.22         24.75         3.21 o                         
  -2  13   5          5.62          7.81         2.13 o                         
  -1  13   5         16.31         19.71         2.89 o                         
   0  13   5          1.14          4.14         2.06 o                         
  -3 -12   6          1.30          3.78         2.42 o                         
  -2 -12   6         18.83         19.63         2.45 o                         
  -1 -12   6         14.75         15.08         2.47 o                         
   0 -12   6         35.96         33.67         2.83 o                         
  -4 -11   6         11.45         10.62         2.05 o                         
  -3 -11   6          8.60         10.01         2.13 o                         
  -2 -11   6          5.78          7.43         2.07 o                         
  -1 -11   6         18.47         14.24         2.12 o                         
   0 -11   6          1.58          4.32         2.27 o                         
   1 -11   6          6.34          5.53         2.64 o                         
  -5 -10   6          2.15          5.04         2.24 o                         
  -4 -10   6         52.22         54.00         2.91 o                         
  -3 -10   6         11.05          7.48         1.75 o                         
  -2 -10   6         67.40         66.30         3.05 o                         
  -1 -10   6         21.94         25.01         1.89 o                         
   0 -10   6         40.89         37.96         2.82 o                         
   1 -10   6         13.53         18.34         2.17 o                         
   2 -10   6         15.89         15.73         2.52 o                         
  -6  -9   6          0.43         -0.07         2.48 o                         
  -5  -9   6         17.56         15.02         1.96 o                         
  -4  -9   6          1.76         -0.13         1.48 o                         
  -3  -9   6         32.90         29.67         1.84 o                         
  -2  -9   6          6.11          6.81         1.56 o                         
  -1  -9   6         26.63         28.33         1.72 o                         
   0  -9   6         24.57         23.12         1.86 o                         
   1  -9   6          3.29          5.95         1.88 o                         
   2  -9   6         17.58         18.47         2.68 o                         
   3  -9   6          0.41          0.49         2.61 o                         
  -6  -8   6          5.01          5.37         2.12 o                         
  -5  -8   6          9.21          8.93         1.58 o                         
  -4  -8   6         28.25         28.96         2.15 o                         
  -3  -8   6         46.27         47.82         3.32 o                         
  -2  -8   6         70.24         66.12         2.49 o                         
  -1  -8   6         25.07         25.59         2.47 o                         
   0  -8   6         36.89         31.72         1.67 o                         
   1  -8   6         10.20         11.20         1.72 o                         
   2  -8   6         11.49         10.17         1.98 o                         
   3  -8   6          2.56          3.50         2.31 o                         
  -7  -7   6          6.37          8.66         2.76 o                         
  -6  -7   6          9.80          9.36         1.86 o                         
  -5  -7   6          0.12          1.52         1.36 o                         
  -4  -7   6         21.16         23.28         2.41 o                         
  -3  -7   6         20.14         20.70         1.63 o                         
  -2  -7   6         45.58         44.88         2.22 o                         
  -1  -7   6         84.54         80.53         2.68 o                         
   0  -7   6         50.82         45.05         2.24 o                         
   1  -7   6        107.02        102.13         2.98 o                         
   2  -7   6          3.01          4.30         1.69 o                         
   3  -7   6         21.14         24.18         2.03 o                         
   4  -7   6         18.20         23.78         4.09 o                         
  -7  -6   6         32.61         27.71         5.34 o                         
  -6  -6   6         15.32         11.42         1.97 o                         
  -5  -6   6         20.70         20.76         1.26 o                         
  -4  -6   6         34.28         31.77         1.87 o                         
  -3  -6   6         10.82         10.28         1.10 o                         
  -2  -6   6         84.70         85.79         2.47 o                         
  -1  -6   6         43.81         39.54         2.00 o                         
   0  -6   6         47.13         48.94         2.17 o                         
   1  -6   6         60.96         58.03         2.87 o                         
   2  -6   6         27.26         21.78         1.69 o                         
   3  -6   6         26.41         23.35         1.97 o                         
   4  -6   6         10.27          8.75         2.36 o                         
  -7  -5   6         37.80         35.80         3.02 o                         
  -6  -5   6         11.34         13.82         1.51 o                         
  -5  -5   6         36.51         32.87         2.56 o                         
  -4  -5   6         29.29         29.65         1.68 o                         
  -3  -5   6          0.30         -0.77         1.14 o                         
  -2  -5   6         46.80         45.10         2.74 o                         
  -1  -5   6         22.49         24.53         1.41 o                         
   0  -5   6         36.78         35.04         1.81 o                         
   1  -5   6         11.83          9.88         1.34 o                         
   2  -5   6         26.74         23.55         1.54 o                         
   3  -5   6         10.37          7.53         1.80 o                         
   4  -5   6          1.04          0.02         2.13 o                         
  -7  -4   6         35.33         39.64         2.87 o                         
  -6  -4   6          9.14          9.03         1.58 o                         
  -5  -4   6         15.26         15.57         1.63 o                         
  -4  -4   6         81.98         78.84         2.51 o                         
  -3  -4   6          5.65          6.58         1.20 o                         
  -2  -4   6        117.81        115.22         2.77 o                         
  -1  -4   6         21.10         20.98         1.45 o                         
   0  -4   6        102.84         96.34         2.55 o                         
   1  -4   6         30.20         32.13         1.66 o                         
   2  -4   6         32.85         33.06         1.79 o                         
   3  -4   6         14.22         12.95         1.68 o                         
   4  -4   6          0.85          2.60         2.11 o                         
  -8  -3   6          3.23          4.15         3.21 o                         
  -7  -3   6         11.60         11.91         2.75 o                         
  -6  -3   6         12.97         17.26         1.74 o                         
  -5  -3   6         51.08         50.65         3.71 o                         
  -4  -3   6         22.20         24.46         1.38 o                         
  -3  -3   6        253.64        252.45         4.55 o                         
  -2  -3   6         38.76         37.86         1.54 o                         
  -1  -3   6        357.70        355.78         5.77 o                         
   0  -3   6         79.10         82.38         2.36 o                         
   1  -3   6         54.11         49.07         2.08 o                         
   2  -3   6         26.29         30.01         2.36 o                         
   3  -3   6          4.74          4.51         1.56 o                         
   4  -3   6         11.36          8.90         2.00 o                         
  -8  -2   6          1.80          5.58         3.10 o                         
  -7  -2   6         12.32         15.51         1.91 o                         
  -6  -2   6          7.20          9.71         1.33 o                         
  -5  -2   6         18.89         19.88         1.65 o                         
  -4  -2   6         85.53         85.18         2.15 o                         
  -3  -2   6         76.34         76.11         2.18 o                         
  -2  -2   6        245.78        253.30         4.71 o                         
  -1  -2   6        102.15        105.76         2.60 o                         
   0  -2   6        323.97        314.90         5.49 o                         
   1  -2   6         27.66         27.20         1.52 o                         
   2  -2   6        102.92        109.62         2.84 o                         
   3  -2   6          1.07          0.32         1.61 o                         
   4  -2   6          0.33         -0.94         1.93 o                         
   5  -2   6          2.80         -1.16         2.32 o                         
  -8  -1   6          1.15          1.78         3.18 o                         
  -7  -1   6         18.07         20.59         2.49 o                         
  -6  -1   6          8.83          8.62         1.40 o                         
  -5  -1   6         37.70         38.20         2.04 o                         
  -4  -1   6         49.68         49.51         1.82 o                         
  -3  -1   6         84.91         81.25         2.24 o                         
  -2  -1   6        280.50        285.15         5.10 o                         
  -1  -1   6         91.79         90.37         2.37 o                         
   0  -1   6        388.38        393.35         6.43 o                         
   1  -1   6        120.50        120.71         3.04 o                         
   2  -1   6         41.70         41.86         2.02 o                         
   3  -1   6         32.62         32.86         1.74 o                         
   4  -1   6          6.36          5.86         1.84 o                         
   5  -1   6          3.32          2.90         2.22 o                         
  -8   0   6          0.19          1.51         3.84 o                         
  -7   0   6         34.81         31.88         2.49 o                         
  -6   0   6         26.30         25.44         1.59 o                         
  -5   0   6         12.54         14.23         1.56 o                         
  -4   0   6        122.85        126.03         3.56 o                         
  -3   0   6         19.54         25.08         1.44 o                         
  -2   0   6         81.04         76.62         2.02 o                         
  -1   0   6        262.54        258.94         4.62 o                         
   0   0   6        121.91        117.90         2.86 o                         
   1   0   6        220.26        219.05         4.83 o                         
   2   0   6        362.61        370.59         6.59 o                         
   3   0   6         30.05         34.43         1.75 o                         
   4   0   6         52.48         50.65         2.53 o                         
   5   0   6          2.14          4.59         2.51 o                         
  -8   1   6          1.12          5.65         4.13 o                         
  -7   1   6         18.84         18.76         2.22 o                         
  -6   1   6          8.97          9.85         1.49 o                         
  -5   1   6         39.02         39.21         2.14 o                         
  -4   1   6         49.32         51.39         2.42 o                         
  -3   1   6         85.25         83.07         2.08 o                         
  -2   1   6        283.57        284.39         4.69 o                         
  -1   1   6         89.78         86.83         2.35 o                         
   0   1   6        396.20        396.68         6.45 o                         
   1   1   6        119.03        115.29         2.88 o                         
   2   1   6         43.71         38.41         2.00 o                         
   3   1   6         32.17         33.71         1.93 o                         
   4   1   6          5.94          5.56         1.78 o                         
   5   1   6          3.26          4.43         3.14 o                         
  -8   2   6          1.76          3.87         4.17 o                         
  -7   2   6         12.53         11.22         2.35 o                         
  -6   2   6          7.29         10.28         2.36 o                         
  -5   2   6         19.13         19.61         1.49 o                         
  -4   2   6         87.54         88.93         2.87 o                         
  -3   2   6         78.20         80.00         2.06 o                         
  -2   2   6        248.67        257.39         4.24 o                         
  -1   2   6        101.50        107.41         2.50 o                         
   0   2   6        322.40        322.65         5.83 o                         
   1   2   6         26.43         23.29         1.36 o                         
   2   2   6        100.53        101.25         2.79 o                         
   3   2   6          1.25          2.12         1.46 o                         
   4   2   6          0.26         -0.65         1.77 o                         
   5   2   6          2.96          2.83         2.89 o                         
  -8   3   6          3.20          4.69         3.94 o                         
  -7   3   6         11.69         14.31         3.79 o                         
  -6   3   6         13.29         14.86         2.19 o                         
  -5   3   6         51.61         51.85         2.76 o                         
  -4   3   6         23.19         24.27         1.53 o                         
  -3   3   6        255.12        252.63         5.20 o                         
  -2   3   6         38.58         37.96         1.54 o                         
  -1   3   6        358.37        355.53         5.84 o                         
   0   3   6         76.79         80.98         2.33 o                         
   1   3   6         53.96         49.93         2.63 o                         
   2   3   6         26.18         26.12         1.50 o                         
   3   3   6          4.54          2.79         1.47 o                         
   4   3   6         11.52         10.60         1.77 o                         
  -7   4   6         35.11         32.46         3.65 o                         
  -6   4   6          8.92          9.92         2.34 o                         
  -5   4   6         15.52         17.03         1.40 o                         
  -4   4   6         81.52         84.06         2.90 o                         
  -3   4   6          4.69          5.28         0.92 o                         
  -2   4   6        118.61        113.52         2.55 o                         
  -1   4   6         21.61         23.10         1.87 o                         
   0   4   6        103.67         95.45         2.43 o                         
   1   4   6         31.84         33.59         1.87 o                         
   2   4   6         33.45         30.86         1.74 o                         
   3   4   6         14.50         12.14         1.67 o                         
   4   4   6          0.75          1.26         1.78 o                         
  -7   5   6         37.02         33.72         3.00 o                         
  -6   5   6         11.32         13.48         2.25 o                         
  -5   5   6         35.48         38.45         2.27 o                         
  -4   5   6         29.65         32.09         1.99 o                         
  -3   5   6          0.24          0.65         0.93 o                         
  -2   5   6         47.89         44.19         1.88 o                         
  -1   5   6         23.36         25.41         1.44 o                         
   0   5   6         36.59         31.39         1.61 o                         
   1   5   6         12.10         13.19         1.20 o                         
   2   5   6         26.39         26.70         1.48 o                         
   3   5   6         10.82          9.44         1.67 o                         
   4   5   6          0.97          2.68         1.98 o                         
  -7   6   6         34.21         30.65         3.87 o                         
  -6   6   6         15.29         16.98         3.29 o                         
  -5   6   6         22.21         22.57         1.65 o                         
  -4   6   6         34.95         34.25         1.89 o                         
  -3   6   6         10.42         10.09         1.21 o                         
  -2   6   6         83.55         82.80         2.50 o                         
  -1   6   6         44.67         40.18         1.81 o                         
   0   6   6         44.09         48.77         2.01 o                         
   1   6   6         61.57         61.62         2.27 o                         
   2   6   6         25.74         20.51         1.90 o                         
   3   6   6         26.26         28.23         2.06 o                         
   4   6   6         10.11          9.54         1.85 o                         
  -7   7   6          6.71          8.62         3.33 o                         
  -6   7   6          9.33          7.19         2.34 o                         
  -5   7   6          0.30          0.82         1.86 o                         
  -4   7   6         20.86         23.11         1.76 o                         
  -3   7   6         18.54         17.59         1.27 o                         
  -2   7   6         47.23         46.95         2.53 o                         
  -1   7   6         82.92         79.40         2.24 o                         
   0   7   6         53.78         46.67         2.15 o                         
   1   7   6        106.82        101.14         4.27 o                         
   2   7   6          3.02          5.54         1.57 o                         
   3   7   6         21.16         19.88         1.84 o                         
   4   7   6         17.81         22.40         3.71 o                         
  -6   8   6          5.35          4.79         2.62 o                         
  -5   8   6          9.64         11.89         1.91 o                         
  -4   8   6         29.08         30.24         3.72 o                         
  -3   8   6         47.50         46.17         1.96 o                         
  -2   8   6         70.50         64.34         2.78 o                         
  -1   8   6         25.53         24.28         1.37 o                         
   0   8   6         36.40         29.04         1.95 o                         
   1   8   6          9.85         12.71         1.58 o                         
   2   8   6         10.88          6.99         1.68 o                         
   3   8   6          2.53          4.42         1.96 o                         
  -6   9   6          0.54          1.90         3.05 o                         
  -5   9   6         18.14         22.54         2.17 o                         
  -4   9   6          1.55          1.13         2.08 o                         
  -3   9   6         33.64         29.17         2.06 o                         
  -2   9   6          6.13          1.53         1.57 o                         
  -1   9   6         26.21         29.16         1.74 o                         
   0   9   6         24.09         18.97         1.79 o                         
   1   9   6          2.98          2.15         1.66 o                         
   2   9   6         17.53         17.41         1.99 o                         
   3   9   6          0.40          1.60         2.17 o                         
  -5  10   6          1.89          3.87         2.46 o                         
  -4  10   6         52.41         53.55         3.29 o                         
  -3  10   6         10.18          9.26         1.49 o                         
  -2  10   6         67.62         60.70         4.85 o                         
  -1  10   6         21.59         25.86         1.84 o                         
   0  10   6         40.09         39.63         2.14 o                         
   1  10   6         13.83         17.85         1.93 o                         
   2  10   6         15.53         14.36         2.29 o                         
  -4  11   6         11.54         13.10         2.90 o                         
  -3  11   6          8.42          7.51         1.64 o                         
  -2  11   6          6.06          2.65         2.40 o                         
  -1  11   6         18.35         15.17         2.10 o                         
   0  11   6          1.34          1.24         2.04 o                         
   1  11   6          6.21          7.82         2.21 o                         
  -3  12   6          1.40          1.43         2.81 o                         
  -2  12   6         18.77         17.93         2.92 o                         
  -1  12   6         14.42         15.66         2.32 o                         
   0  12   6         36.71         41.23         2.62 o                         
  -4 -10   7         39.50         40.49         3.57 o                         
  -3 -10   7         10.25         11.48         2.48 o                         
  -2 -10   7         55.46         56.81         3.53 o                         
  -1 -10   7          4.40          6.42         2.42 o                         
   0 -10   7         14.77         17.14         2.61 o                         
  -5  -9   7          8.22          3.65         2.42 o                         
  -4  -9   7         11.48          9.03         2.37 o                         
  -3  -9   7         21.53         24.53         2.19 o                         
  -2  -9   7         14.00         12.29         1.99 o                         
  -1  -9   7         12.77         12.50         2.45 o                         
   0  -9   7         19.00         17.94         2.62 o                         
   1  -9   7         14.94         16.36         2.43 o                         
  -5  -8   7          2.12          3.24         2.08 o                         
  -4  -8   7         61.80         62.46         4.00 o                         
  -3  -8   7         13.00         13.09         1.81 o                         
  -2  -8   7         48.41         47.72         2.54 o                         
  -1  -8   7         34.88         36.02         2.58 o                         
   0  -8   7          8.57          9.80         1.93 o                         
   1  -8   7         23.30         26.91         2.89 o                         
   2  -8   7          0.97          3.44         2.57 o                         
  -6  -7   7          8.97         12.12         2.60 o                         
  -5  -7   7          6.78          4.48         1.85 o                         
  -4  -7   7         13.08         11.69         1.94 o                         
  -3  -7   7         11.72         12.97         1.51 o                         
  -2  -7   7          5.74          6.74         1.76 o                         
  -1  -7   7         17.39         17.26         1.80 o                         
   0  -7   7          6.57          9.15         1.77 o                         
   1  -7   7         10.94          7.15         2.00 o                         
   2  -7   7         13.72          9.21         2.55 o                         
  -6  -6   7          6.67          5.47         2.90 o                         
  -5  -6   7          0.10          1.87         1.61 o                         
  -4  -6   7         13.05         16.76         1.69 o                         
  -3  -6   7         22.99         22.93         3.56 o                         
  -2  -6   7          3.52          0.09         1.65 o                         
  -1  -6   7         50.73         47.04         2.44 o                         
   0  -6   7         20.17         18.75         1.61 o                         
   1  -6   7          7.88          7.34         1.79 o                         
   2  -6   7          7.84          4.76         2.08 o                         
   3  -6   7          7.83          9.55         2.52 o                         
  -7  -5   7          6.05          2.72         4.75 o                         
  -6  -5   7         11.65          9.68         2.40 o                         
  -5  -5   7         98.71         99.86         2.81 o                         
  -4  -5   7         11.00         10.79         1.54 o                         
  -3  -5   7        149.95        145.08         3.64 o                         
  -2  -5   7         35.17         34.82         1.93 o                         
  -1  -5   7         61.13         59.08         2.37 o                         
   0  -5   7         65.69         62.65         2.56 o                         
   1  -5   7          9.44         11.53         1.64 o                         
   2  -5   7         30.03         31.08         2.05 o                         
   3  -5   7          5.18          2.25         2.36 o                         
  -7  -4   7          1.54          5.65         2.32 o                         
  -6  -4   7         31.64         33.36         2.43 o                         
  -5  -4   7          3.67          1.29         1.86 o                         
  -4  -4   7         93.31         97.70         3.39 o                         
  -3  -4   7         15.57         14.96         1.47 o                         
  -2  -4   7         62.44         69.55         2.38 o                         
  -1  -4   7         13.29         13.23         1.29 o                         
   0  -4   7          2.35          4.61         1.35 o                         
   1  -4   7         17.37         20.57         1.59 o                         
   2  -4   7          0.39          1.87         1.78 o                         
   3  -4   7         10.07          9.04         2.19 o                         
  -7  -3   7          3.32          2.92         2.22 o                         
  -6  -3   7         56.65         47.35         3.21 o                         
  -5  -3   7          2.05          5.16         1.73 o                         
  -4  -3   7        175.20        181.52         3.96 o                         
  -3  -3   7          7.71          6.71         1.18 o                         
  -2  -3   7        222.90        215.41         4.03 o                         
  -1  -3   7          9.05          8.46         1.15 o                         
   0  -3   7         50.36         48.37         2.26 o                         
   1  -3   7         11.79         10.08         1.60 o                         
   2  -3   7          7.64          6.60         1.82 o                         
   3  -3   7          1.92          1.23         2.28 o                         
  -7  -2   7          3.57          4.57         2.08 o                         
  -6  -2   7         17.50         19.08         1.66 o                         
  -5  -2   7          2.93          3.47         1.51 o                         
  -4  -2   7         32.79         34.47         1.70 o                         
  -3  -2   7         10.52          8.66         1.21 o                         
  -2  -2   7         41.98         41.93         2.06 o                         
  -1  -2   7         29.09         29.63         1.62 o                         
   0  -2   7          0.08          0.58         1.28 o                         
   1  -2   7         49.58         53.09         2.44 o                         
   2  -2   7          1.93          0.74         1.72 o                         
   3  -2   7         18.79         17.78         2.15 o                         
   4  -2   7          0.26          0.71         5.96 o                         
  -7  -1   7          2.83          3.86         1.94 o                         
  -6  -1   7         15.53         20.09         1.92 o                         
  -5  -1   7         32.75         34.08         2.00 o                         
  -4  -1   7         38.99         42.98         1.85 o                         
  -3  -1   7        112.77        109.65         3.02 o                         
  -2  -1   7         66.12         65.60         2.33 o                         
  -1  -1   7        111.40        110.13         2.83 o                         
   0  -1   7         76.18         79.61         2.51 o                         
   1  -1   7         45.64         43.90         2.25 o                         
   2  -1   7         40.14         41.96         2.35 o                         
   3  -1   7          3.44          2.27         2.08 o                         
   4  -1   7         16.94         17.25         2.75 o                         
  -7   0   7          0.21          4.10         2.11 o                         
  -6   0   7          0.00         -0.70         1.68 o                         
  -5   0   7          2.78          4.12         1.65 o                         
  -4   0   7         11.18         11.18         1.09 o                         
  -3   0   7          2.14          2.32         1.01 o                         
  -2   0   7         93.20         93.32         2.38 o                         
  -1   0   7          3.13          5.13         1.18 o                         
   0   0   7         34.44         34.02         1.86 o                         
   1   0   7          1.09          0.39         1.42 o                         
   2   0   7          0.30         -0.13         1.76 o                         
   3   0   7          0.27          4.88         2.13 o                         
   4   0   7          1.07          2.75         2.64 o                         
  -7   1   7          2.86          7.18         3.44 o                         
  -6   1   7         15.02         14.50         1.98 o                         
  -5   1   7         33.59         36.42         2.09 o                         
  -4   1   7         37.70         39.31         2.89 o                         
  -3   1   7        115.14        117.00         2.70 o                         
  -2   1   7         68.49         67.33         2.07 o                         
  -1   1   7        111.60        107.38         2.78 o                         
   0   1   7         80.57         81.01         2.51 o                         
   1   1   7         44.67         44.95         2.17 o                         
   2   1   7         39.95         42.85         2.13 o                         
   3   1   7          3.29          1.99         1.92 o                         
   4   1   7         16.41         24.15         2.54 o                         
  -7   2   7          3.52          9.36         2.71 o                         
  -6   2   7         16.50         18.78         1.90 o                         
  -5   2   7          2.92          4.58         1.62 o                         
  -4   2   7         29.61         35.63         2.42 o                         
  -3   2   7         10.72         10.83         1.14 o                         
  -2   2   7         38.15         41.18         1.75 o                         
  -1   2   7         28.24         32.53         1.65 o                         
   0   2   7          0.08          1.72         1.26 o                         
   1   2   7         50.04         51.76         2.60 o                         
   2   2   7          2.09          2.21         1.66 o                         
   3   2   7         19.44         19.21         2.15 o                         
   4   2   7          0.26          1.79         4.71 o                         
  -7   3   7          3.39          3.51         2.84 o                         
  -6   3   7         57.41         58.96         3.13 o                         
  -5   3   7          1.91          3.80         1.68 o                         
  -4   3   7        177.23        187.82         4.38 o                         
  -3   3   7          8.03          9.76         1.20 o                         
  -2   3   7        224.58        215.92         3.90 o                         
  -1   3   7          9.96         10.41         1.20 o                         
   0   3   7         50.88         47.01         2.25 o                         
   1   3   7         12.22         10.53         1.50 o                         
   2   3   7          7.41          8.10         1.70 o                         
   3   3   7          1.85          0.40         2.15 o                         
  -7   4   7          1.73          4.76         3.05 o                         
  -6   4   7         32.02         34.60         2.32 o                         
  -5   4   7          3.77          2.68         1.53 o                         
  -4   4   7         92.92         95.66         3.60 o                         
  -3   4   7         14.93         15.61         1.25 o                         
  -2   4   7         61.39         66.88         2.13 o                         
  -1   4   7         13.45         13.03         1.21 o                         
   0   4   7          1.95          0.73         1.34 o                         
   1   4   7         17.25         18.57         1.52 o                         
   2   4   7          0.47          1.20         1.90 o                         
   3   4   7          9.84          7.91         2.15 o                         
  -7   5   7          5.84          9.46         6.82 o                         
  -6   5   7         12.19          9.65         2.50 o                         
  -5   5   7         98.00        101.86         4.05 o                         
  -4   5   7         10.71         12.38         2.71 o                         
  -3   5   7        148.62        144.46         3.46 o                         
  -2   5   7         32.67         31.40         1.53 o                         
  -1   5   7         60.71         59.57         2.25 o                         
   0   5   7         63.25         58.86         2.40 o                         
   1   5   7          9.78         12.35         1.54 o                         
   2   5   7         29.81         30.77         2.75 o                         
   3   5   7          5.36          3.28         2.17 o                         
  -6   6   7          6.48          6.79         2.29 o                         
  -5   6   7          0.16          2.81         2.59 o                         
  -4   6   7         13.38         15.72         1.96 o                         
  -3   6   7         22.52         22.32         1.81 o                         
  -2   6   7          3.98          4.48         1.36 o                         
  -1   6   7         50.20         44.83         2.26 o                         
   0   6   7         18.61         15.47         1.59 o                         
   1   6   7          7.56          2.30         1.64 o                         
   2   6   7          7.29          8.84         1.94 o                         
   3   6   7          7.64          7.65         2.37 o                         
  -6   7   7          8.56         12.45         2.35 o                         
  -5   7   7          6.35          6.91         2.05 o                         
  -4   7   7         12.38         15.23         2.32 o                         
  -3   7   7         11.58         12.01         1.43 o                         
  -2   7   7          5.18          6.00         1.53 o                         
  -1   7   7         17.76         16.36         1.55 o                         
   0   7   7          7.20          8.04         1.83 o                         
   1   7   7         10.98          6.82         1.88 o                         
   2   7   7         14.17          8.53         2.17 o                         
  -5   8   7          2.19          2.40         2.47 o                         
  -4   8   7         60.17         59.51         3.76 o                         
  -3   8   7         12.68         14.67         1.58 o                         
  -2   8   7         46.35         46.22         2.71 o                         
  -1   8   7         34.13         30.45         1.80 o                         
   0   8   7          8.38          7.22         1.88 o                         
   1   8   7         23.49         27.83         2.16 o                         
   2   8   7          1.09          1.32         2.26 o                         
  -5   9   7          8.04          8.18         2.84 o                         
  -4   9   7         12.25          9.00         2.87 o                         
  -3   9   7         21.94         22.52         1.97 o                         
  -2   9   7         13.94         14.63         1.96 o                         
  -1   9   7         13.29         10.67         2.06 o                         
   0   9   7         18.68         21.97         2.15 o                         
   1   9   7         14.92         17.51         2.30 o                         
  -4  10   7         39.67         41.86         5.06 o                         
  -3  10   7          9.99          8.86         1.98 o                         
  -2  10   7         55.22         50.81         3.73 o                         
  -1  10   7          4.37          3.43         2.24 o                         
   0  10   7         14.66         15.10         2.46 o                         
  -4  -8   8          7.10          6.52         2.96 o                         
  -3  -8   8          5.83          3.89         2.22 o                         
  -2  -8   8          8.65         10.02         2.30 o                         
  -1  -8   8          1.29          7.90         2.41 o                         
   0  -8   8          7.02         10.42         5.74 o                         
  -4  -7   8         27.55         27.54         2.42 o                         
  -3  -7   8         16.55         15.84         2.05 o                         
  -2  -7   8         26.22         23.93         2.61 o                         
  -1  -7   8         38.66         40.75         3.61 o                         
   0  -7   8         16.42         12.81         2.37 o                         
  -5  -6   8          7.01          8.79         2.21 o                         
  -4  -6   8         11.31          8.30         2.20 o                         
  -3  -6   8         24.99         21.54         2.35 o                         
  -2  -6   8          2.13          7.21         1.98 o                         
  -1  -6   8         37.21         41.15         2.13 o                         
   0  -6   8          1.44          3.08         2.08 o                         
   1  -6   8         10.66         14.53         2.38 o                         
  -6  -5   8         41.89          1.03         7.05 o                         
  -5  -5   8          5.80          8.69         1.92 o                         
  -4  -5   8         20.33         18.38         2.04 o                         
  -3  -5   8         19.97         18.13         2.40 o                         
  -2  -5   8          2.70         -0.18         1.73 o                         
  -1  -5   8         20.72         20.10         1.83 o                         
   0  -5   8          3.95          3.45         1.99 o                         
   1  -5   8         15.78         15.12         2.41 o                         
  -6  -4   8         17.08         12.54         2.95 o                         
  -5  -4   8         29.78         32.00         2.16 o                         
  -4  -4   8         32.07         29.07         2.35 o                         
  -3  -4   8         37.12         36.99         2.29 o                         
  -2  -4   8         19.22         17.97         2.17 o                         
  -1  -4   8         19.47         20.67         1.70 o                         
   0  -4   8         16.41         14.34         1.86 o                         
   1  -4   8         21.52         24.21         2.26 o                         
   2  -4   8          3.83          4.14         2.49 o                         
  -6  -3   8          4.09          5.98         2.63 o                         
  -5  -3   8         24.76         27.88         2.41 o                         
  -4  -3   8         22.43         26.04         1.78 o                         
  -3  -3   8         16.59         17.62         1.58 o                         
  -2  -3   8        102.49        102.61         3.03 o                         
  -1  -3   8          2.00          4.45         1.53 o                         
   0  -3   8         54.19         58.29         2.97 o                         
   1  -3   8         11.57          9.52         2.58 o                         
   2  -3   8          4.72          5.92         2.67 o                         
  -6  -2   8         19.75         23.09         2.74 o                         
  -5  -2   8         27.30         26.58         1.96 o                         
  -4  -2   8         25.98         26.45         1.72 o                         
  -3  -2   8         44.49         47.45         2.28 o                         
  -2  -2   8         18.00         17.34         1.87 o                         
  -1  -2   8         10.88         11.00         1.62 o                         
   0  -2   8         29.64         33.51         1.90 o                         
   1  -2   8          3.74          6.34         1.94 o                         
   2  -2   8         12.09         14.67         2.57 o                         
  -6  -1   8         20.67         25.93         2.21 o                         
  -5  -1   8         23.01         24.07         2.35 o                         
  -4  -1   8         59.22         59.43         2.69 o                         
  -3  -1   8         33.07         32.13         2.18 o                         
  -2  -1   8         35.30         40.62         2.64 o                         
  -1  -1   8         50.46         54.94         2.55 o                         
   0  -1   8          9.81         10.42         1.72 o                         
   1  -1   8         17.46         18.27         2.03 o                         
   2  -1   8          7.20          5.39         2.28 o                         
  -6   0   8         25.22         28.59         2.99 o                         
  -5   0   8         13.27         10.16         2.29 o                         
  -4   0   8         26.09         26.50         1.55 o                         
  -3   0   8         82.22         88.07         3.46 o                         
  -2   0   8          0.57          3.93         1.41 o                         
  -1   0   8         99.07         99.65         3.00 o                         
   0   0   8         67.30         73.71         2.92 o                         
   1   0   8         14.74         17.94         2.20 o                         
   2   0   8         29.41         33.31         2.45 o                         
  -6   1   8         20.49         25.58         2.79 o                         
  -5   1   8         23.31         26.80         2.80 o                         
  -4   1   8         58.64         54.25         2.28 o                         
  -3   1   8         33.29         33.40         1.72 o                         
  -2   1   8         35.32         36.36         1.98 o                         
  -1   1   8         50.75         54.05         2.32 o                         
   0   1   8          9.71          4.92         1.77 o                         
   1   1   8         17.24         15.88         2.11 o                         
   2   1   8          6.98          4.95         2.22 o                         
  -6   2   8         19.29         20.19         2.95 o                         
  -5   2   8         27.84         27.21         2.84 o                         
  -4   2   8         26.48         23.40         1.50 o                         
  -3   2   8         44.75         48.58         2.24 o                         
  -2   2   8         19.37         18.12         1.61 o                         
  -1   2   8         10.57          9.79         1.45 o                         
   0   2   8         29.23         33.60         2.90 o                         
   1   2   8          3.89          0.84         1.92 o                         
   2   2   8         11.83         10.55         2.31 o                         
  -6   3   8          4.27          1.38         2.61 o                         
  -5   3   8         25.14         25.09         2.30 o                         
  -4   3   8         23.47         23.64         2.62 o                         
  -3   3   8         16.61         17.91         1.53 o                         
  -2   3   8        102.71         97.43         3.47 o                         
  -1   3   8          1.94          3.28         1.51 o                         
   0   3   8         53.34         53.89         2.50 o                         
   1   3   8         11.84          8.40         2.05 o                         
   2   3   8          4.39          7.55         2.58 o                         
  -6   4   8         16.54         18.60         2.63 o                         
  -5   4   8         29.67         32.55         2.91 o                         
  -4   4   8         30.56         27.91         2.29 o                         
  -3   4   8         37.25         36.46         2.98 o                         
  -2   4   8         18.06         17.13         1.50 o                         
  -1   4   8         19.74         19.34         1.62 o                         
   0   4   8         16.82         16.90         1.75 o                         
   1   4   8         22.13         20.25         2.22 o                         
   2   4   8          3.67          5.69         2.42 o                         
  -5   5   8          5.78          9.14         2.16 o                         
  -4   5   8         20.61         24.55         2.05 o                         
  -3   5   8         20.31         18.10         1.70 o                         
  -2   5   8          2.96          2.20         1.63 o                         
  -1   5   8         20.59         22.51         1.95 o                         
   0   5   8          3.97          2.77         1.83 o                         
   1   5   8         15.46         10.80         2.50 o                         
  -5   6   8          7.09         11.30         2.40 o                         
  -4   6   8         11.09         12.01         2.27 o                         
  -3   6   8         25.55         25.42         1.90 o                         
  -2   6   8          2.06          0.20         1.84 o                         
  -1   6   8         37.31         38.18         2.29 o                         
   0   6   8          1.46         -0.14         2.06 o                         
   1   6   8         10.38         13.43         2.44 o                         
  -4   7   8         27.37         28.62         2.50 o                         
  -3   7   8         16.61         15.70         2.73 o                         
  -2   7   8         26.55         22.11         2.04 o                         
  -1   7   8         39.49         41.20         2.70 o                         
   0   7   8         16.14         15.09         2.50 o                         
  -4   8   8          6.79          2.17         2.92 o                         
  -3   8   8          6.08          3.20         2.04 o                         
  -2   8   8          8.74          7.72         2.19 o                         
  -1   8   8          1.30          3.42         2.07 o                         
   0   8   8          7.24         15.00         9.43 o                         
  -3  -5   9          6.31         11.36         2.78 o                         
  -2  -5   9         22.17         23.77         2.83 o                         
  -1  -5   9         10.16         15.47         2.70 o                         
  -4  -4   9          5.68          6.58         2.94 o                         
  -3  -4   9          0.87          3.55         2.56 o                         
  -2  -4   9          3.10          3.40         2.31 o                         
  -1  -4   9          4.87          5.27         2.54 o                         
  -4  -3   9          3.95          2.50         2.39 o                         
  -3  -3   9         12.51         10.50         2.18 o                         
  -2  -3   9          0.68          1.43         2.03 o                         
  -1  -3   9          8.15         13.41         2.07 o                         
   0  -3   9         11.28         11.66         2.42 o                         
  -5  -2   9          5.26          2.72         2.67 o                         
  -4  -2   9          3.18          5.65         2.16 o                         
  -3  -2   9         12.90         15.94         2.19 o                         
  -2  -2   9          2.72          3.68         1.92 o                         
  -1  -2   9         29.86         34.52         2.52 o                         
   0  -2   9          3.72          5.17         2.56 o                         
  -5  -1   9          5.28          6.26         2.74 o                         
  -4  -1   9          7.18          7.54         2.29 o                         
  -3  -1   9          4.33          4.72         1.60 o                         
  -2  -1   9         19.42         26.22         2.14 o                         
  -1  -1   9          0.75          2.84         2.20 o                         
   0  -1   9          5.54          7.57         2.46 o                         
  -5   0   9          0.06          0.44         2.62 o                         
  -4   0   9          3.04          4.66         2.02 o                         
  -3   0   9          3.27          0.45         2.05 o                         
  -2   0   9          4.06          4.01         1.93 o                         
  -1   0   9         27.41         31.08         3.32 o                         
   0   0   9          2.13          5.18         2.38 o                         
  -5   1   9          5.28          9.00         2.77 o                         
  -4   1   9          7.64          7.86         1.95 o                         
  -3   1   9          4.08          6.59         1.87 o                         
  -2   1   9         20.47         25.83         2.48 o                         
  -1   1   9          0.79          3.11         2.08 o                         
   0   1   9          5.62          5.79         2.47 o                         
  -5   2   9          4.95          2.80         3.00 o                         
  -4   2   9          2.97          4.63         1.97 o                         
  -3   2   9         12.75         12.82         2.02 o                         
  -2   2   9          2.50          4.95         2.00 o                         
  -1   2   9         30.81         32.81         2.39 o                         
   0   2   9          3.48          5.98         2.29 o                         
  -4   3   9          3.70          3.51         1.70 o                         
  -3   3   9         12.16          9.87         2.12 o                         
  -2   3   9          0.66          0.98         2.01 o                         
  -1   3   9          8.24         10.90         2.25 o                         
   0   3   9         10.75         11.14         2.37 o                         
  -4   4   9          5.61          4.90         2.82 o                         
  -3   4   9          1.04          2.08         2.06 o                         
  -2   4   9          2.92          5.59         2.17 o                         
  -1   4   9          5.33          6.81         2.20 o                         
  -3   5   9          6.40         11.40         2.21 o                         
  -2   5   9         21.38         21.34         2.52 o                         
  -1   5   9         10.02         16.98         2.40 o                         
                                                                                
